# Supplementary material for: Transcript profiling of cytokinin action in Arabidopsis roots and shoots discovers largely similar but also organ-specific responses
Source: BMC Plant Biol. 2012 Jul 23;12:112. doi: 10.1186/1471-2229-12-112 (PMC3519560; doi:10.1186/1471-2229-12-112)
Supplement: Additional file 2 — Table S1. Gene lists from cytokinin-treated samples. Lists of all genes detected on at least 25% of the microarrays (i.e. 8 arrays) containing expression data of wild-type samples sorted into the different categories as described in Methods and Additional file 1: Figure S1. The spreadsheet is divided into sections a-f containing genes which are root-specifically (a), shoot-specifically (b), differentially (c), or similarly (d) regulated by cytokinin. Section e contains cytokinin-regulated genes which are not unambiguously classifiable into one of the other categories. Section f contains genes not regulated by cytokinin. CATMA ID, unique identifier of the probe on the CATMA microarray; FDR p-value, p-value corrected for multiple testing; AGI, unique gene identifier assigned to Arabidopsis thaliana genes by TAIR. BA0, mock treatment; BA15, 15 min cytokinin treatment; BA120, 2 h cytokinin treatment; BA1080, 18 h cytokinin treatment. The sorting criteria were (a) the sum of all ratios in the root; (b) the sum of all ratios in the shoot; (c) the sum of the absolute value of the log2 of all ratios in root and shoot; (d) the sum of all ratios in root and shoot; (e) the same as for (c); (f) CATMA ID. [file 1471-2229-12-112-S2.xls]

## Sheet: Legend
Supplemental Table 1. Gene lists from cytokinin-treated samples.
Lists of all genes detected on at least 25% of the microarrays containing expression data of wild-type samples sorted into the different categories as described in Methods and Supplemental Figure 1. The spreadsheet is divided into sections a-f containing genes which are root-specifically (a), shoot-specifically (b), differentially (c), or similarly (d) regulated by cytokinin. Section e contains c…

## Sheet: a Root-specific
CATMA ID	Number of spots above background (AbB)	Expression BA0 root	AbB BA0 root	Expression BA15 root	AbB BA15 root	Expression BA120 root	AbB BA120 root	Expression BA1080 root	AbB BA1080 root	Expression BA0 shoot	AbB BA0 shoot	Expression BA15 shoot	AbB BA15 shoot	Expression BA120 shoot	AbB BA120 shoot	Expression BA1080 shoot	AbB BA120 shoot 1	Ratio BA15 vs BA0 root	Ratio BA120 vs BA0 root	Ratio BA1080 vs BA0 root	Ratio BA15 vs BA0 shoot	Ratio BA120 vs BA0 shoot	Ratio BA1080 vs BA0 shoot	p value cytokinin effect	sum(root)	FDR p value cytokinin effect	FDR p value interaction effect	Ratio root vs shoot BA0	Ratio root vs shoot BA15	Ratio root vs shoot BA120	Ratio root vs shoot BA1080	p value organ effect	FDR p value organ effect	p value interaction effect	AGI	genename	chromosome	Description
CATMA1a44090	9	0.0078453	0	0.0447673	0	0.589787	4	1.23081	2	0.558251	0	0.413502	1	0.264855	2	0.287901	0	5.70625	75.1771	156.885	0.74071	0.474437	0.51572	0.0044605	237.768	0.0181239	0.00625215	0.0140533	0.108264	2.22683	4.2751	0.0189963	0.0300789	0.000176008	AT1G53060	AT1G53060.1	1	legume lectin family protein
CATMA3a29930	8	0.0259947	0	0.045408	0	0.451624	3	2.4463	2	0.454873	0	0.377955	2	0.272033	1	0.358358	0	1.74682	17.3737	94.1077	0.830903	0.598042	0.787819	3.1047e-05	113.228	0.000587259	0.000845636	0.0571471	0.120141	1.66018	6.82642	0.0295998	0.0450183	5.16468e-06	AT3G29670	AT3G29670.1	3	transferase family protein, similar to anthocyanin 5-aromatic acyltransferase from Gentiana triflora GI:4185599, malonyl CoA:anthocyanin 5-O-glucoside-6'''-O-malonyltransferase from Perilla frutescens GI:17980232, Salvia splendens GI:17980234; contai
CATMA1a56420	8	0.0297264	0	0.124487	2	1.79769	4	0.878637	2	0.0182481	0	0.0163633	0	0.011387	0	0.027306	0	4.18776	60.4746	29.5574	0.896713	0.624013	1.49638	0.000619078	94.2198	0.00472492	0.00861696	1.62902	7.60771	157.872	32.1774	8.65772e-09	3.97739e-08	0.000296031	AT1G67110	AT1G67110.1	1	cytochrome P450, putative, similar to Cytochrome P450 72A1 (SP:Q05047) (Catharanthus roseus);
CATMA2a32630	11	0.0187042	0	0.0313672	0	0.00489323	0	1.2347	2	0.977377	0	1.57098	4	0.536227	3	0.80636	2	1.67701	0.261612	66.012	1.60735	0.548639	0.825025	3.75021e-10	67.9506	3.02296e-07	3.22528e-06	0.0191371	0.0199666	0.00912529	1.5312	1.01224e-14	1.59268e-13	1.23114e-09	AT2G34490	AT2G34490.1	2	cytochrome P450 family protein, similar to Cytochrome P450 61 (C-22 sterol desaturase) (SP:P54781) {Saccharomyces cerevisiae}; contains Pfam profile: PF00067 cytochrome P450; supported by full-length cDNA: Ceres:158108.
CATMA4a38980	13	0.10667	2	0.730179	4	2.33538	4	1.71009	3	0.0477086	0	0.0718001	0	0.0492431	0	0.0473819	0	6.84524	21.8936	16.0317	1.50497	1.03216	0.993153	0.000578588	44.7705	0.00449038	0.0134564	2.23586	10.1696	47.4255	36.0916	1.01807e-10	6.6263e-10	0.000629635	AT4G37410	AT4G37410.1	4	cytochrome P450, putative, similar to cytochrome p450 SP:O65790 from (Arabidopsis thaliana)
CATMA2a01120	9	0.0126799	0	0.0197547	0	0.178458	1	0.137583	0	0.849381	2	0.693711	3	0.478414	2	0.620334	1	1.55795	14.0741	10.8504	0.816725	0.56325	0.730337	0.000982294	26.4824	0.00647548	0.00136158	0.0149284	0.0284768	0.373021	0.221788	5.40863e-12	4.53416e-11	1.40329e-05	NA	NA	NA	NA
CATMA5a22640	10	0.101463	0	0.139252	0	0.500861	2	1.85143	3	0.790437	0	0.537623	2	0.65443	3	0.456546	0	1.37245	4.93641	18.2474	0.680159	0.827934	0.577587	0.000343244	24.5563	0.00314961	0.00125079	0.128363	0.259015	0.76534	4.0553	0.00757085	0.0130228	1.09342e-05	AT5G24920	AT5G24920.1	5	expressed protein, ; expression supported by MPSS
CATMA3a15410	8	0.727396	0	0.645895	2	14.1221	4	2.28295	2	0.118933	0	0.184548	0	0.174443	0	0.0840847	0	0.887955	19.4146	3.13853	1.5517	1.46674	0.706995	0.000224175	23.4411	0.00238007	0.011885	6.11604	3.49988	80.9553	27.1507	7.51534e-11	5.00657e-10	0.000501305	AT3G15990	AT3G15990.1	3	sulfate transporter, putative, similar to sulfate transporter (Arabidopsis thaliana) GI:2285885; contains Pfam profiles PF00916: Sulfate transporter family, PF01740: STAS domain
CATMA1a29550	13	1.24527	0	1.20305	2	8.634	4	12.2081	4	0.763951	0	0.627076	1	0.683638	1	1.47493	1	0.966092	6.93341	9.8035	0.820833	0.894871	1.93066	3.01899e-06	17.703	0.000124551	0.0138934	1.63005	1.91851	12.6295	8.27703	3.15663e-08	1.31681e-07	0.000671843	AT1G31320	AT1G31320.1	1	LOB domain protein 4 / lateral organ boundaries domain protein 4 (LBD4), identical to SP|Q9SHE9 LOB domain protein 4 {Arabidopsis thaliana}
CATMA4a25510	32	10.8799	4	21.6646	4	19.819	4	140.182	4	21.7728	4	36.3219	4	36.7056	4	13.1061	4	1.99125	1.82161	12.8844	1.66822	1.68585	0.601948	3.39891e-07	16.6973	2.91944e-05	4.31399e-08	0.499704	0.596462	0.539944	10.6959	0.136593	0.179077	4.1168e-12	AT4G23670	AT4G23670.1	4	major latex protein-related / MLP-related, low similarity to major latex protein {Papaver somniferum}(GI:294060) contains Pfam profile PF00407: Pathogenesis-related protein Bet v I family
CATMA5a61330	18	0.119486	0	0.306017	0	0.976735	4	0.6781	0	5.60865	3	6.80616	4	4.68733	4	5.71944	3	2.5611	8.17446	5.67513	1.21351	0.835732	1.01975	3.1348e-05	16.4107	0.000588701	0.000628361	0.0213039	0.0449618	0.208378	0.118561	2.02619e-17	6.63515e-16	3.05816e-06	AT5G65990	AT5G65990.1	5	amino acid transporter family protein, similar to proton/amino acid transporter 1 (Mus musculus) GI:21908024; contains Pfam profile PF01490: Transmembrane amino acid transporter protein
CATMA1a61370	8	0.463862	0	0.636601	2	1.83288	2	4.95512	3	0.140492	0	0.327068	0	0.297066	1	0.138203	0	1.37239	3.95135	10.6823	2.32802	2.11447	0.983706	0.000133242	16.006	0.00165338	0.00128806	3.3017	1.94639	6.16995	35.854	7.72982e-11	5.13555e-10	1.22206e-05	AT1G72140	AT1G72140.1	1	proton-dependent oligopeptide transport (POT) family protein, contains Pfam profile: PF00854 POT family
CATMA4a33520	12	0.00875036	0	0.0499317	0	0.00113504	0	0.0601501	0	1.18098	2	0.999804	4	0.940678	4	1.23642	2	5.70625	0.129714	6.87401	0.846592	0.796526	1.04695	0.000951317	12.71	0.00634959	0.027777	0.00740943	0.0499415	0.00120662	0.0486487	4.15265e-12	3.5494e-11	0.00222201	AT4G31870	AT4G31870.1	4	glutathione peroxidase, putative, glutathione peroxidase, Arabidopsis thaliana, PIR2:S71250
CATMA1a48493	23	1.20065	2	0.65917	3	4.21798	4	7.80013	4	2.17493	1	1.91725	4	1.15258	3	1.64362	2	0.549012	3.51309	6.4966	0.881522	0.529935	0.755711	0.000395603	10.5587	0.00344027	0.000944232	0.552038	0.343809	3.65961	4.74569	0.0832895	0.115129	6.14313e-06	AT1G58340	AT1G58340.1	1	MATE efflux protein-related, contains Pfam profile: PF01554 uncharacterized membrane protein family UPF0013
CATMA1a25160	10	0.0875174	0	0.125353	2	0.159341	3	0.629147	2	0.172187	1	0.19536	1	0.0934351	1	0.149598	0	1.43232	1.82067	7.18882	1.13458	0.542639	0.868812	0.00583116	10.4418	0.0220277	0.0263545	0.508271	0.641651	1.70536	4.20559	0.269579	0.327928	0.00198272	AT1G26945	AT1G26945.1	1	expressed protein, supported by full length cDNA gi:26453215 from (Arabidopsis thaliana)
CATMA2a42660	19	0.170973	0	0.300269	3	0.549016	4	0.917269	1	1.07129	2	1.61662	4	0.769207	3	1.57708	2	1.75624	3.21113	5.36499	1.50903	0.718018	1.47213	0.00069415	10.3324	0.00511893	0.0268239	0.159595	0.185739	0.713744	0.581625	1.36337e-07	5.13725e-07	0.00205806	AT2G44230	AT2G44230.1	2	expressed protein
CATMA3a52520	11	1.63764	0	1.87954	2	4.70874	3	9.80469	4	0.602557	0	0.761336	1	0.415388	1	0.601036	0	1.14771	2.87533	5.9871	1.26351	0.689375	0.997476	2.69827e-05	10.0101	0.000540635	0.000242062	2.71781	2.46874	11.3358	16.313	8.88392e-15	1.41696e-13	6.9299e-07	AT3G59480	AT3G59480.1	3	pfkB-type carbohydrate kinase family protein, contains Pfam profile: PF00294 pfkB family carbohydrate kinase
CATMA4a29090	28	0.928148	2	1.1519	3	2.6549	4	5.19126	3	116.867	4	87.9349	4	65.6301	4	80.3319	4	1.24107	2.86043	5.59314	0.752438	0.561581	0.687382	0.00399932	9.69464	0.0167568	0.00222174	0.00794195	0.0130994	0.0404525	0.0646226	8.4704e-20	6.57492e-18	3.28629e-05	AT4G27520	AT4G27520.1	4	plastocyanin-like domain-containing protein, similar to PIR|JC7196 phytocyanin-related protein Pn14 {Ipomoea nil}; contains Pfam profile PF02298: Plastocyanin-like domain
CATMA1a67220	30	2.22399	4	2.68449	4	7.47325	4	11.1408	4	1.75877	3	2.65071	4	2.07068	4	1.9986	3	1.20706	3.36029	5.00935	1.50714	1.17735	1.13636	0.00074605	9.5767	0.00539535	0.0107151	1.26452	1.01274	3.60908	5.57429	4.70136e-06	1.3905e-05	0.000418215	AT1G78100	AT1G78100.1	1	F-box family protein, contains F-box domain Pfam:PF00646
CATMA4a23620	12	0.235419	2	0.284667	1	1.06631	4	0.726612	1	0.201714	0	0.42067	3	0.219068	1	0.190115	0	1.20919	4.5294	3.08646	2.08548	1.08603	0.942498	0.00851142	8.82506	0.0287899	0.00651146	1.16709	0.6767	4.86748	3.82196	0.000153612	0.000357551	0.000192224	AT4G21910	AT4G21910.1	4	MATE efflux family protein, similar to ripening regulated protein DDTFR18 (Lycopersicon esculentum) GI:12231296; contains Pfam profile PF01554: Uncharacterized membrane protein family
CATMA5a60680	11	1.3954	2	1.72137	3	4.05105	4	6.18456	2	0.426771	0	0.521413	0	0.500295	0	0.385846	0	1.2336	2.90314	4.43209	1.22176	1.17228	0.904104	0.000569369	8.56883	0.0044393	0.00399553	3.26968	3.30136	8.09732	16.0286	3.3863e-14	4.73134e-13	8.08169e-05	AT5G65280	AT5G65280.1	5	lanthionine synthetase C-like family protein, contains Pfam domain, PF05147: Lanthionine synthetase C-like protein
CATMA5a07300	25	0.449484	2	0.519781	2	0.361972	3	2.87039	2	37.2776	4	21.0227	4	24.3301	4	26.4585	4	1.1564	0.805306	6.38598	0.563951	0.652673	0.709771	1.17927e-06	8.34768	6.64383e-05	0.000251891	0.0120577	0.0247247	0.0148776	0.108486	1.42928e-21	3.12029e-19	8.48048e-07	AT5G08050	AT5G08050.1	5	expressed protein, predicted protein, Arabidopsis thaliana
CATMA1a67475	31	4.61882	3	9.62254	4	11.27	4	15.9948	4	20.4987	4	27.9634	4	16.4241	4	26.8282	4	2.08334	2.44002	3.46297	1.36415	0.801226	1.30877	0.000173338	7.98633	0.00199605	0.0275421	0.225322	0.344112	0.686187	0.596194	8.81698e-09	4.0417e-08	0.00218938	AT1G78380	AT1G78380.1	1	glutathione S-transferase, putative, similar to glutathione transferase GI:2853219 from (Carica papaya)
CATMA3a01100	12	0.0812167	0	0.0451031	1	0.145192	3	0.457705	1	0.870505	1	0.533061	2	0.461284	3	0.635431	1	0.555343	1.78772	5.6356	0.612358	0.529904	0.729957	3.92383e-05	7.97866	0.000685297	0.00243099	0.0932983	0.0846115	0.314757	0.720307	8.31669e-11	5.49846e-10	3.75819e-05	AT3G02110	AT3G02110.1	3	serine carboxypeptidase S10 family protein, similar to serine carboxypeptidase II (CP-MII) GB:CAA70815 (SP:P08818) (Hordeum vulgare)
CATMA1a05010	10	0.350202	0	0.429097	1	0.367495	1	1.85521	2	1.19599	0	1.07261	2	0.755011	3	0.985893	1	1.22528	1.04938	5.29755	0.89684	0.631287	0.824334	1.13276e-05	7.57222	0.000298246	0.00125079	0.292814	0.40005	0.486741	1.88176	2.24964e-05	5.97111e-05	1.11829e-05	AT1G05970	AT1G05970.1	1	expressed protein
CATMA5a50147	14	0.204971	0	0.319665	1	0.0787515	0	1.09673	1	15.4872	3	14.6793	3	10.6479	3	8.94785	3	1.55957	0.384209	5.35067	0.947837	0.68753	0.577759	0.00453758	7.29444	0.0183659	0.0160605	0.0132349	0.0217766	0.00739597	0.122569	3.8763e-15	6.6156e-14	0.000858279	AT5G54270	AT5G54270.1	5	chlorophyll A-B binding protein / LHCII type III (LHCB3), identical to Lhcb3 protein (Arabidopsis thaliana) GI:4741952; contains Pfam profile PF00504: Chlorophyll A-B binding protein
CATMA4a01210	22	0.435998	2	0.80029	3	1.34456	4	0.986183	1	1.5356	2	1.82674	4	1.55409	4	1.26388	2	1.83554	3.08387	2.2619	1.18959	1.01204	0.823051	0.000673366	7.18131	0.00503296	0.00713575	0.283926	0.438097	0.865174	0.780282	1.18029e-07	4.48613e-07	0.000219268	AT4G01026	AT4G01026.1	4	expressed protein
CATMA2a32190	11	0.807556	0	0.715812	1	1.45686	4	3.50267	0	3.91849	0	5.62067	4	3.05935	2	6.39042	0	0.886393	1.80404	4.33737	1.4344	0.780749	1.63084	7.69096e-07	7.02781	4.88446e-05	0.0024624	0.206089	0.127354	0.4762	0.548113	3.86579e-12	3.32046e-11	4.01822e-05	AT2G34060	AT2G34060.1	2	peroxidase, putative, similar to peroxidase ATP20a {Arabidopsis thaliana} GP|9757794|dbj|BAB08292
CATMA5a36620	31	1.21463	3	2.11165	4	1.28596	4	5.10747	4	36.4883	4	41.2484	4	19.1195	4	27.114	4	1.73851	1.05873	4.20496	1.13046	0.52399	0.743088	2.36094e-06	7.00219	0.000103085	0.000693724	0.0332882	0.0511934	0.0672593	0.18837	1.40487e-20	1.60018e-18	3.77348e-06	AT5G40950	AT5G40950.1	5	50S ribosomal protein L27, chloroplast, putative (RPL27), identical to SP|Q9FLN4 ribosomal protein L27, chloroplast precursor {Arabidopsis thaliana}; similar to SP|P30155 50S ribosomal protein L27, chloroplast precursor (CL27) {Nicotiana tabacum}
CATMA4a30310	28	1.38508	2	1.37652	3	1.19111	4	7.03494	4	122.819	3	80.1256	4	66.3231	4	99.6684	4	0.99382	0.85996	5.0791	0.65239	0.540009	0.81151	3.41341e-09	6.93288	1.30552e-06	7.16862e-05	0.0112774	0.0171795	0.0179592	0.0705834	1.96484e-25	4.11791e-22	1.15467e-07	AT4G28660	AT4G28660.1	4	photosystem II reaction centre W (PsbW) family protein, contains Pfam profile: PF03912 photosystem II reaction centre W protein, PsbW
CATMA2a06380	21	0.274171	1	0.221363	2	0.356606	4	1.30215	2	1.0354	2	1.71576	4	0.877222	4	1.11227	2	0.807393	1.30067	4.74942	1.65709	0.847227	1.07424	0.000500725	6.85748	0.00405808	0.00244263	0.264796	0.129018	0.406517	1.17072	3.86544e-08	1.58909e-07	3.91604e-05	AT2G07777	AT2G07777.1	2	expressed protein
CATMA5a00410	13	0.983256	1	0.821607	3	1.51009	4	4.33695	3	0.501266	0	0.400446	2	0.251755	0	0.526499	0	0.835599	1.53581	4.4108	0.798869	0.502238	1.05034	0.000157463	6.78221	0.00186236	0.0230659	1.96155	2.05173	5.99827	8.23733	1.3728e-09	7.27649e-09	0.00158048	AT5G01340	AT5G01340.1	5	mitochondrial substrate carrier family protein, contains Pfam profile: PF00153 mitochondrial carrier protein
CATMA5a50360	21	0.422753	1	0.205054	3	0.269109	4	2.38773	3	0.483879	2	0.484516	4	0.269688	2	0.562894	2	0.485045	0.636562	5.64806	1.00132	0.557345	1.16329	3.88373e-08	6.76967	6.8979e-06	0.00102823	0.873674	0.423214	0.997852	4.24189	0.366594	0.429174	7.19774e-06	AT5G54510	AT5G54510.1	5	encodes an IAA-amido synthase that conjugates Ala, Asp, Phe, and Trp to auxin. Lines overexpressing this gene accumulate IAA-ASP and are hypersensitive to several auxins.
CATMA1a62950	13	0.853912	1	0.904849	3	3.13497	4	1.43479	2	0.849489	0	0.962873	2	0.765224	1	0.984186	0	1.05965	3.67131	1.68025	1.13347	0.900805	1.15856	0.00306125	6.41121	0.0139534	0.00679758	1.00521	0.939739	4.0968	1.45784	0.000540169	0.00114594	0.000205175	AT1G73630	AT1G73630.1	1	calcium-binding protein, putative, similar to calcium binding protein GI:14589311 from (Sesbania rostrata); contains Pfam profile: PF00036 EF hand (4 copies)
CATMA5a49610	14	0.452029	0	0.416817	0	0.952318	4	1.51724	0	1.95299	1	1.5084	4	2.17826	3	1.51228	2	0.922104	2.10677	3.35651	0.772355	1.11534	0.77434	0.00163392	6.38538	0.00915119	0.019914	0.231455	0.27633	0.437193	1.00328	1.30005e-07	4.91106e-07	0.00120484	AT5G53750	AT5G53750.1	5	similar to CBS domain-containing protein [Arabidopsis thaliana] (TAIR:At4g27460.1); similar to OSJNBb0017I01.11 [Oryza sativa (japonica cultivar-group)] (GB:XP_474370.1); contains InterPro domain CBS domain (InterPro:IPR000644)
CATMA4a24855	29	8.08418	3	5.67567	3	20.5361	4	25.3453	4	8.1098	3	10.7155	4	10.3519	4	15.081	4	0.702071	2.54028	3.13517	1.3213	1.27646	1.8596	1.70986e-06	6.37752	8.61866e-05	0.013558	0.996841	0.529669	1.9838	1.68061	0.187136	0.236852	0.000638742	AT4G23100	AT4G23100.1	4	glutamate-cysteine ligase / gamma-glutamylcysteine synthetase (GSH1), identical to glutamate-cysteine ligase SP:P46309 from (Arabidopsis thaliana); contains Pfam profile: PF04107 glutamate-cysteine ligase family 2(GCS2). Two mRNA species are detected
CATMA2b07240	10	0.154431	0	0.226435	1	0.265028	3	0.476853	0	0.367932	0	0.560998	4	0.580016	2	0.32923	0	1.46626	1.71616	3.08781	1.52473	1.57642	0.894812	0.00161559	6.27022	0.00908737	0.00389658	0.419727	0.40363	0.456932	1.44839	3.3265e-06	1.00631e-05	7.80877e-05	NA	NA	NA	NA
CATMA3a01680	29	2.00332	3	3.92276	4	3.01368	4	5.60977	3	8.71241	4	8.04952	4	4.64863	4	6.1216	3	1.95813	1.50434	2.80024	0.923915	0.533565	0.70263	0.0033339	6.26272	0.0148034	0.00508493	0.229938	0.487328	0.648293	0.91639	8.91897e-08	3.44878e-07	0.00011743	AT3G02720	AT3G02720.1	3	DJ-1 family protein / protease-related, similar to Intracellular Protease (Pyrococcus horikoshii) GI:11513902; contains Pfam profile: PF01965 ThiJ/PfpI family
CATMA3a29720	29	5.43652	4	5.95047	4	17.3842	4	10.6463	4	2.51532	2	1.7763	4	2.62878	4	2.69637	3	1.09453	3.19766	1.95829	0.706192	1.04511	1.07198	8.85731e-06	6.25049	0.000252217	0.0206398	2.16137	3.34993	6.61301	3.94839	7.5745e-14	9.67966e-13	0.00127997	AT3G29575	AT3G29575.1	3	expressed protein
CATMA3a29380	32	6.09045	4	6.3503	4	5.56394	4	26.0345	4	10.1054	4	11.8505	4	7.5868	4	7.07691	4	1.04266	0.913551	4.27464	1.17269	0.750766	0.700309	5.95341e-05	6.23086	0.000924234	9.55753e-05	0.602692	0.535869	0.733372	3.67879	0.708243	0.754466	1.73292e-07	AT3G29240	AT3G29240.1	3	expressed protein, similar to At1g33780 (Arabidopsis thaliana); contains Pfam profile PF02622: Uncharacterized ACR, COG1678
CATMA1a33866	20	0.416058	2	0.776092	1	0.42176	1	1.37474	1	13.5175	4	14.3638	4	9.79759	4	11.0065	3	1.86534	1.0137	3.3042	1.06261	0.724809	0.81424	0.00239945	6.18325	0.0118117	0.0296927	0.0307793	0.054031	0.0430473	0.124903	1.58974e-18	7.18054e-17	0.00247387	AT1G35680	AT1G35680.1	1	50S ribosomal protein L21, chloroplast / CL21 (RPL21), identical to 50S ribosomal protein L21, chloroplast precursor (CL21) (Arabidopsis thaliana) SWISS-PROT:P51412
CATMA2b07330	19	0.51485	1	0.577183	2	0.883452	4	1.71986	2	1.51403	1	1.0987	4	0.921422	3	0.992822	2	1.12107	1.71594	3.34051	0.725683	0.608591	0.655749	0.00789138	6.17752	0.0272302	0.00189959	0.340054	0.525331	0.958792	1.7323	0.00452635	0.00808448	2.4291e-05	NA	NA	NA	NA
CATMA3a26362	30	1.70718	3	1.59516	3	0.8656	4	8.0833	4	43.7785	4	42.8686	4	30.0112	4	67.003	4	0.93438	0.507034	4.73488	0.979216	0.685524	1.5305	1.05859e-07	6.17629	1.34762e-05	0.0283608	0.0389959	0.0372104	0.0288425	0.120641	1.96036e-18	8.52392e-17	0.0023032	AT3G26570	AT3G26570.1	3	phosphate transporter family protein, contains Pfam profile: PF01384 phosphate transporter family
CATMA1a06670	24	0.318705	2	0.363835	3	0.422582	4	1.1743	2	1.55291	2	1.80371	4	1.95174	4	1.65923	3	1.14161	1.32594	3.6846	1.16151	1.25683	1.06847	0.00286559	6.15214	0.0133484	0.0262143	0.205231	0.201714	0.216515	0.707737	1.41284e-10	8.95113e-10	0.00195625	AT1G07570	APK1A	1	Protein kinase capable of phosphorylating tyrosine, serine, and threonine residues
CATMA4a18000	25	0.215406	2	0.1301	3	0.0943124	2	1.09193	2	39.1117	4	29.0917	4	15.9434	4	39.37	4	0.603976	0.437835	5.06918	0.743811	0.407637	1.0066	3.24778e-07	6.11099	2.81268e-05	0.0148597	0.00550746	0.00447207	0.00591546	0.0277352	2.38149e-21	4.36718e-19	0.000740218	AT4G16980	AT4G16980.1	4	arabinogalactan-protein family, similar to arabinogalactan protein (Arabidopsis thaliana) gi|10880495|gb|AAG24277; contains proline-rich extensin domains, INTERPRO:IPR002965
CATMA4a33190	23	0.579892	2	0.409032	4	2.12327	4	0.988405	2	0.842878	2	0.579945	4	0.42838	3	0.551351	2	0.70536	3.66149	1.70447	0.688053	0.508235	0.654129	5.13042e-06	6.07132	0.000178019	1.77723e-06	0.68799	0.705295	4.95651	1.7927	1.73209e-05	4.69614e-05	3.39199e-10	AT4G31550	AT4G31550.1	4	WRKY family transcription factor, contains Pfam profile: PF03106 WRKY DNA -binding domain
CATMA3a53720	9	0.488809	0	0.386176	2	0.744131	4	1.82507	2	0.373334	0	0.20954	0	0.251584	1	0.346781	0	0.790035	1.52233	3.7337	0.561267	0.673884	0.928875	2.43369e-05	6.04607	0.000506371	0.0246543	1.30931	1.84297	2.95779	5.26288	4.64311e-08	1.8844e-07	0.00178545	AT3G60720	AT3G60720.1	3	receptor-like protein kinase-related, contains Pfam PF01657: Domain of unknown function, duplicated in 33kDa secretory proteins; weak similarity to receptor-like protein kinase homolog RK20-1 (GI:4530126) (Phaseolus vulgaris)
CATMA1a57105	8	0.0198324	0	0.0271483	0	0.0025934	0	0.0887542	0	1.5579	2	2.192	4	0.94525	2	0.649154	0	1.36889	0.130766	4.47522	1.40702	0.606748	0.416687	0.000110143	5.97488	0.00144274	0.00257142	0.0127302	0.0123852	0.00274361	0.136723	1.67993e-15	3.12127e-14	4.36085e-05	AT1G67740	AT1G67740.1	1	photosystem II core complex proteins psbY, chloroplast (PSBY) / L-arginine metabolising enzyme, identical to SP:O49347 Photosystem II core complex proteins psbY, chloroplast precursor (L-arginine metabolising enzyme) (L-AME) (Contains: Photosystem II
CATMA4a32420	21	1.08549	1	1.50175	3	1.84207	4	3.13163	2	2.30981	2	3.1913	4	2.13752	2	2.95033	3	1.38347	1.69699	2.88499	1.38162	0.925408	1.2773	5.82117e-06	5.96545	0.000196142	0.0073707	0.469947	0.470576	0.861779	1.06145	4.04724e-06	1.20625e-05	0.000230708	AT4G30810	AT4G30810.1	4	serine carboxypeptidase S10 family protein, similar to serine-type carboxypeptidase (SP:P55748) (Hordeum vulgare)
CATMA1a13765	31	0.927679	3	1.00355	4	1.32057	4	3.19233	4	6.16894	4	5.87388	4	3.69225	4	5.39507	4	1.08179	1.42352	3.4412	0.95217	0.598522	0.874554	0.000112359	5.94651	0.001459	0.00191443	0.150379	0.17085	0.357659	0.591713	1.47618e-13	1.74987e-12	2.46979e-05	AT1G14720	AT1G14720.1	1	xyloglucan:xyloglucosyl transferase / xyloglucan endotransglycosylase / endo-xyloglucan transferase (XTR2), identical to endoxyloglucan transferase (Arabidopsis thaliana) GI:5533311
CATMA1a65310	29	1.97776	2	2.05137	4	0.807666	4	8.72726	4	252.055	4	172.852	4	129.703	3	192.11	4	1.03722	0.408374	4.4127	0.685768	0.514581	0.762175	2.44828e-11	5.85829	4.81825e-08	5.90932e-06	0.00784653	0.0118678	0.00622705	0.0454284	1.39793e-27	4.88298e-24	3.94744e-09	AT1G76080	AT1G76080.1	1	thioredoxin family protein, low similarity to thioredoxin (TRX) (Fasciola hepatica) GI:6687568; contains Pfam profile PF00085: Thioredoxin
CATMA5a26370	16	0.147502	0	0.153832	0	0.139979	1	0.56934	0	4.48145	4	3.10469	4	4.41087	4	3.20229	3	1.04292	0.948996	3.85988	0.692787	0.984251	0.714566	0.000200244	5.85179	0.00222519	0.00046066	0.0329139	0.0495483	0.0317349	0.177791	7.76954e-21	1.00515e-18	1.97821e-06	AT5G28500	AT5G28500.1	5	expressed protein, predicted proteins, Arabidopsis thaliana and Synechocystis sp.
CATMA5a54010	17	0.793316	0	0.992005	2	0.863463	2	2.77717	1	17.5579	2	13.1637	3	9.6049	4	10.5238	3	1.25045	1.08842	3.50071	0.749732	0.547041	0.599373	0.00671447	5.83959	0.0242373	0.00545205	0.0451828	0.0753589	0.0898981	0.263895	9.67803e-17	2.6071e-15	0.000135358	AT5G58250	AT5G58250.1	5	expressed protein
CATMA5a23940	24	1.94765	3	1.45717	4	2.61021	4	7.15234	4	2.68859	2	1.37734	4	1.28894	1	2.14731	2	0.74817	1.34019	3.6723	0.512291	0.47941	0.798672	1.9405e-05	5.76065	0.000440142	0.0119658	0.724411	1.05796	2.02509	3.33084	0.0017206	0.00332414	0.000515051	AT5G26270	AT5G26270.1	5	expressed protein, ; expression supported by MPSS
CATMA1a50605	32	18.2781	4	23.431	4	13.5799	4	67.5471	4	1231.89	4	523.244	4	506.056	4	937.064	4	1.28192	0.742959	3.69553	0.42475	0.410797	0.760673	3.47792e-05	5.7204	0.000634933	0.027523	0.0148374	0.0447802	0.0268347	0.0720838	6.6237e-19	3.30523e-17	0.00218524	AT1G61520	AT1G61520.1	1	chlorophyll A-B binding protein / LHCI type III (LHCA3.1), nearly identical to PSI type III chlorophyll a/b-binding protein GI:430947; contains Pfam profile: PF00504 chlorophyll A-B binding protein; similar to PSI type III chlorophyll a/b-binding pro
CATMA1a27050	32	3.57143	4	3.27338	4	2.09766	4	14.9051	4	119.02	4	86.3173	4	56.0994	4	96.4249	4	0.916544	0.587345	4.17343	0.725232	0.471343	0.810156	2.14683e-09	5.67732	8.99864e-07	0.000251891	0.0300069	0.0379226	0.0373919	0.154578	2.32079e-22	1.01332e-19	8.59863e-07	AT1G29070	AT1G29070.1	1	ribosomal protein L34 family protein, similar to plastid ribosomal protein L34 precursor GB:AAF64157 GI:7578860 from (Spinacia oleracea)
CATMA2a00475	24	2.34463	2	2.6899	4	2.62219	0	7.99419	4	11.9935	4	7.45176	3	7.34552	4	6.61027	3	1.14726	1.11838	3.40958	0.621318	0.61246	0.551156	0.00398842	5.67522	0.01674	0.0010769	0.195492	0.360976	0.356978	1.20936	3.71849e-09	1.82939e-08	8.01364e-06	AT2G01420	AT2G01420.1	2	auxin transport protein, putative, similar to auxin transport protein PIN7(Arabidopsis thaliana) gi|5817305|gb|AAD52697
CATMA2a32610	28	0.716928	2	0.951739	3	0.897763	4	2.21837	3	29.3222	4	25.6947	4	15.8621	4	21.5426	4	1.32752	1.25224	3.09428	0.876288	0.540958	0.734686	0.000565948	5.67404	0.0044278	0.00257142	0.02445	0.0370403	0.056598	0.102976	4.81987e-22	1.48647e-19	4.36791e-05	AT2G34460	AT2G34460.1	2	flavin reductase-related, low similarity to SP|P30043 Flavin reductase {Homo sapiens}
CATMA5a00590	29	1.60831	2	1.71372	4	1.70196	4	5.47997	4	56.2878	3	59.2291	4	29.3981	4	45.1671	4	1.06554	1.05823	3.40729	1.05226	0.522282	0.802432	0.000621757	5.53106	0.00473846	0.0100209	0.0285729	0.0289338	0.0578934	0.121327	3.72887e-19	2.05657e-17	0.0003808	AT5G01530	AT5G01530.1	5	chlorophyll A-B binding protein CP29 (LHCB4), identical to CP29 (Arabidopsis thaliana) GI:298036; contains Pfam profile: PF00504 chlorophyll A-B binding protein
CATMA4a26465	27	1.81811	1	1.60409	3	1.07716	3	7.3501	4	38.8271	4	23.0082	4	18.885	4	31.8549	4	0.882286	0.592462	4.04272	0.59258	0.486386	0.820428	3.79744e-06	5.51747	0.000147773	0.0145705	0.0468257	0.0697183	0.0570379	0.230737	2.15022e-16	5.16793e-15	0.000720251	AT4G24770	AT4G24770.1	4	31 kDa ribonucleoprotein, chloroplast, putative / RNA-binding protein RNP-T, putative / RNA-binding protein 1/2/3, putative / RNA-binding protein cp31, putative, similar to SP|Q04836 31 kDa ribonucleoprotein, chloroplast precursor (RNA-binding protei
CATMA5a12290	32	4.22853	4	3.47307	4	3.20696	4	16.3353	4	6.27209	4	6.3894	4	5.85241	4	5.3872	4	0.821343	0.758411	3.86312	1.0187	0.933088	0.858916	0.00633747	5.44288	0.0232855	0.019914	0.674182	0.543568	0.547973	3.03225	0.42616	0.490416	0.00120336	AT5G14070	AT5G14070.1	5	glutaredoxin family protein, contains INTERPRO Domain IPR002109, Glutaredoxin (thioltransferase)
CATMA5a62120	32	3.44444	4	4.3422	4	4.34499	4	9.80619	4	6.4772	4	5.82692	4	7.81404	4	7.02532	4	1.26064	1.26145	2.84697	0.899605	1.20639	1.08462	0.000357584	5.36906	0.00323586	0.0227578	0.531779	0.745196	0.556049	1.39584	0.00181721	0.0034934	0.00152553	AT5G66720	AT5G66720.1	5	5-azacytidine resistance protein -related, contains weak similarity to 5-azacytidine resistance protein azr1 (Swiss-Prot:Q09189) (Schizosaccharomyces pombe)
CATMA5a60980	9	0.681726	0	0.674795	3	2.35475	4	0.537521	0	0.353087	0	0.334602	0	0.579709	2	0.597189	0	0.989833	3.4541	0.78847	0.947649	1.64183	1.69134	4.49937e-05	5.23241	0.000754382	0.027455	1.93076	2.01671	4.06195	0.900085	1.13153e-05	3.15774e-05	0.00216937	AT5G65640	AT5G65640.1	5	basic helix-loop-helix (bHLH) family protein
CATMA5a12555	21	0.83323	0	0.783505	2	0.469154	1	3.09876	2	35.3899	4	17.4094	4	15.0247	4	16.137	4	0.940323	0.563055	3.71898	0.491931	0.424548	0.455977	6.70552e-06	5.22236	0.000214884	0.000434611	0.0235442	0.0450047	0.0312255	0.192028	9.84214e-20	7.36684e-18	1.82488e-06	AT5G14320	AT5G14320.1	5	30S ribosomal protein S13, chloroplast (CS13), ribosomal protein S13 precursor, chloroplast Arabidopsis thaliana, PIR:S59594; identical to cDNA ribosomal protein S13 GI:1515106
CATMA5a09870	11	0.897266	2	0.571309	3	3.5073	4	0.559656	0	0.243888	0	0.209307	1	0.207261	1	0.132746	0	0.636722	3.90887	0.623735	0.858209	0.849821	0.544291	3.8575e-05	5.16933	0.000675966	0.011893	3.67901	2.72953	16.9221	4.21599	1.69548e-11	1.27544e-10	0.000504288	AT5G11110	AT5G11110.1	5	similar to sucrose-phosphate synthase, putative [Arabidopsis thaliana] (TAIR:At1g04920.1); similar to sucrose-phosphate synthase, putative [Arabidopsis thaliana] (TAIR:At5g20280.1); similar to sucrose-phosphate synthase, putative [Arabidopsis thalian
CATMA4a00960	11	0.51453	2	1.42584	4	0.98459	3	0.246994	0	0.14883	0	0.172738	0	0.241788	2	0.127264	0	2.77115	1.91357	0.480038	1.16064	1.6246	0.855097	6.06847e-07	5.16476	4.10268e-05	0.0165891	3.45717	8.25437	4.07212	1.9408	4.46341e-12	3.78109e-11	0.000903941	AT4G00880	AT4G00880.1	4	auxin-responsive family protein, similar to small auxin up RNA (GI:546362) {Arabidopsis thaliana}
CATMA2a32080	22	0.170905	0	0.188196	2	0.101836	2	0.579699	2	5.60296	4	3.51601	4	2.83776	4	4.42514	4	1.10117	0.595864	3.39193	0.627528	0.506475	0.789786	6.95129e-06	5.08897	0.000219003	0.0134118	0.0305027	0.0535254	0.0358861	0.131001	4.89344e-19	2.53853e-17	0.000623299	AT2G33855	AT2G33855.1	2	expressed protein
CATMA1a45640	18	1.20794	1	1.17961	0	0.899353	1	4.06817	1	29.9605	4	21.4524	4	13.331	4	17.2703	3	0.976543	0.744532	3.36784	0.716022	0.444953	0.576436	2.77582e-05	5.08892	0.000547794	0.00130868	0.0403179	0.0549874	0.0674633	0.235559	8.61969e-19	4.24065e-17	1.32207e-05	AT1G54500	AT1G54500.1	1	rubredoxin family protein, similar to SP|P00270 Rubredoxin (Rd) {Desulfovibrio gigas}; contains Pfam profile PF00301: Rubredoxin
CATMA1a36300	31	0.956611	3	0.963058	4	0.896072	4	3.00613	4	65.7263	4	51.4921	4	27.3939	4	39.7232	4	1.00674	0.936716	3.14248	0.783432	0.416788	0.604373	9.73626e-05	5.08593	0.00132502	0.0017514	0.0145544	0.018703	0.0327106	0.0756768	2.01148e-22	1.00373e-19	1.9889e-05	AT1G42970	AT1G42970.1	1	glyceraldehyde-3-phosphate dehydrogenase B, chloroplast (GAPB) / NADP-dependent glyceraldehydephosphate dehydrogenase subunit B, identical to SP|P25857 Glyceraldehyde 3-phosphate dehydrogenase B, chloroplast precursor (EC 1.2.1.13) (NADP-dependent gl
CATMA3a52440	13	0.11661	0	0.128551	0	0.0658174	0	0.397832	0	7.41431	2	6.39563	4	6.83171	4	5.93988	3	1.10241	0.564424	3.41166	0.862606	0.921423	0.801137	0.000523851	5.07849	0.00420324	0.00280825	0.0157277	0.0200999	0.0096341	0.0669765	2.25183e-21	4.29035e-19	4.95778e-05	AT3G59400	AT3G59400.1	3	expressed protein
CATMA3a15240	10	0.114873	0	0.140765	0	0.0563636	0	0.385677	0	4.29798	2	2.96079	4	2.24554	2	3.33516	2	1.22539	0.49066	3.35742	0.688881	0.522465	0.775983	3.87968e-05	5.07347	0.000678718	0.0230659	0.0267272	0.0475429	0.0251002	0.11564	5.4569e-18	2.07938e-16	0.00157697	AT3G15850	AT3G15850.1	3	fatty acid desaturase family protein, similar to delta 9 acyl-lipid desaturase (ADS1) GI:2970034 from (Arabidopsis thaliana)
CATMA5a16990	23	0.151581	1	0.171844	2	0.0739854	2	0.520574	2	12.8274	4	8.98818	4	8.86647	4	10.2428	4	1.13368	0.488092	3.4343	0.700701	0.691212	0.798509	3.76965e-05	5.05607	0.000663903	0.00545205	0.0118169	0.0191188	0.00834441	0.0508234	1.32739e-21	2.95951e-19	0.00013707	AT5G18660	AT5G18660.1	5	Encodes a protein with 3,8-divinyl protochlorophyllide a 8-vinyl reductase activity. Mutants accumulate divinyl chlorophyll rather than monovinyl chlorophyll.
CATMA2a33950	20	0.369147	2	0.507838	2	0.399736	3	0.956059	2	2.01389	2	1.21391	4	0.814138	3	1.21529	2	1.37571	1.08286	2.58991	0.60277	0.404261	0.603456	0.000711152	5.04848	0.0052186	0.00529449	0.183301	0.418348	0.490993	0.786689	1.50604e-09	7.91862e-09	0.000125807	AT2G35780	AT2G35780.1	2	serine carboxypeptidase S10 family protein, similar to Serine carboxypeptidase II chains A and B (SP:P08819) (EC 3.4.16.6) (Triticum aestivum (Wheat));
CATMA5a20810	28	1.40046	2	1.52394	4	1.40815	4	4.1344	3	4.95244	4	3.79479	4	2.37887	4	4.36504	3	1.08817	1.00549	2.95218	0.766247	0.480343	0.881392	4.08795e-07	5.04585	3.37304e-05	0.00274254	0.282781	0.401588	0.591941	0.947163	2.15897e-09	1.10307e-08	4.77591e-05	AT5G23330	AT5G23330.1	5	riboflavin biosynthesis protein-related, contains weak similarity to Riboflavin biosynthesis protein ribF. (Swiss-Prot:P08391) (Escherichia coli O157:H7)
CATMA5a54080	18	0.72297	0	0.746243	2	0.553437	2	2.33986	1	20.0278	2	24.6118	4	15.3357	4	15.2937	3	1.03219	0.765505	3.23646	1.22888	0.765721	0.763622	0.00365201	5.03416	0.0157815	0.00794287	0.0360982	0.0303205	0.0360881	0.152995	1.79025e-18	7.92545e-17	0.000262261	AT5G58330	AT5G58330.1	5	malate dehydrogenase (NADP), chloroplast, putative, strong similiarity to chloroplast NADP-dependent malate dehydrogenase (EC 1.1.1.82) SP|O48902 {Medicago sativa}, SP|P21528 {Pisum sativum}, SP|Q05145 {Mesembryanthemum crystallinum}, SP|P46489 {Flav
CATMA1a62830	11	0.0742817	0	0.0716052	0	0.0275685	0	0.274756	0	0.934977	1	0.514597	3	0.627071	4	0.886067	3	0.963969	0.371135	3.69884	0.550385	0.670681	0.947688	4.56413e-06	5.03395	0.000164791	0.0089061	0.0794476	0.139148	0.043964	0.310085	2.48327e-14	3.57447e-13	0.000311507	AT1G73530	AT1G73530.1	1	RNA recognition motif (RRM)-containing protein, low similarity to SP|Q03251 Glycine-rich RNA-binding protein 8 (CCR1 protein) {Arabidopsis thaliana}; contains InterPro entry IPR000504: RNA-binding region RNP-1 (RNA recognition motif) (RRM)
CATMA4a15350	31	2.38778	3	2.28881	4	1.99248	4	7.69418	4	64.0508	4	37.2486	4	25.8407	4	33.1909	4	0.958551	0.83445	3.22232	0.581548	0.40344	0.518196	0.000986066	5.01532	0.00647836	0.00848511	0.0372794	0.0614467	0.0771063	0.231816	1.84138e-16	4.51892e-15	0.000289882	AT4G14890	AT4G14890.1	4	ferredoxin family protein, similar to SP|P00252 Ferredoxin I from Nostoc muscorum, SP|P00248 Ferredoxin from Mastigocladus laminosus, SP|P00244 Ferredoxin I from Aphanizomenon flos-aquae; contains Pfam profile PF00111 2Fe-2S iron-sulfur cluster bindi
CATMA4a21620	21	9.0241	2	9.30672	3	9.19286	3	26.5749	2	150.661	2	111.361	2	107.821	4	126.085	3	1.03132	1.0187	2.94488	0.73915	0.71565	0.836875	8.89026e-05	4.9949	0.0012372	0.00619141	0.0598965	0.0835722	0.0852606	0.21077	1.2044e-19	8.64448e-18	0.000169556	AT4G20360	AT4G20360.1	4	elongation factor Tu / EF-Tu (TUFA), identical to SWISS-PROT:P17745 elongation factor Tu, chloroplast precursor (EF-Tu) (Arabidopsis thaliana)
CATMA2a41430	31	2.04049	3	1.16262	4	1.4097	4	7.58815	4	58.4582	4	25.6646	4	24.1923	4	33.903	4	0.569776	0.690864	3.7188	0.439024	0.413839	0.579953	5.75568e-06	4.97944	0.00019456	0.00568254	0.034905	0.0453006	0.0582706	0.223819	5.91448e-17	1.7121e-15	0.000145331	AT2G43030	AT2G43030.1	2	ribosomal protein L3 family protein, contains Pfam profile PF00297: ribosomal protein L3
CATMA1a63080	24	0.753244	2	0.570561	2	1.22732	4	1.93414	2	4.40869	3	2.45093	4	2.747	4	3.00604	3	0.757471	1.62938	2.56775	0.555932	0.623089	0.681844	0.00302663	4.9546	0.0138559	0.0289229	0.170855	0.232793	0.446786	0.643419	1.64334e-09	8.57595e-09	0.00237367	AT1G73760	AT1G73760.1	1	zinc finger (C3HC4-type RING finger) family protein, similar to Pfam domain, PF00097: Zinc finger, C3HC4 type (RING finger)
CATMA2a35940	20	0.501348	0	0.430254	1	0.360912	2	1.67387	2	11.5975	4	6.17148	4	6.59045	3	9.20347	4	0.858196	0.719884	3.33874	0.532137	0.568263	0.793571	7.91007e-06	4.91682	0.000236635	0.0130614	0.0432288	0.0697166	0.0547629	0.181874	3.46906e-18	1.409e-16	0.00059304	AT2G37660	AT2G37660.1	2	expressed protein
CATMA2a32000	28	0.961925	2	1.22851	3	0.574968	4	2.92262	3	15.734	4	14.0241	4	11.6393	4	12.2486	4	1.27714	0.597727	3.0383	0.891322	0.739758	0.77848	0.000416464	4.91317	0.00356345	0.00940254	0.0611367	0.0876002	0.0493987	0.238608	6.96034e-17	1.97662e-15	0.000345139	AT2G33800	AT2G33800.1	2	ribosomal protein S5 family protein, contains Pfam profiles PF03719: Ribosomal protein S5, C-terminal domain, PF00333: Ribosomal protein S5, N-terminal domain
CATMA3a24540	31	2.2653	3	2.72254	4	2.61444	4	5.734	4	5.89633	4	4.95901	4	3.99463	4	3.789	4	1.20185	1.15413	2.53123	0.841033	0.677478	0.642602	0.00349038	4.88721	0.0153422	0.000207808	0.384188	0.549008	0.654488	1.51333	1.9179e-06	6.04624e-06	5.70938e-07	AT3G24560	AT3G24560.1	3	expressed protein, contains Pfam profile PF01171: PP-loop family
CATMA4a01510	19	1.11173	1	1.30166	2	0.845385	2	3.26867	2	19.8768	3	16.2876	3	13.4604	3	11.997	3	1.17084	0.760422	2.94016	0.819429	0.67719	0.603567	0.00221287	4.87142	0.0112068	0.00186985	0.0559312	0.0799173	0.0628056	0.272458	2.94575e-18	1.22982e-16	2.27277e-05	AT4G01310	AT4G01310.1	4	ribosomal protein L5 family protein, contains Pfam profiles PF00673: ribosomal L5P family C-terminus, PF00281: ribosomal protein L5
CATMA3a14550	32	6.06015	4	6.05152	4	5.15964	4	18.153	4	162.986	4	99.9655	4	94.5105	4	108.967	4	0.998577	0.851406	2.99548	0.613338	0.579869	0.668569	0.000121401	4.84546	0.00154201	0.00400385	0.037182	0.0605362	0.0545934	0.166591	5.73313e-20	4.97387e-18	8.13837e-05	AT3G15190	AT3G15190.1	3	chloroplast 30S ribosomal protein S20, putative, contains Pfam profile: PF01649 ribosomal protein S20
CATMA2a37380	14	0.879421	2	0.629381	3	2.42728	4	1.15355	2	0.425291	0	0.401793	1	0.49339	2	0.53402	0	0.715677	2.76009	1.31171	0.944747	1.16012	1.25566	5.25696e-06	4.78747	0.00018121	0.0103414	2.06781	1.56643	4.91959	2.16012	1.38201e-10	8.76638e-10	0.000398695	AT2G39130	AT2G39130.1	2	amino acid transporter family protein, belongs to INTERPRO:IPR002422 amino acid/polyamine transporter, family II
CATMA5a50910	30	4.0792	4	3.01657	4	3.94447	4	12.323	4	6.8836	2	6.47705	4	3.72387	4	6.72547	4	0.739501	0.966972	3.02093	0.94094	0.540977	0.977029	9.39496e-06	4.7274	0.000260297	0.00642774	0.592597	0.465732	1.05924	1.83228	0.121235	0.161099	0.000186069	AT5G55140	AT5G55140.1	5	ribosomal protein L30 family protein, contains similarity to 50S ribosomal protein L30
CATMA4a00430	28	0.772184	2	0.526555	3	0.568661	4	2.54026	3	36.0148	4	26.5317	4	24.7011	4	28.6639	4	0.681903	0.736432	3.28971	0.736689	0.68586	0.795892	0.000256649	4.70805	0.00257855	0.0150482	0.0214408	0.0198463	0.0230217	0.0886225	1.11206e-19	8.19214e-18	0.000756791	AT4G00360	AT4G00360.1	4	cytochrome P450, putative
CATMA1a23470	29	1.06592	2	0.876814	3	1.00535	4	3.12443	4	6.9302	4	7.04638	4	3.68032	4	4.99586	4	0.822591	0.943173	2.93121	1.01676	0.531055	0.720882	0.00271432	4.69698	0.0128814	0.00895564	0.153808	0.124435	0.273168	0.625405	1.22366e-11	9.4285e-11	0.000315358	AT1G24530	AT1G24530.1	1	transducin family protein / WD-40 repeat family protein, similar to Vegetatible incompatibility protein HET-E-1 (SP:Q00808) {Podospora anserina}; contains 7 WD-40 repeats (PF00400)
CATMA4a34010	16	2.50852	2	2.13666	3	1.51897	4	8.0059	2	2.36425	0	2.43002	3	1.97022	2	1.3615	0	0.851759	0.605525	3.19148	1.02782	0.833337	0.575867	0.00780562	4.64877	0.0270309	0.000944232	1.06102	0.879276	0.770967	5.88023	0.00567429	0.00995328	6.27331e-06	AT4G32290	AT4G32290.1	4	expressed protein, contains Pfam profile PF03267: Arabidopsis protein of unknown function, DUF266
CATMA5a04920	18	0.208987	0	0.233714	1	0.178629	1	0.558686	0	5.42897	4	3.36625	4	5.86098	4	4.27211	4	1.11831	0.854737	2.6733	0.620053	1.07958	0.78691	0.00611574	4.64635	0.0227662	0.00629357	0.0384949	0.0694285	0.0304777	0.130775	9.03435e-20	6.86021e-18	0.000180777	AT5G05740	AT5G05740.1	5	S2P-like putative metalloprotease, also contain transmembrane helices near their C-termini and many of them, five of seven, contain a conserved zinc-binding motif HEXXH. Homolog of EGY1. Each of the EGY1 and EGY-like proteins share two additional hig
CATMA1a04850	16	0.54046	0	0.357667	2	0.356589	1	1.79281	2	1.94551	1	1.88908	4	1.18862	4	1.0985	2	0.661783	0.659788	3.31719	0.970991	0.610952	0.564634	0.0036351	4.63876	0.0157482	0.00242836	0.277798	0.189334	0.300004	1.63205	5.00761e-07	1.73355e-06	3.69092e-05	NA	NA	NA	NA
CATMA4a29510	24	4.62187	2	4.82521	4	12.0244	4	4.58993	2	2.79032	2	4.6622	4	4.16682	4	4.50577	2	1.04399	2.60162	0.993088	1.67085	1.49331	1.61479	9.28984e-06	4.63871	0.00026006	0.00352924	1.65639	1.03496	2.88575	1.01868	9.12013e-06	2.57948e-05	6.76952e-05	AT4G27870	AT4G27870.1	4	integral membrane family protein, contains Pfam PF01988: Integral membrane protein
CATMA1a49050	8	0.074074	0	0.0833752	0	0.0411233	0	0.214923	0	0.628497	1	0.615862	4	0.542309	3	0.409085	0	1.12557	0.555166	2.90147	0.979897	0.862866	0.650894	0.00287982	4.5822	0.0133944	0.00186985	0.117859	0.13538	0.0758301	0.525375	1.94916e-14	2.88492e-13	2.23864e-05	AT1G60000	AT1G60000.1	1	29 kDa ribonucleoprotein, chloroplast, putative / RNA-binding protein cp29, putative, similar to 29 kDa ribonucleoprotein chloroplast precursor {Nicotiana sylvestris} SP|Q08935, SP|Q08937; contains InterPro entry IPR000504: RNA-binding region RNP-1 (
CATMA1a22725	31	17.833	3	11.8094	4	17.0266	4	52.184	4	26.1583	4	21.2129	4	16.722	4	23.6608	4	0.662226	0.954785	2.92627	0.810941	0.639262	0.904522	0.000217908	4.54328	0.00234923	0.0237629	0.681731	0.556712	1.01822	2.20551	0.733535	0.776749	0.00168034	AT1G23860	AT1G23860.1	1	splicing factor RSZp21 (RSZP21) / 9G8-like SR protein (SRZ21), nearly identical to 9G8-like splicing factor SRZ21 (Arabidopsis thaliana) GI:3435096, RSZp21 protein (Arabidopsis thaliana) GI:2582643
CATMA5a12150	31	44.5346	4	58.619	4	22.6307	4	120.029	4	10.7298	3	20.1378	4	13.3838	4	12.7753	4	1.31626	0.508161	2.69519	1.87682	1.24736	1.19064	0.000223248	4.51961	0.00237264	0.0110924	4.15057	2.91089	1.6909	9.39539	1.13197e-10	7.2817e-10	0.000443528	AT5G13930	AT5G13930.1	5	chalcone synthase / naringenin-chalcone synthase, identical to SP|P13114
CATMA4a17230	29	1.13675	2	0.877032	3	0.527299	4	3.7047	4	40.7424	4	32.8732	4	17.2782	4	30.9242	4	0.771526	0.463865	3.25903	0.806856	0.424083	0.759018	8.29628e-07	4.49442	5.08402e-05	0.0073707	0.0279009	0.0266792	0.0305182	0.119799	1.1473e-19	8.2914e-18	0.000230216	AT4G16410	AT4G16410.1	4	expressed protein, contains Pfam PF05421: Protein of unknown function (DUF751)
CATMA4a26770	32	9.74222	4	8.21999	4	5.74588	4	29.3895	4	91.7559	4	66.1313	4	46.1084	4	69.4502	4	0.843749	0.589792	3.01671	0.720731	0.502512	0.756902	4.16022e-05	4.45026	0.000714671	0.0228857	0.106175	0.124298	0.124617	0.423174	1.19378e-13	1.44788e-12	0.00155061	AT4G25080	AT4G25080.1	4	magnesium-protoporphyrin O-methyltransferase, putative / magnesium-protoporphyrin IX methyltransferase, putative, similar to SP|Q55467 Magnesium-protoporphyrin O-methyltransferase (EC 2.1.1.1) (Magnesium-protoporphyrin IX methyltransferase) {Synechoc
CATMA1a17070	27	2.24463	2	1.86541	3	1.84828	4	6.14215	3	45.7967	4	42.1845	4	26.7676	4	29.8674	3	0.831057	0.823424	2.73638	0.921124	0.584488	0.652173	0.000370073	4.39086	0.00329762	0.00125079	0.0490128	0.0442204	0.0690491	0.205647	5.51128e-20	4.85316e-18	1.15698e-05	AT1G18060	AT1G18060.1	1	expressed protein
CATMA1a53640	8	0.145346	0	0.0647112	0	0.0547621	1	0.516895	0	1.84338	1	1.13405	3	1.38192	3	1.15451	0	0.445221	0.37677	3.5563	0.615202	0.749668	0.626301	9.51217e-05	4.37829	0.00129958	0.00277644	0.0788476	0.0570619	0.0396274	0.447717	6.87807e-14	8.90918e-13	4.87512e-05	AT1G64355	AT1G64355.1	1	expressed protein
CATMA3a25530	18	2.55332	3	2.56276	4	7.53055	4	1.05961	2	0.41097	0	0.452959	1	0.722944	3	0.573009	1	1.0037	2.94932	0.414994	1.10217	1.75912	1.39428	1.16934e-07	4.36801	1.40504e-05	0.0010967	6.21291	5.65782	10.4165	1.84921	3.52523e-15	6.08581e-14	8.89586e-06	AT3G25730	AT3G25730.1	3	AP2 domain-containing transcription factor, putative, contains Pfam profile: PF00847 AP2 domain; similar to RAV1 (DNA-binding protein) GB:BAA34250 (Arabidopsis thaliana) (Nucleic Acids Res. 27 (2), 470-478 (1999))
CATMA3a49925	31	3.43025	3	3.42598	4	1.75093	4	9.7797	4	198.381	4	103.627	4	92.107	4	131.631	4	0.998754	0.510439	2.85102	0.522366	0.464294	0.663526	2.13028e-05	4.36021	0.000463137	0.0163326	0.0172912	0.0330606	0.0190098	0.0742965	3.08945e-20	3.05529e-18	0.000886645	AT3G56940	AT103	3	Encodes a putative ZIP protein with varying mRNA accumulation in leaves, stems and roots. Has a consensus carboxylate-bridged di-iron binding site.
CATMA5a59640	21	0.921503	2	0.747952	3	0.750984	4	2.51225	3	0.847061	1	0.782456	3	0.444026	3	0.493166	2	0.811666	0.814956	2.72626	0.92373	0.524195	0.582208	0.00734925	4.35288	0.025826	0.00719125	1.08788	0.955904	1.69131	5.09414	0.000150688	0.000351137	0.000222346	AT5G64180	AT5G64180.1	5	expressed protein
CATMA1a45860	18	0.365259	1	0.353915	0	0.238603	1	0.994652	1	32.2184	4	19.9328	4	16.8414	3	19.8667	4	0.968943	0.653244	2.72315	0.618676	0.522724	0.616625	0.00080372	4.34533	0.00569067	0.0203224	0.0113369	0.0177554	0.0141677	0.0500663	2.67047e-21	4.66398e-19	0.00124894	AT1G54780	AT1G54780.1	1	thylakoid lumen 18.3 kDa protein, SP:Q9ZVL6
CATMA3a47150	30	1.80784	3	1.70454	4	1.09547	4	4.9772	4	35.7938	3	25.5161	4	17.3829	4	23.529	4	0.942861	0.605955	2.75312	0.712864	0.485641	0.657349	1.30582e-06	4.30193	7.05345e-05	0.0016667	0.0505071	0.0668026	0.0630199	0.211535	3.54728e-20	3.38576e-18	1.87681e-05	AT3G54210	AT3G54210.1	3	ribosomal protein L17 family protein, contains Pfam profile: PF01196 ribosomal protein L17
CATMA3a45130	11	0.878164	2	0.805647	3	2.33578	4	0.635186	0	0.479209	0	0.71519	0	0.834681	2	0.635991	0	0.917422	2.65984	0.723311	1.49244	1.74179	1.32717	2.99903e-08	4.30058	6.07019e-06	0.00274254	1.83253	1.12648	2.79841	0.998733	1.08524e-06	3.55076e-06	4.73983e-05	AT3G52190	AT3G52190.1	3	Encodes a plant specific protein structurally related to the SEC12 proteins of the early secretory pathway. Mutation of PHF1 impairs Pi transport. Expression was detected in all tissues, and was induced by Pi starvation. Localized in endoplasmic reti
CATMA5a51450	22	0.433167	1	0.378587	2	0.29352	2	1.18	2	8.0611	4	5.41924	4	3.87787	4	3.6233	3	0.873998	0.677612	2.72412	0.672271	0.481059	0.449479	0.00339553	4.27573	0.0150324	0.0040756	0.0537355	0.0698598	0.075691	0.32567	4.71506e-16	1.02811e-14	8.32311e-05	AT5G55700	AT5G55700.1	5	similar to beta-amylase (CT-BMY) / 1,4-alpha-D-glucan maltohydrolase [Arabidopsis thaliana] (TAIR:At4g17090.1); similar to beta-amylase [Glycine max] (GB:CAI39244.1); contains InterPro domain Glycoside hydrolase, family 14 (InterPro:IPR001554); conta
CATMA1a00590	30	2.72817	3	1.64554	4	1.88756	4	8.01835	4	26.1065	3	17.175	4	17.8884	4	19.7638	4	0.603168	0.691879	2.9391	0.657882	0.68521	0.757048	1.25384e-05	4.23414	0.000326028	0.00399553	0.104502	0.0958105	0.105519	0.405708	6.96826e-16	1.44024e-14	8.08333e-05	AT1G01610	AT1G01610.1	1	Encodes a protein with glycerol-3-phosphate acyltransferase activity.
CATMA1a22630	22	1.09068	2	0.88029	1	0.903213	2	2.83251	1	49.317	4	48.2243	4	45.8607	4	43.3004	4	0.807101	0.828118	2.59701	0.977843	0.929916	0.878001	0.00405779	4.23223	0.0169141	0.0147024	0.0221157	0.0182541	0.0196947	0.0654155	7.39294e-22	1.88953e-19	0.000729576	AT1G23730	AT1G23730.1	1	carbonic anhydrase, putative / carbonate dehydratase, putative, similar to SP|P27140 Carbonic anhydrase, chloroplast precursor (EC 4.2.1.1) (Carbonate dehydratase) {Arabidopsis thaliana}; contains Pfam profile PF00484: Carbonic anhydrase
CATMA1a70080	27	3.58674	2	3.03366	4	3.015	4	9.09864	3	8.1157	3	5.76954	4	4.48533	4	6.36363	3	0.845798	0.840596	2.53674	0.710911	0.552673	0.784113	4.98553e-05	4.22314	0.00081137	0.0151364	0.441951	0.525806	0.672192	1.42979	0.000440009	0.000950105	0.000772993	AT1G80860	AT1G80860.1	1	expressed protein
CATMA5a39880	27	0.767797	2	0.680218	3	0.24111	4	2.29585	2	10.8527	4	6.93426	4	8.56767	4	9.27875	4	0.885935	0.314029	2.99017	0.638942	0.789448	0.85497	3.03522e-05	4.19014	0.000581464	0.00472517	0.070747	0.0980952	0.0281419	0.24743	1.39883e-15	2.65069e-14	0.000105515	AT5G44130	AT5G44130.1	5	fasciclin-like arabinogalactan-protein, putative, similar to gi_13377784_gb_AAK20861
CATMA2a22915	27	4.66234	4	2.40503	4	3.77811	4	13.2269	4	1.08993	2	1.2937	4	0.950818	3	1.26203	2	0.51584	0.810346	2.83697	1.18695	0.872364	1.1579	0.0002369	4.16315	0.00246277	0.0130444	4.27764	1.85903	3.97354	10.4807	1.78263e-11	1.33621e-10	0.000590042	AT2G24580	AT2G24580.1	2	sarcosine oxidase family protein, similar to peroxisomal sarcosine oxidase from Homo sapiens (SP|Q9P0Z9), Oryctolagus cuniculus (SP|P79371), Mus musculus (SP|Q9D826)
CATMA3a52950	23	2.1631	2	1.94387	3	1.06573	4	5.84106	2	10.5415	2	12.4516	4	6.07375	3	8.88443	3	0.898652	0.492685	2.70032	1.1812	0.576174	0.842804	4.61231e-06	4.09166	0.000164917	0.00675339	0.205198	0.156114	0.175464	0.657449	1.5596e-12	1.47367e-11	0.000201877	AT3G59940	AT3G59940.1	3	kelch repeat-containing F-box family protein, contains Pfam profiles PF01344: Kelch motif, PF00646: F-box domain
CATMA1a30570	25	0.4827	2	0.410878	2	0.327802	3	1.23234	2	15.7421	4	10.9466	4	9.40824	4	11.2092	4	0.851206	0.679101	2.55301	0.695374	0.597648	0.712055	8.60136e-06	4.08331	0.000246954	0.00243904	0.030663	0.0375346	0.034842	0.109939	1.03907e-22	6.0491e-20	3.84046e-05	AT1G32220	AT1G32220.1	1	expressed protein
CATMA2a33050	21	0.492452	1	0.466089	2	1.37913	4	0.146057	0	2.40785	3	2.2614	4	1.46202	4	1.64379	3	0.946465	2.80053	0.296591	0.939176	0.607189	0.682677	0.00271546	4.04359	0.0128814	0.019936	0.204519	0.206107	0.943301	0.0888541	5.59375e-08	2.24156e-07	0.00121378	AT2G34930	AT2G34930.1	2	disease resistance family protein, contains leucine rich-repeat domains Pfam:PF00560, INTERPRO:IPR001611; similar to Cf-2.1 (Lycopersicon pimpinellifolium) gi|1184075|gb|AAC15779
CATMA4a22880	19	1.1967	1	1.02428	1	0.542869	1	3.24817	2	185.268	4	122	4	85.521	3	99.4448	3	0.855924	0.45364	2.71428	0.658503	0.461606	0.536761	7.62693e-06	4.02385	0.000232333	0.00193798	0.00645925	0.00839575	0.00634779	0.032663	3.5099e-24	5.25432e-21	2.53367e-05	AT4G21280	AT4G21280.1	4	Encodes the PsbQ subunit of the oxygen evolving complex of photosystem II.
CATMA1a46480	9	0.0200343	0	0.0211083	0	0.00651208	0	0.0529681	0	1.52774	2	1.32368	4	1.43226	3	1.29398	0	1.0536	0.325046	2.64386	0.86643	0.937503	0.846988	0.000190605	4.02251	0.00214538	0.00295425	0.0131137	0.0159466	0.0045467	0.0409342	1.85887e-21	3.97532e-19	5.27193e-05	AT1G55370	AT1G55370.1	1	expressed protein
CATMA1a64090	26	1.39524	2	1.0182	3	0.884672	2	3.65483	3	163.368	4	78.4382	4	91.2403	4	81.3573	4	0.729769	0.634064	2.61949	0.480133	0.558497	0.498001	0.00482292	3.98332	0.0192136	0.0246799	0.00854051	0.012981	0.00969608	0.0449232	3.7385e-20	3.42415e-18	0.00179474	AT1G74730	AT1G74730.1	1	expressed protein
CATMA1a20090	31	9.6052	4	7.56953	4	4.91391	4	25.7565	4	9.17019	4	9.62907	4	10.9603	4	12.3631	3	0.788066	0.511588	2.68152	1.05004	1.19521	1.34818	4.20891e-06	3.98118	0.000156958	0.00414275	1.04744	0.786112	0.448338	2.08334	0.497959	0.560424	8.53932e-05	AT1G21050	AT1G21050.1	1	expressed protein, contains Pfam profile PF04759: Protein of unknown function, DUF617
CATMA3a20410	28	0.546681	2	0.524734	4	0.170146	3	1.4633	3	5.79717	4	3.44314	4	2.4618	4	2.83807	4	0.959853	0.311234	2.6767	0.593936	0.424656	0.489561	4.45573e-06	3.94778	0.00016256	0.00252588	0.0943014	0.1524	0.0691144	0.515597	8.97624e-14	1.12246e-12	4.14593e-05	AT3G20680	AT3G20680.1	3	expressed protein
CATMA3a11290	31	3.77315	3	2.32895	4	1.39096	4	11.1689	4	219.92	4	100.406	4	107.071	4	119.402	4	0.617242	0.368646	2.9601	0.45656	0.486863	0.542933	6.65725e-07	3.94599	4.41527e-05	0.00117143	0.017157	0.0231952	0.012991	0.0935407	2.79337e-21	4.72124e-19	9.72557e-06	AT3G12340	AT3G12340.1	3	similar to immunophilin-related / FKBP-type peptidyl-prolyl cis-trans isomerase-related [Arabidopsis thaliana] (TAIR:At4g25340.1); similar to putative immunophilin/FKBP-type peptidyl-prolyl cis-trans isomerase [Helianthus annuus] (GB:AAR23804.1); con
CATMA2a22440	21	0.498853	2	0.613585	2	0.156277	1	1.17252	2	19.456	4	10.2918	4	10.3147	2	11.0739	4	1.22999	0.313272	2.35042	0.528981	0.530156	0.569179	5.35702e-05	3.89369	0.000854433	0.00539133	0.0256401	0.0596186	0.0151508	0.105881	2.19307e-18	9.34194e-17	0.000129748	AT2G24090	AT2G24090.1	2	ribosomal protein L35 family protein, contains Pfam profile PF01632: ribosomal protein L35
CATMA3a43687	23	0.606285	1	0.374003	2	0.32619	2	1.61853	2	43.9126	4	20.0418	4	19.6735	4	18.1863	4	0.616877	0.538014	2.66958	0.456403	0.448016	0.414149	3.55466e-05	3.82447	0.000643338	0.00139092	0.0138066	0.0186611	0.0165801	0.0889968	2.23104e-21	4.29035e-19	1.4468e-05	AT3G50685	AT3G50685.1	3	expressed protein
CATMA1a29580	29	3.99409	2	1.7589	4	2.57153	4	10.5619	4	7.2833	4	5.09605	4	5.7633	4	5.48061	3	0.440375	0.643835	2.64438	0.69969	0.791304	0.752491	0.000415585	3.72859	0.00356345	0.0159854	0.54839	0.345149	0.446191	1.92714	0.00290678	0.0053788	0.000848074	AT1G31350	AT1G31350.1	1	F-box family protein, similar to hypothetical protein GB:AAF24593 GI:6692128 from (Arabidopsis thaliana) ; similar to SKP1 interacting partner 2 (SKIP2) TIGR_Ath1:At5g67250
CATMA4a26750	12	4.55377	2	2.09823	1	1.62302	1	13.2179	2	175.284	2	99.9277	1	80.6723	2	96.939	1	0.460767	0.356413	2.90262	0.570089	0.460237	0.553039	3.65913e-06	3.7198	0.000145242	0.00266202	0.0259794	0.0209975	0.0201187	0.136352	5.55901e-19	2.8416e-17	4.5472e-05	AT4G25050	ACP4	4	encodes an acyl carrier protein predominantly expressed in leaves. Gene expression is upregulated by light.
CATMA2a20210	15	0.0444891	0	0.00646189	0	0.00601661	0	0.152768	0	3.52459	4	2.02275	4	2.94629	4	3.68452	3	0.145246	0.135238	3.43382	0.573898	0.835924	1.04538	7.7897e-05	3.71431	0.00111973	0.0269461	0.0126225	0.0031946	0.0020421	0.0414621	1.34799e-15	2.57297e-14	0.00209315	AT2G21530	AT2G21530.1	2	forkhead-associated domain-containing protein / FHA domain-containing protein
CATMA3a55020	18	1.20472	0	0.722331	2	0.474273	1	3.25276	0	62.3977	4	32.8732	4	41.5919	3	37.4587	4	0.599583	0.393678	2.70001	0.526834	0.666562	0.600323	1.09237e-06	3.69327	6.31096e-05	0.000387615	0.0193072	0.0219732	0.011403	0.0868358	1.1112e-22	6.12858e-20	1.54507e-06	AT3G61870	AT3G61870.1	3	expressed protein, hypothetical protein - Synechocystis sp. (strain PCC 6803), PIR:S75899
CATMA4a40410	24	0.614153	2	0.304949	2	0.295774	2	1.57859	2	42.1333	4	39.7149	4	24.7841	4	29.3483	4	0.496536	0.481595	2.57035	0.942602	0.588231	0.696559	0.000374455	3.54848	0.00332254	0.00802175	0.0145765	0.00767846	0.011934	0.053788	1.33475e-20	1.57156e-18	0.000266397	AT4G38970	AT4G38970.1	4	fructose-bisphosphate aldolase, putative, strong similarity to plastidic fructose-bisphosphate aldolase (EC 4.1.2.13) from Nicotiana paniculata (NPALDP1) (GI:4827251), Oryza sativa, PIR2:T02057 (SP|Q40677)
CATMA1a18740	20	0.682203	2	0.960708	4	1.25423	4	0.0901289	0	0.512682	2	0.605593	4	1.15179	3	0.502137	1	1.40824	1.83849	0.132114	1.18122	2.2466	0.979431	5.16191e-06	3.37885	0.00017852	0.0159854	1.33065	1.58639	1.08893	0.179491	0.233166	0.288845	0.00084816	AT1G19715	AT1G19715.1	1	jacalin lectin family protein, similar to agglutinin (Castanea crenata) GI:25528883; contains Pfam profile PF01419: Jacalin-like lectin domain
CATMA3a01710	8	2.09088	1	2.54797	2	3.4606	4	0.826979	0	0.56316	0	0.870944	0	1.26842	1	0.94585	0	1.21861	1.6551	0.395518	1.54653	2.25233	1.67954	0.00024069	3.26923	0.00248737	0.0225358	3.71276	2.92553	2.72827	0.874324	6.56623e-07	2.21888e-06	0.00149344	AT3G02760	AT3G02760.1	3	histidyl-tRNA synthetase, putative / histidine--tRNA ligase, putative, similar to SP|P12081 Histidyl-tRNA synthetase (EC 6.1.1.21) (Histidine--tRNA ligase) (HisRS) {Homo sapiens}; contains Pfam profiles PF00587: tRNA synthetase class II core domain (
CATMA4a37840	10	0.283481	2	0.472634	3	0.349201	4	0.103647	0	0.165012	0	0.25243	1	0.224621	0	0.259146	0	1.66725	1.23183	0.365623	1.52977	1.36124	1.57047	2.81487e-05	3.26471	0.000552378	0.000754885	1.71794	1.87234	1.55462	0.399956	0.0634753	0.0899956	4.25024e-06	AT4G36180	AT4G36180.1	4	leucine-rich repeat family protein, contains protein kinase domain, Pfam:PF00069; contains leucine-rich repeats, Pfam:PF00560
CATMA1a18195	16	0.0902917	0	0.00707448	0	0.0173805	0	0.255908	0	57.4412	4	29.0652	4	27.7467	4	30.4146	4	0.0783514	0.192493	2.83423	0.505999	0.483046	0.529491	5.0331e-06	3.10508	0.000176053	0.00313472	0.0015719	0.0002434	0.000626398	0.00841398	8.65292e-21	1.06675e-18	5.76942e-05	AT1G19150	AT1G19150.1	1	chlorophyll A-B binding protein, putative / LHCI type II, putative, very strong similarity to PSI type II chlorophyll a/b-binding protein Lhca2*1 GI:541565 from (Arabidopsis thaliana); contains Pfam profile: PF00504 chlorophyll A-B binding protein
CATMA1a22460	20	8.73565	1	9.40914	4	2.86144	1	13.9868	2	42.7283	2	35.0233	4	23.7065	4	22.0926	2	1.0771	0.327559	1.60111	0.819675	0.55482	0.517048	0.000335717	3.00577	0.00309954	0.0252343	0.204447	0.268654	0.120703	0.633097	2.96579e-10	1.78715e-09	0.00186145	AT1G23390	AT1G23390.1	1	kelch repeat-containing F-box family protein, similar to hypothetical protein GB:AAF27090 GI:6730669 from (Arabidopsis thaliana); contains Pfam profiles PF01344: Kelch motif, PF00646: F-box domain
CATMA2a18480	12	4.07723	1	1.12452	2	3.46529	4	7.06508	3	1.88039	0	1.09205	1	0.953077	1	0.910839	0	0.275805	0.849912	1.73281	0.580757	0.506851	0.484388	0.00275574	2.85853	0.0129965	0.027289	2.16829	1.02973	3.6359	7.75667	1.90708e-06	6.01757e-06	0.0021302	AT2G19990	AT2G19990.1	2	pathogenesis-related protein 1 (PR-1), identical to pathogenesis-related protein 1 {Arabidopsis thaliana} GI:166805; contains an extracellular proteins SCP/Tpx-1/Ag5/PR-1/Sc7 signature (PDOC00772)
CATMA1a00560	9	1.36426	3	2.16263	4	0.396809	2	1.10124	0	1.19507	0	1.05643	0	1.10017	0	1.11714	0	1.58521	0.290861	0.807205	0.883988	0.920586	0.934785	0.000851567	2.68327	0.00587851	0.0150651	1.14157	2.04712	0.360681	0.985767	0.720918	0.765245	0.000759079	AT1G01580	AT1G01580.1	1	ferric-chelate reductase, putative, similar to ferric-chelate reductase (FRO1) (Pisum sativum) GI:15341529; contains Pfam profile: PF01794 ferric reductase like transmembrane component
CATMA5a49330	10	1.61839	2	1.91953	3	1.85586	4	0.56482	0	0.616273	0	0.615988	0	1.1691	1	0.843365	0	1.18607	1.14673	0.349001	0.999538	1.89705	1.36849	0.00302334	2.68181	0.0138492	0.0179959	2.6261	3.11618	1.58743	0.669721	0.000252143	0.000567605	0.00104757	AT5G53440	AT5G53440.1	5	expressed protein
CATMA2a01460	15	2.7488	2	2.81619	3	3.49923	4	0.714641	0	1.39346	1	1.29124	2	2.65607	3	1.5176	0	1.02452	1.273	0.259983	0.926642	1.9061	1.08909	0.000107406	2.5575	0.00142548	0.0240576	1.97265	2.181	1.31744	0.470902	0.0792981	0.110091	0.00172184	AT2G02570	AT2G02570.1	2	expressed protein
CATMA1a22190	15	0.103218	0	0.0477388	0	0.0220565	0	0.19326	0	14.3087	4	22.5465	4	12.4267	4	6.61878	3	0.462503	0.213688	1.87234	1.57571	0.86847	0.462569	0.000627164	2.54853	0.00476581	0.000153555	0.00721367	0.00211735	0.00177493	0.0291988	3.98833e-23	3.48281e-20	3.22379e-07	AT1G23130	AT1G23130.1	1	Bet v I allergen family protein, similar to Csf-2 (Cucumis sativus)(GI:5762258)(J Am Soc Hortic Sci 124, 136-139 (1999)); location of ESTs gb|T45139 and gb|T43456 ; contains Pfam profile PF00407: Pathogenesis-related protein Bet v I family
CATMA4a15340	17	0.719069	0	0.49752	0	0.240236	1	1.03409	1	12.4197	4	6.78855	4	5.3875	4	6.14963	3	0.691895	0.334094	1.4381	0.546597	0.433787	0.495152	1.10211e-06	2.46409	6.31096e-05	0.00940254	0.0578976	0.0732881	0.0445915	0.168155	1.56848e-19	1.07426e-17	0.000339006	AT4G14870	AT4G14870.1	4	expressed protein
CATMA3a14090	13	0.944069	1	1.09832	3	0.907677	4	0.316986	0	0.718965	0	0.483455	1	1.02358	3	0.724041	1	1.16339	0.961452	0.335766	0.672432	1.42368	1.00706	0.00150551	2.46061	0.00864923	0.00822333	1.31309	2.27181	0.886768	0.437801	0.748395	0.790488	0.000277799	AT3G14740	AT3G14740.1	3	PHD finger family protein, similar to zinc-finger protein BR140 (PIR|JC2069)(Homo sapiens); contains PHD-finger domain PF00628
CATMA5a46150	18	0.700843	2	0.971626	4	0.531727	4	0.220506	0	0.582789	1	0.491575	2	0.649462	4	0.47124	1	1.38637	0.758696	0.31463	0.843486	1.1144	0.808593	2.6273e-05	2.45969	0.000533805	0.0060843	1.20257	1.97656	0.818719	0.467928	0.808386	0.842558	0.000164283	AT5G50180	AT5G50180.1	5	protein kinase, putative, similar to protein kinase ATN1 (Arabidopsis thaliana) gi|1054633|emb|CAA63387
CATMA5a58710	26	0.879979	3	0.791396	4	1.11116	4	0.261087	2	0.84277	2	0.73535	4	0.824223	4	0.637	3	0.899336	1.26272	0.296696	0.872539	0.977993	0.755841	4.62692e-06	2.45875	0.000164917	0.0151071	1.04415	1.07622	1.34813	0.409869	0.21609	0.269894	0.000766961	AT5G63120	AT5G63120.1	5	ethylene-responsive DEAD box RNA helicase, putative (RH30), strong similarity to ethylene-responsive RNA helicase (Lycopersicon esculentum) GI:5669638; contains Pfam profiles PF00270: DEAD/DEAH box helicase, PF00271: Helicase conserved C-terminal dom
CATMA1a28520	17	1.09233	2	1.45175	4	0.714294	4	0.390903	2	0.208588	0	0.232243	2	0.227093	3	0.314398	0	1.32904	0.653916	0.35786	1.11341	1.08872	1.50727	0.0017477	2.34081	0.0095685	0.000412139	5.2368	6.25099	3.14538	1.24334	2.16332e-13	2.47213e-12	1.69119e-06	AT1G30510	AT1G30510.1	1	ferredoxin--NADP(+) reductase, putative / adrenodoxin reductase, putative, strong similarity to SP|P41345 Ferredoxin--NADP reductase, root isozyme, chloroplast precursor (EC 1.18.1.2) (FNR) {Oryza sativa}, ferredoxin-NADP reductase precursor (Zea may
CATMA5a59535	23	5.29091	2	2.84515	3	1.74739	3	7.67592	3	281.559	2	151.834	4	156.938	3	212.056	3	0.537743	0.330263	1.45078	0.53926	0.55739	0.75315	2.7588e-11	2.31878	4.81825e-08	0.000628361	0.0187915	0.0187386	0.0111342	0.0361976	5.07609e-29	5.31924e-25	3.02729e-06	AT5G64040	AT5G64040.1	5	photosystem I reaction center subunit PSI-N, chloroplast, putative / PSI-N, putative (PSAN), SP:P49107; Plant Physiol. 109 (3), 1126 (1995); similar to SP|P31093 Photosystem I reaction centre subunit N, chloroplast precursor (PSI- N) {Hordeum vulgare
CATMA5a43080	9	0.240752	1	0.203529	0	0.259661	2	0.0930183	0	0.947928	0	0.631974	3	0.785042	3	0.86656	0	0.845387	1.07854	0.386366	0.66669	0.828167	0.914163	0.00155015	2.31029	0.00882135	0.0114783	0.253977	0.322053	0.33076	0.107342	1.97083e-14	2.91288e-13	0.000476782	AT5G47070	AT5G47070.1	5	protein kinase, putative, similar to protein kinase (Lophopyrum elongatum) gi|13022177|gb|AAK11674
CATMA5a16140	15	0.0447034	0	0.0169242	0	0.0075828	0	0.0728166	0	2.50466	4	3.54239	4	1.82482	4	2.21844	3	0.378589	0.169625	1.62888	1.41432	0.728571	0.885724	0.000211027	2.1771	0.0022987	0.0118834	0.0178481	0.00477763	0.00415537	0.0328234	3.0448e-19	1.7531e-17	0.000500101	AT5G17860	AT5G17860.1	5	cation exchanger, putative (CAX7), contains similarity to SWISS-PROT:Q9HC58 NKX3_HUMAN Sodium/potassium/calcium exchanger 3 precursor {Homo sapiens}; Ca2+:Cation Antiporter (CaCA) Family member PMID:11500563
CATMA1a61670	15	1.00646	2	0.702973	3	1.1867	4	0.287855	0	0.417556	0	0.644196	4	0.855013	2	0.96216	0	0.69846	1.17909	0.286007	1.54278	2.04766	2.30427	0.000580483	2.16355	0.00449585	0.000181009	2.41037	1.09124	1.38794	0.299176	0.816882	0.849049	4.4911e-07	AT1G72450	AT1G72450.1	1	expressed protein
CATMA1a67400	12	0.522051	2	0.508884	3	0.496876	4	0.0991295	0	0.126644	0	0.174429	2	0.146604	1	0.131755	0	0.974777	0.951776	0.189884	1.37732	1.15761	1.04036	0.000462236	2.11644	0.00383817	0.0269167	4.12219	2.91742	3.38923	0.752375	7.47375e-06	2.1504e-05	0.0020883	AT1G78280	AT1G78280.1	1	transcription factor jumonji (jmjC) domain-containing protein, contains Pfam PF00646: F-box domain; contains Pfam PF02373: jmjC domain; similar to apoptotic cell clearance receptor PtdSerR (GI:11037740) (Mus musculus)
CATMA5a52500	8	0.327985	2	0.326898	2	0.28907	4	0.0718121	0	0.0861762	0	0.158917	0	0.173036	0	0.12754	0	0.996684	0.881352	0.218949	1.8441	2.00793	1.47999	0.000420558	2.09698	0.00357713	0.0119374	3.80598	2.05703	1.67058	0.563057	0.00126588	0.00250238	0.000510351	AT5G56720	AT5G56720.1	5	malate dehydrogenase, cytosolic, putative, similar to cytosolic malate dehydrogenase from Mesembryanthemum crystallinum (SP|O24047), Medicago sativa (SP|O48905), Prunus persica (GI:15982948); contains InterPro entry IPR001236: Lactate/malate dehydrog
CATMA1a61230	28	3.76817	3	2.04207	4	1.25477	4	4.46325	4	2.72199	3	2.21792	4	1.9137	3	1.96166	3	0.541926	0.332991	1.18446	0.814817	0.703051	0.720673	4.58842e-06	2.05938	0.000164791	0.00482709	1.38435	0.920714	0.655678	2.27524	0.0603645	0.0859924	0.000108712	AT1G72010	AT1G72010.1	1	TCP family transcription factor, putative, PCF2 (GP:2580440) (Oryza sativa)
CATMA5a18690	31	128.424	4	115.654	3	27.4107	4	117.021	4	136.187	4	119.664	4	114.885	4	126.695	4	0.900559	0.213438	0.911206	0.878678	0.843584	0.930301	3.80687e-08	2.0252	6.87797e-06	0.000205925	0.943	0.966483	0.238592	0.923644	1.43637e-05	3.94541e-05	5.30583e-07	AT5G20250	AT5G20250.1	5	similar to alkaline alpha galactosidase, putative [Arabidopsis thaliana] (TAIR:At3g57520.2); similar to alkaline alpha galactosidase, putative [Arabidopsis thaliana] (TAIR:At3g57520.3); similar to alkaline alpha galactosidase, putative [Arabidopsis t
CATMA1a21795	18	1.16297	2	1.00529	3	0.957557	3	0.386954	0	1.27111	2	1.03099	4	1.43468	2	1.28403	2	0.864411	0.823371	0.332729	0.811094	1.12868	1.01017	0.00297783	2.02051	0.0137103	0.0207323	0.914929	0.975071	0.667437	0.301359	0.000260942	0.000585903	0.00129004	AT1G22740	AT1G22740.1	1	Ras-related protein (RAB7) / AtRab75 / small GTP-binding protein, putative, identical to SP:O04157 Ras-related protein Rab7 (AtRab75) (Arabidopsis thaliana)
CATMA3a54630	11	1.32045	2	1.80327	4	0.520095	4	0.306364	0	0.340296	0	0.403935	1	0.216375	0	0.243855	0	1.36565	0.393876	0.232014	1.18701	0.635843	0.716595	5.86205e-08	1.99154	8.90266e-06	0.0169385	3.8803	4.46427	2.40367	1.25634	1.17596e-09	6.31535e-09	0.000931866	AT3G61490	AT3G61490.1	3	glycoside hydrolase family 28 protein / polygalacturonase (pectinase) family protein, weak similarity to SP|P27644 Polygalacturonase (EC 3.2.1.15) (Pectinase) {Agrobacterium tumefaciens}; contains PF00295: Glycosyl hydrolases family 28
CATMA1a28920	11	0.506841	2	0.537946	3	0.403918	3	0.0633999	0	0.125121	0	0.152478	1	0.230536	2	0.189006	0	1.06137	0.796933	0.125088	1.21864	1.8425	1.51059	0.00637093	1.98339	0.0233675	0.0176618	4.0508	3.52802	1.75209	0.335438	0.0174543	0.0278265	0.00102138	AT1G30810	AT1G30810.1	1	transcription factor jumonji (jmj) family protein / zinc finger (C5HC2 type) family protein, contains similarity to Swiss-Prot:P29375 retinoblastoma-binding protein 2 (RBBP-2) (Homo sapiens); contains Pfam domains PF02375: jmjN domain and PF02373: jm
CATMA3a51810	8	1.32017	2	1.01384	3	1.14216	3	0.276106	0	1.19507	0	1.05643	0	1.10017	0	1.11714	0	0.767965	0.86516	0.209144	0.883988	0.920586	0.934785	1.32222e-05	1.84227	0.0003363	0.00159547	1.10468	0.95969	1.03817	0.247155	0.00238826	0.00449714	1.76614e-05	AT3G58810	AT3G58810.1	3	zinc transporter, putative, similar to zinc transporter 4; ZnT4 (Mus musculus) gi|2582990|gb|AAB82593; similar to zinc transporter ZAT (Arabidopsis thaliana) gi|4206640|gb|AAD11757; member of the cation diffusion facilitator (CDF) family, or cation e
CATMA5a08030	32	43.7774	4	41.3501	4	34.0579	4	5.21015	4	8.2904	4	5.62794	4	4.80387	4	4.80875	4	0.944553	0.77798	0.119015	0.678851	0.579449	0.580039	1.50944e-08	1.84155	3.76605e-06	0.000387615	5.2805	7.34728	7.08969	1.08347	7.73858e-13	7.80221e-12	1.52736e-06	AT5G09220	AAP2	5	member of AAAP family
CATMA5a58310	16	0.275801	1	0.225515	0	0.0615011	0	0.200979	0	6.52473	4	3.68932	4	3.7635	4	2.92438	3	0.817673	0.222991	0.728711	0.565436	0.576805	0.448199	3.00505e-05	1.76938	0.000579926	0.0169385	0.0422701	0.0611265	0.0163415	0.0687255	1.73282e-19	1.1715e-17	0.000940756	AT5G62720	AT5G62720.1	5	integral membrane HPP family protein, contains Pfam domain, PF04982: HPP family
CATMA4a33000	9	0.731905	2	0.762932	3	0.467613	4	0.0497634	0	0.0342475	0	0.0381932	0	0.0612447	0	0.0490766	0	1.04239	0.638898	0.0679917	1.11521	1.7883	1.433	4.08069e-05	1.74928	0.000704473	0.000693724	21.371	19.9756	7.63515	1.014	1.79275e-11	1.34283e-10	3.69988e-06	AT4G31320	AT4G31320.1	4	auxin-responsive protein, putative / small auxin up RNA (SAUR_C), similar to auxin-induced protein TGSAUR22 (GI:10185820) (Tulipa gesnerian); similar to auxin-induced protein 15A (SP:P33081) from (Glycine max)
CATMA4a37620	15	1.98171	3	1.10602	4	1.9682	4	0.391065	1	0.277837	0	0.203356	1	0.257508	2	0.121586	0	0.558115	0.993185	0.197338	0.731923	0.926831	0.437615	4.19072e-11	1.74864	6.27351e-08	0.0236891	7.13261	5.43885	7.64325	3.21637	8.14207e-18	2.97285e-16	0.00166352	AT4G35985	AT4G35985.1	4	senescence/dehydration-associated protein-related, similar to senescence-associated protein 12 (Hemerocallis hybrid cultivar) gi|3551958|gb|AAC34857; similar to early-responsive to dehydration stress ERD7 protein (Arabidopsis thaliana) gi|15320412|db
CATMA1a69550	31	20.182	4	12.5038	4	2.08716	4	19.7222	4	32.4425	4	16.2952	4	18.1769	3	17.7559	4	0.61955	0.103417	0.977215	0.502281	0.560281	0.547305	1.64783e-09	1.70018	7.84891e-07	5.16598e-05	0.622087	0.767327	0.114825	1.11074	1.70785e-07	6.34182e-07	6.90178e-08	AT1G80380	AT1G80380.1	1	phosphoribulokinase/uridine kinase-related
CATMA5a20420	32	7.64481	4	8.44536	4	1.27091	4	3.08714	4	14.1796	4	10.5772	4	11.5048	4	6.25922	4	1.10472	0.166245	0.403822	0.745944	0.811359	0.441424	1.93903e-06	1.67479	9.15273e-05	0.00200676	0.53914	0.79845	0.110468	0.493214	4.47009e-08	1.82052e-07	2.72694e-05	AT5G22920	AT5G22920.1	5	zinc finger (C3HC4-type RING finger) family protein, contains Pfam profiles:PF05495 CHY zinc finger, PF00097 zinc finger, C3HC4 type (RING finger)
CATMA5a55100	13	0.43652	2	0.327375	3	0.30969	3	0.0568708	0	0.196396	0	0.161644	2	0.407441	3	0.229502	0	0.749967	0.709452	0.130282	0.823052	2.07459	1.16857	0.00214119	1.5897	0.0109343	0.0226127	2.22265	2.02528	0.760087	0.247801	0.832938	0.862316	0.00150408	AT5G59350	AT5G59350.1	5	expressed protein, predicted protein, Arabidopsis thaliana
CATMA5a34590	16	0.197523	0	0.0182721	0	0.0134097	0	0.259999	0	21.7349	4	17.5361	4	12.8174	4	16.8851	4	0.0925065	0.0678896	1.3163	0.806817	0.589715	0.776864	4.14059e-07	1.4767	3.38979e-05	0.00108824	0.00908778	0.00104197	0.00104621	0.0153981	5.80651e-21	7.80083e-19	8.51921e-06	AT5G38980	AT5G38980.1	5	expressed protein
CATMA2a04310	18	1.01178	2	0.202108	0	0.106214	0	1.17581	1	127.643	3	66.7688	4	53.5454	4	77.1263	4	0.199755	0.104977	1.16212	0.523091	0.419494	0.604235	5.66195e-07	1.46685	3.95544e-05	0.0138934	0.00792665	0.00302699	0.00198363	0.0152453	2.41718e-21	4.36718e-19	0.000665943	AT2G05540	AT2G05540.1	2	glycine-rich protein
CATMA1a30420	16	0.0951821	0	0.0134737	0	0.0118306	0	0.106272	0	30.0109	4	13.5015	4	15.3162	4	14.246	4	0.141557	0.124294	1.11651	0.449889	0.510356	0.474695	3.55424e-05	1.38236	0.000643338	0.0236511	0.00317159	0.000997935	0.000772421	0.00745977	8.30218e-21	1.04817e-18	0.00165664	AT1G32080	AT1G32080.1	1	membrane protein, putative, contains 12 transmembrane domains; similar to yohK (GI:405873) (Escherichia coli)
CATMA1a15380	20	2.97208	2	2.6091	4	0.762621	3	0.604261	0	3.35824	2	3.34107	4	3.6852	4	2.20613	1	0.87787	0.256595	0.203313	0.994887	1.09736	0.65693	1.81714e-06	1.33778	8.85666e-05	0.00469202	0.88501	0.780917	0.206942	0.273901	1.54447e-07	5.774e-07	0.000104327	AT1G16390	AT1G16390.1	1	organic cation transporter-related, low similarity to Organic cation/carnitine transporter 2 (Solute carrier family 22, member 5) (High-affinity sodium-dependent carnitine cotransporter) from {Homo sapiens} SP|O76082, {Rattus norvegicus} SP|O70594; c
CATMA4a20925	12	23.3488	4	22.1058	4	8.11901	4	0.929154	0	0.073763	0	0.102432	0	0.0543248	0	0.0526921	0	0.946761	0.347727	0.0397945	1.38866	0.736478	0.714343	1.33457e-05	1.33428	0.000338618	0.0151364	316.539	215.809	149.453	17.6337	8.41131e-17	2.33799e-15	0.000777479	AT4G19690	AT4G19690.1	4	iron-responsive transporter (IRT1), identical to Fe(II) transport protein (Arabidopsis thaliana) gi|1353266|gb|AAB01678; member of the Zinc (Zn2+)-Iron (Fe2+) permease (ZIP) family, PMID:11500563
CATMA3a41390	16	0.0801561	1	0.0091176	0	0.00951941	0	0.088305	0	7.44812	3	5.56064	4	6.20157	4	4.32253	4	0.113748	0.118761	1.10166	0.746583	0.832636	0.580352	0.00086013	1.33417	0.00591812	0.0123581	0.0107619	0.00163967	0.001535	0.020429	4.66486e-18	1.81037e-16	0.00054131	AT3G48420	AT3G48420.1	3	haloacid dehalogenase-like hydrolase family protein, low similarity to SP|P95649 CbbY protein {Rhodobacter sphaeroides}; contains InterPro accession IPR005834: Haloacid dehalogenase-like hydrolase
CATMA1a09880	8	0.491055	2	0.517402	3	0.0765009	0	0.0415433	0	0.554889	0	0.261743	1	0.304907	2	0.455966	0	1.05365	0.155789	0.0846	0.471704	0.549491	0.821724	0.00126221	1.29404	0.00769891	0.0159921	0.884961	1.97676	0.2509	0.0911105	0.00299215	0.00552507	0.000850043	AT1G10990	AT1G10990.1	1	expressed protein, and genscan
CATMA1a65440	25	2.14363	2	1.5652	4	0.278309	4	0.840633	2	0.982659	2	0.977997	4	1.01702	4	1.69082	3	0.730161	0.12983	0.392154	0.995256	1.03497	1.72066	0.00230489	1.25214	0.0115233	0.0171286	2.18146	1.60041	0.273651	0.497173	0.303994	0.364688	0.000975393	AT1G76240	AT1G76240.1	1	expressed protein, contains Pfam profile PF03087: Arabidopsis protein of unknown function
CATMA1a62360	22	2.46806	3	2.49952	4	0.411436	3	0.0789633	0	1.84573	2	2.35753	4	1.0727	3	0.914086	3	1.01275	0.166704	0.0319941	1.27729	0.58118	0.495244	5.51149e-08	1.21145	8.49337e-06	0.00642774	1.33717	1.06023	0.38355	0.086385	0.00072691	0.0015051	0.000186904	AT1G73120	AT1G73120.1	1	expressed protein
CATMA3a55410	13	3.83015	2	1.94758	3	1.67201	4	0.947647	1	0.548433	0	0.228802	1	0.49519	2	0.387157	0	0.508486	0.43654	0.247417	0.417192	0.902918	0.705933	3.96512e-05	1.19244	0.000690208	0.0220022	6.98381	8.51208	3.37651	2.44771	5.10278e-13	5.35256e-12	0.00143826	AT3G62260	AT3G62260.1	3	protein phosphatase 2C, putative / PP2C, putative, phosphoprotein phosphatase (EC 3.1.3.16) 1A-alpha - Homo sapiens, PIR:S22423
CATMA3a31275	32	63.7599	4	37.0757	4	6.08205	4	26.6048	4	38.0284	4	17.856	4	25.9884	4	27.7669	4	0.581489	0.0953898	0.417265	0.469544	0.683395	0.730163	1.53461e-05	1.09414	0.000375241	0.00450365	1.67664	2.07638	0.23403	0.958147	0.679522	0.729432	9.698e-05	AT3G30775	AT3G30775.1	3	proline oxidase, mitochondrial / osmotic stress-responsive proline dehydrogenase (POX) (PRO1) (ERD5), nearly identical to SP|P92983 Proline oxidase, mitochondrial precursor (EC 1.5.3.-) (Osmotic stress- induced proline dehydrogenase) (Arabidopsis tha
CATMA1a50390	18	3.36738	3	2.32558	3	0.698595	4	0.180574	0	1.12639	1	0.909545	4	1.34907	3	0.842146	0	0.69062	0.207459	0.0536244	0.807488	1.19769	0.74765	1.35946e-05	0.951704	0.000341606	0.00298059	2.98954	2.55686	0.517834	0.214421	0.825541	0.85618	5.34737e-05	AT1G61340	AT1G61340.1	1	F-box family protein, contains Pfam PF00646: F-box domain; similar to late embryogenesis abundant protein GI:1350540 from (Picea glauca)
CATMA5a13470	10	1.5264	3	0.8224	3	0.360474	4	0.0251705	0	0.0122695	0	0.00893316	0	0.0224417	0	0.00962097	0	0.538783	0.236159	0.0164901	0.728081	1.82907	0.784139	6.48872e-05	0.791432	0.00098366	0.00627526	124.406	92.0614	16.0627	2.61621	2.4429e-11	1.79266e-10	0.000179054	AT5G15180	AT5G15180.1	5	peroxidase, putative, similar to peroxidase ATP12a (Arabidopsis thaliana) gi|1429217|emb|CAA67311
CATMA2a38220	30	24.4758	4	11.7969	4	1.412	4	4.94426	4	9.58453	4	6.42182	4	4.01593	3	4.41176	3	0.481984	0.0576897	0.202006	0.67002	0.419001	0.4603	1.49133e-09	0.741679	7.63781e-07	0.00313472	2.55368	1.83701	0.3516	1.1207	0.234485	0.290223	5.7801e-05	AT2G40000	AT2G40000.1	2	expressed protein
CATMA5a33100	27	8.13	3	3.97591	4	1.16124	4	0.676839	1	7.63997	3	3.31472	4	4.80777	4	4.2141	4	0.489042	0.142834	0.0832521	0.433865	0.629291	0.551585	4.00068e-07	0.715128	3.32723e-05	0.00200676	1.06414	1.19947	0.241535	0.160613	1.77642e-05	4.80514e-05	2.70106e-05	AT5G37770	AT5G37770.1	5	touch-responsive protein / calmodulin-related protein 2, touch-induced (TCH2), identical to calmodulin-related protein 2,touch-induced SP:P25070 from (Arabidopsis thaliana)

## Sheet: b Shoot-specific
CATMA ID	Number of spots above background (AbB)	Expression BA0 root	AbB BA0 root	Expression BA15 root	AbB BA15 root	Expression BA120 root	AbB BA120 root	Expression BA1080 root	AbB BA1080 root	Expression BA0 shoot	AbB BA0 shoot	Expression BA15 shoot	AbB BA15 shoot	Expression BA120 shoot	AbB BA120 shoot	Expression BA1080 shoot	AbB BA120 shoot 1	Ratio BA15 vs BA0 root	Ratio BA120 vs BA0 root	Ratio BA1080 vs BA0 root	Ratio BA15 vs BA0 shoot	Ratio BA120 vs BA0 shoot	Ratio BA1080 vs BA0 shoot	p value cytokinin effect	sum(shoot)	FDR p value cytokinin effect	FDR p value interaction effect	Ratio root vs shoot BA0	p value interaction effect	AGI	genename	chromosome	Description
CATMA2a30720	12	0.872601	2	0.715759	3	1.84296	4	0.618403	2	0.0232935	0	0.127811	0	0.150951	1	0.170741	0	0.820259	2.11203	0.70869	5.48697	6.48039	7.33	0.00122735	19.2974	0.0075789	0.0274536	37.4612	0.00216663	AT2G32430	AT2G32430.1	2	galactosyltransferase family protein, contains Pfam profile: PF01762 galactosyltransferase
CATMA4a23675	28	0.389161	2	0.715801	4	0.610304	4	0.857817	4	0.824992	2	2.59823	4	0.994985	4	8.76833	4	1.83935	1.56826	2.20427	3.1494	1.20605	10.6284	3.14723e-07	14.9838	2.77142e-05	0.0151364	0.471714	0.000775675	AT4G21990	2003-04-01	4	Encodes a protein disulfide isomerase-like (PDIL) protein, a member of a multigene family within the thioredoxin (TRX) superfamily. This protein also belongs to the adenosine 5'-phosphosulfate reductase-like (APRL) group.
CATMA5a51110	11	0.892097	2	0.827817	3	1.25749	4	0.49418	0	0.0865669	0	0.283455	0	0.553548	2	0.373551	0	0.927945	1.40958	0.553953	3.2744	6.39446	4.31517	0.00109353	13.984	0.00695755	0.0237816	10.3053	0.00169074	AT5G55390	AT5G55390.1	5	hydroxyproline-rich glycoprotein family protein
CATMA4a19065	19	0.30147	2	0.653987	4	0.438329	4	0.144989	0	0.0923486	1	0.282119	4	0.577769	4	0.430648	0	2.16933	1.45397	0.48094	3.05494	6.25639	4.66328	0.00213254	13.9746	0.0109099	0.0230659	3.26447	0.00159584	AT4G18040	AT4G18040.1	4	eukaryotic translation initiation factor 4E 1 / eIF-4E1 / mRNA cap-binding protein 1 (EIF4E1), identical to SP|O23252 Eukaryotic translation initiation factor 4E (eIF-4E) (eIF4E) (mRNA cap-binding protein) (eIF-4F 25 kDa subunit) (eIF-4F P26 subunit)
CATMA4a05135	19	0.365152	2	0.360788	2	0.757149	4	0.411933	0	0.322884	0	0.943071	4	0.612657	3	2.66831	4	0.988049	2.07352	1.12811	2.92077	1.89745	8.26399	3.11404e-05	13.0822	0.000587964	0.00125079	1.13091	1.13926e-05	AT4G04610	2001-04-01	4	Encodes a protein disulfide isomerase-like (PDIL) protein, a member of a multigene family within the thioredoxin (TRX) superfamily. This protein also belongs to the adenosine 5'-phosphosulfate reductase-like (APRL) group.
CATMA5a24111	8	0.633728	0	0.897078	2	0.765324	4	0.572824	0	0.165161	0	0.362842	0	0.881242	2	0.834374	0	1.41556	1.20765	0.903896	2.19689	5.33564	5.05187	0.00166225	12.5844	0.00927021	0.0213447	3.83702	0.00136676	AT5G26680	AT5G26680.1	5	endonuclease, putative, similar to Swiss-Prot:P39748 FLAP endonuclease-1 (Maturation factor 1) (MF1) (Homo sapiens)
CATMA3a14780	10	1.12166	2	1.87386	3	0.781238	3	1.31413	1	0.15073	0	0.217411	0	0.561891	1	0.937018	0	1.67062	0.696504	1.17159	1.44239	3.72781	6.21655	0.00652026	11.3868	0.0237738	0.014196	7.44151	0.000694823	AT3G15357	AT3G15357.1	3	expressed protein
CATMA4a36700	9	0.46682	1	0.762374	2	0.828111	4	0.294103	0	0.141143	0	0.335419	0	0.707695	2	0.397237	0	1.63312	1.77394	0.630014	2.37645	5.01402	2.81442	2.79648e-05	10.2049	0.0005498	0.027777	3.30742	0.00223126	AT4G34910	AT4G34910.1	4	DEAD/DEAH box helicase, putative (RH16), identical to cDNA DEAD box RNA helicase, RH16 GI:3776006
CATMA5a54070	12	1.37507	2	0.873865	4	1.6222	4	0.899269	2	0.0381671	0	0.0646496	0	0.163107	0	0.153511	0	0.635503	1.17972	0.653979	1.69386	4.27349	4.02207	0.00129175	9.98942	0.00782285	0.0224484	36.0277	0.00147439	AT5G58320	AT5G58320.1	5	kinase interacting protein-related, low similarity to kinase interacting protein 1 (Petunia integrifolia) GI:13936326
CATMA3a06110	17	0.809062	2	1.83817	4	1.18715	4	0.509097	0	0.458281	0	1.02466	2	1.99955	4	1.46273	1	2.27198	1.46732	0.629243	2.23588	4.36316	3.19178	0.000441967	9.79082	0.00371998	0.0151367	1.76543	0.000780017	AT3G06930	AT3G06930.1	3	protein arginine N-methyltransferase family protein, similar to protein arginine methyltransferase (Mus musculus) GI:5257221
CATMA1a24000	13	0.379443	2	0.658874	3	0.884832	4	0.15488	0	0.12592	0	0.395153	1	0.448487	2	0.287717	1	1.73642	2.33192	0.408177	3.13813	3.56168	2.28492	7.36148e-07	8.98472	4.74564e-05	0.0108339	3.01337	0.000426986	AT1G25350	AT1G25350.1	1	glutamine-tRNA ligase, putative / glutaminyl-tRNA synthetase, putative / GlnRS, putative, similar to tRNA-glutamine synthetase GI:2995454 from (Lupinus luteus)
CATMA5a56650	13	2.3276	2	1.42116	2	4.28563	4	1.74881	0	0.50845	0	1.2678	2	1.3659	1	1.84312	2	0.610568	1.84122	0.751333	2.49345	2.6864	3.62499	0.000102569	8.80484	0.00137445	0.00191443	4.57784	2.48461e-05	AT5G61010	AT5G61010.1	5	exocyst subunit EXO70 family protein, leucine zipper-containing protein, tomato, PIR:S21495; contains Pfam domain PF03081: Exo70 exocyst complex subunit; similar to rexo70 (GI:2827160) {Rattus norvegicus}
CATMA2a45810	12	0.642491	2	0.451137	3	0.695696	4	0.31915	0	0.104919	0	0.227548	1	0.390019	2	0.29535	0	0.702169	1.08281	0.496739	2.1688	3.71735	2.81504	0.00405241	8.70119	0.0169141	0.0113302	6.1237	0.000459364	AT2G47350	AT2G47350.1	2	PAPA-1-like family protein / zinc finger (HIT type) family protein, contains Pfam domains, PF04795: PAPA-1-like conserved region and PF04438: HIT zinc finger
CATMA1a62940	17	1.59081	3	2.93025	4	0.817057	4	0.85579	2	0.125163	0	0.385343	4	0.345613	0	0.32631	0	1.84199	0.513612	0.53796	3.07872	2.76129	2.60707	0.000212112	8.44709	0.00230357	0.00434314	12.7098	9.11815e-05	AT1G73620	AT1G73620.1	1	thaumatin-like protein, putative / pathogenesis-related protein, putative, strong similarity to SP|P50699 Thaumatin-like protein precursor {Arabidopsis thaliana}, pathogenesis-related group 5 protein (Brassica rapa) GI:2749943; contains Pfam profile:
CATMA5a24285	15	0.817658	2	1.46478	3	1.17137	4	0.647213	0	0.472531	0	0.886777	1	1.77269	4	1.3165	1	1.79143	1.4326	0.791544	1.87665	3.75149	2.78606	0.000725071	8.4142	0.00528742	0.0290654	1.73038	0.00239923	AT5G26860	AT5G26860.1	5	similar to Lon protease, putative [Arabidopsis thaliana] (TAIR:At3g05790.1); similar to Lon protease, putative [Arabidopsis thaliana] (TAIR:At3g05780.1); similar to LON2 [Zea mays] (GB:AAC50021.1); similar to Lon protease, putative [Phytophthora infe
CATMA5a42000	21	2.46413	2	4.24744	4	3.03488	4	1.57883	0	0.635977	0	1.2513	4	2.34769	4	1.61912	3	1.72371	1.23163	0.640725	1.96752	3.69147	2.54588	0.00177088	8.20487	0.0096485	0.0246431	3.87455	0.00177648	AT5G46020	AT5G46020.1	5	expressed protein
CATMA5a62150	9	0.328861	0	0.486358	2	0.310501	3	0.289772	0	0.189988	0	0.391569	1	0.544772	3	0.608188	0	1.47892	0.94417	0.881138	2.06102	2.8674	3.20119	0.00644271	8.1296	0.0235977	0.0212939	1.73095	0.00134928	AT5G66750	AT5G66750.1	5	SNF2 domain-containing protein / helicase domain-containing protein, similar to proliferation-associated SNF2-like protein (Homo sapiens) GI:8980660; contains Pfam profiles PF00271: Helicase conserved C-terminal domain, PF00176: SNF2 family N-termina
CATMA4a16400	25	1.49322	2	2.36306	4	1.15478	4	1.61826	2	0.98745	2	1.28257	4	2.69472	4	3.36856	3	1.58252	0.773344	1.08374	1.29887	2.72897	3.41137	0.00178529	7.43921	0.0096933	0.00186985	1.5122	2.20105e-05	AT4G15640	AT4G15640.1	4	expressed protein
CATMA1a28980	22	8.26273	4	4.71347	4	4.13989	4	12.5171	4	0.155128	0	0.52602	4	0.275666	2	0.350701	0	0.570449	0.501032	1.51488	3.39088	1.77702	2.26072	0.00243285	7.42862	0.0119353	0.00510486	53.264	0.000118378	AT1G30840	AT1G30840.1	1	purine permease-related, low similarity to purine permease (Arabidopsis thaliana) GI:7620007; contains Pfam profiles PF03151: Domain of unknown function, DUF250, PF00892: Integral membrane protein
CATMA1a42785	22	3.41445	3	2.03086	3	2.37291	2	3.32362	4	0.752312	2	1.76577	4	0.872757	2	2.50382	2	0.594785	0.694961	0.9734	2.34712	1.1601	3.32816	0.00389832	6.83538	0.0165521	0.0292633	4.5386	0.00242953	AT1G51680	4CL1	1	encodes an isoform of 4-coumarate:CoA ligase (4CL), which is involved in the last step of the general phenylpropanoid pathway. In addition to 4-coumarate, it also converts ferulate.
CATMA3a24096	21	1.99104	2	3.12383	4	1.97516	3	1.60634	1	1.5539	1	3.06626	4	2.55083	4	4.06611	2	1.56894	0.992023	0.806784	1.97327	1.64157	2.61672	0.000888454	6.23156	0.00605733	0.0100209	1.28132	0.000381557	AT3G24170	AT3G24170.1	3	Encodes a cytosolic glutathione reductase.
CATMA3a09730	16	0.819514	1	0.698047	2	0.535874	3	0.877212	0	1.31463	1	0.818001	2	2.5029	4	3.99345	3	0.851782	0.653892	1.0704	0.62223	1.90388	3.0377	0.000999904	5.56381	0.00654466	0.0247058	0.623381	0.00180832	AT3G10690	AT3G10690.1	3	DNA gyrase subunit A family protein, similar to SP|P94605 DNA gyrase subunit A (EC 5.99.1.3). {Clostridium acetobutylicum}; contains Pfam profiles PF00521: DNA gyrase/topoisomerase IV A subunit, PF03989: DNA gyrase C-terminal domain beta-propeller
CATMA5a59330	31	13.6937	4	9.92463	4	9.20975	4	7.26703	3	12.1346	4	6.33712	4	8.91404	4	40.5014	4	0.724761	0.672556	0.530686	0.522236	0.734598	3.33769	0.00725848	4.59452	0.0256532	0.00651146	1.12848	0.000192429	AT5G63780	AT5G63780.1	5	zinc finger (C3HC4-type RING finger) family protein, contains Pfam profile: PF00097 zinc finger, C3HC4 type (RING finger)
CATMA3a26610	8	0.746847	0	0.872454	2	1.01471	3	0.319983	0	0.402029	0	0.146904	0	1.07279	3	0.396699	0	1.16818	1.35865	0.428445	0.365405	2.66843	0.986742	0.000693506	4.02057	0.00511893	0.0283608	1.85769	0.00230589	AT3G26850	AT3G26850.1	3	expressed protein
CATMA3a19000	19	5.15753	3	4.02125	4	3.70944	4	5.0233	4	0.445998	0	0.611249	3	0.21991	1	0.109192	0	0.779686	0.719228	0.973974	1.37052	0.493073	0.244826	0.00286187	2.10842	0.0133405	0.0192177	11.564	0.00114437	AT3G19390	AT3G19390.1	3	cysteine proteinase, putative / thiol protease, putative, contains similarity to cysteine proteinase RD21A (thiol protease) GI:435619, SP:P43297 from (Arabidopsis thaliana)
CATMA5a40760	14	4.05314	3	3.43076	4	4.58168	4	2.16456	3	0.200363	0	0.252046	0	0.121102	0	0.0413424	0	0.846446	1.1304	0.534046	1.25795	0.604411	0.206337	1.09725e-06	2.0687	6.31096e-05	0.0292543	20.229	0.00242041	AT5G44920	AT5G44920.1	5	Toll-Interleukin-Resistance (TIR) domain-containing protein, domain signature TIR exists, suggestive of a disease resistance protein.
CATMA4a38550	16	0.868651	2	0.853824	2	0.755163	3	0.822496	0	2.22807	1	1.82382	4	1.97642	4	0.803889	0	0.982931	0.869352	0.946866	0.818567	0.887056	0.360801	0.000289484	2.06642	0.00279901	0.00942802	0.389867	0.000349086	AT4G36970	AT4G36970.1	4	remorin family protein, contains Pfam domain, PF03763: Remorin, C-terminal region
CATMA2a46310	31	4.05484	4	3.81265	4	4.29328	4	8.55069	4	4.30428	4	2.6303	4	1.56813	4	3.76877	3	0.940272	1.0588	2.10876	0.611089	0.364319	0.875587	2.33365e-05	1.85099	0.000492038	0.0267177	0.942048	0.00202915	AT2G47890	AT2G47890.1	2	zinc finger (B-box type) family protein
CATMA1a07796	22	2.68897	3	2.97295	3	1.7834	4	2.9092	3	2.43317	2	2.11325	4	1.44526	3	0.906011	0	1.10561	0.66323	1.0819	0.868518	0.593984	0.372358	0.000603855	1.83486	0.00464596	0.0210869	1.10513	0.00133416	AT1G08930	AT1G08930.1	1	early-responsive to dehydration stress protein (ERD6) / sugar transporter family protein, identical to ERD6 protein {Arabidopsis thaliana} GI:3123712; contains Pfam profile PF00083: major facilitator superfamily protein; contains TIGRfam TIGR00879: S
CATMA1a21580	27	5.20456	3	3.38711	4	3.21866	4	8.19856	4	5.47785	3	5.25535	4	3.04017	3	1.69336	2	0.650797	0.61843	1.57526	0.959382	0.554994	0.309128	0.000914372	1.8235	0.00617129	2.99449e-05	0.95011	2.85761e-08	AT1G22460	AT1G22460.1	1	expressed protein, similar to axi 1 (Nicotiana tabacum) GI:559921; contains Pfam profile PF03138: Plant protein family
CATMA5a15770	13	0.317537	2	0.140438	3	0.204462	4	0.762045	2	0.147879	0	0.130626	2	0.0438066	0	0.0887638	0	0.442274	0.6439	2.39986	0.88333	0.296232	0.600245	0.000499203	1.77981	0.00405201	0.0129066	2.14727	0.000569594	AT5G17490	AT5G17490.1	5	gibberellin response modulator, putative / gibberellin-responsive modulator, putative, putative member of the VHIID domain transcription factor family RGAL - Arabidopsis thaliana, EMBL:AJ224957
CATMA4a39050	29	2.58197	3	2.30266	4	3.92097	4	6.33624	4	7.86298	3	5.36308	4	3.02977	4	5.39916	3	0.891824	1.5186	2.45403	0.682067	0.385322	0.686656	0.00111059	1.75404	0.00703195	0.00130868	0.32837	1.3238e-05	AT4G37470	AT4G37470.1	4	hydrolase, alpha/beta fold family protein, low similarity to SP|Q59093 3-oxoadipate enol-lactonase I (EC 3.1.1.24) (Enol-lactone hydrolase I) (Beta-ketoadipate enol-lactone hydrolase I) {Acinetobacter calcoaceticus}; contains Pfam profile PF00561: hy
CATMA4a36740	26	0.602417	2	0.448957	3	1.41493	4	0.766526	1	29.3577	4	11.1137	4	12.3445	4	27.4966	4	0.74526	2.34876	1.27242	0.378563	0.420485	0.936607	0.000644926	1.73566	0.00487252	0.00571385	0.0205199	0.000147767	AT4G34950	AT4G34950.1	4	nodulin family protein, similar to nodulin-like protein (Arabidopsis thaliana) GI:3329368, nodule-specific protein Nlj70 (Lotus japonicus) GI:3329366
CATMA3a50830	15	2.53496	2	1.53275	2	1.93492	3	2.3242	1	2.96569	0	2.19104	3	1.17246	2	1.76307	2	0.604643	0.763295	0.91686	0.738796	0.395343	0.594489	1.71118e-06	1.72863	8.61866e-05	0.00352924	0.854762	6.76719e-05	AT3G57790	AT3G57790.1	3	glycoside hydrolase family 28 protein / polygalacturonase (pectinase) family protein, weak similarity to SP|P15922 Exo-poly-alpha-D-galacturonosidase precursor (EC 3.2.1.82) (Exo-PG) {Erwinia chrysanthemi}; contains PF00295: Glycosyl hydrolases famil
CATMA1a40360	31	56.9775	4	51.4191	4	44.3163	4	105.212	4	32.1511	4	27.0045	4	11.1135	4	17.395	3	0.902447	0.777786	1.84655	0.839926	0.345665	0.541038	0.000122373	1.72663	0.0015506	0.00740227	1.77218	0.000236511	AT1G49240	ACT8	1	Member of a subclass of actins composed of ACT2 and ACT8. Its mRNA is strongly expressed in strongly expressed in leaves, roots, stems, flowers, pollen, and siliques. However, protein expression, assayed by a ACT8:GUS fusion reporter, is very low in
CATMA1a28370	32	45.554	4	31.931	4	56.2542	4	56.0352	4	77.3878	4	38.1485	4	27.2865	4	60.5424	4	0.70095	1.23489	1.23008	0.492952	0.352594	0.782325	0.00101879	1.62787	0.00661456	0.0213715	0.588645	0.00137867	AT1G30360	AT1G30360.1	1	early-responsive to dehydration stress protein (ERD4), nearly identical to ERD4 protein (early-responsive to dehydration stress) (Arabidopsis thaliana) GI:15375406; contains Pfam profile PF02714: Domain of unknown function DUF221
CATMA5a52800	19	3.61143	3	2.92153	4	4.75073	4	2.63242	3	0.644153	0	0.546921	4	0.237778	1	0.253171	0	0.808967	1.31547	0.728913	0.849054	0.369132	0.393029	0.00142335	1.61122	0.00829283	0.00740227	5.60649	0.000233028	AT5G57070	AT5G57070.1	5	hydroxyproline-rich glycoprotein family protein, Common family members: At5g26070, At5g19800, At1g72790 (Arabidopsis thaliana)
CATMA5a60355	29	1.87014	3	1.56623	4	1.96791	4	2.75142	4	3.27003	3	1.98136	4	1.15689	4	2.07804	3	0.837491	1.05228	1.47124	0.605916	0.353785	0.635479	0.000248778	1.59518	0.00253978	0.00623985	0.571903	0.000175066	AT5G64920	AT5G64920.1	5	COP1-interacting protein (CIP8) / zinc finger (C3HC4-type RING finger) family protein, identical to COP1-interacting protein CIP8 (Arabidopsis thaliana) gi|5929906|gb|AAD56636; contains Pfam profile: PF00097 zinc finger, C3HC4 type
CATMA1a23880	23	2.64839	3	2.56956	4	2.76139	4	3.19531	4	2.79879	2	2.28194	4	1.18199	2	0.963947	0	0.970233	1.04267	1.20651	0.81533	0.42232	0.344415	0.00190245	1.58207	0.0100916	0.00243904	0.946263	3.8241e-05	AT1G25230	AT1G25230.1	1	purple acid phosphatase family protein, contains Pfam profile: PF00149 calcineurin-like phosphoesterase; similar to purple acid phosphatase (GI:20257479) (Arabidopsis thaliana)
CATMA1a14350	15	0.835047	0	0.470851	3	0.405593	4	1.36716	2	1.13955	0	1.06044	4	0.367801	2	0.366783	0	0.563862	0.485713	1.63723	0.930573	0.322759	0.321867	0.00552623	1.5752	0.0212122	0.0185472	0.732786	0.00109034	AT1G15330	AT1G15330.1	1	CBS domain-containing protein, low similarity to SP|Q9MYP4 5'-AMP-activated protein kinase, gamma-3 subunit (AMPK gamma-3 chain) (AMPK gamma3) {Sus scrofa}; contains Pfam profile PF00571: CBS domain
CATMA1a27260	20	21.4556	4	17.0468	4	16.1047	4	29.5732	4	2.35692	0	1.95452	3	0.940479	1	0.737645	0	0.794515	0.750605	1.37834	0.82927	0.399029	0.31297	0.0052906	1.54127	0.0205182	0.0060843	9.10324	0.000163334	AT1G29280	AT1G29280.1	1	WRKY family transcription factor, similar to DNA binding protein WRKY3 GB:U56834 GI:1432055 from (Petroselinum crispum)
CATMA1a19955	26	5.24801	4	3.6907	4	2.30343	4	7.79563	4	1.7379	2	1.38342	4	0.677459	3	0.606546	1	0.703257	0.438914	1.48544	0.796029	0.389815	0.349011	0.000806823	1.53485	0.00570492	0.016298	3.01975	0.0008803	AT1G20900	AT1G20900.1	1	DNA-binding protein-related, contains Pfam domain PF03479: Domain of unknown function (DUF296), found in AT-hook motifs Pfam:PF02178
CATMA2a42510	30	1.72084	4	1.8898	4	2.78641	4	1.55372	4	2.04807	3	1.49399	4	0.855457	4	0.751117	3	1.09818	1.61921	0.902884	0.729462	0.417689	0.366744	0.00577994	1.51389	0.0218815	0.0138934	0.840226	0.000668318	AT2G44080	AT2G44080.1	2	expressed protein
CATMA2a32773	9	0.316847	1	0.377456	2	0.360887	3	0.536215	1	0.559814	0	0.46377	2	0.189314	0	0.192408	0	1.19129	1.13899	1.69234	0.828435	0.338173	0.343699	0.00817257	1.51031	0.0279616	0.00234316	0.565987	3.53296e-05	AT2G34650	AT2G34650.1	2	protein kinase PINOID (PID), identical to protein kinase PINOID (Arabidopsis thaliana) gi|7208442|gb|AAF40202; contains protein kinase domain, Pfam:PF00069
CATMA3a10490	32	3.47813	4	1.90903	4	2.17583	4	4.87843	4	5.18824	4	2.97967	4	1.67487	4	3.14872	4	0.548867	0.625573	1.4026	0.574312	0.32282	0.606896	4.05424e-08	1.50403	6.96465e-06	0.00679758	0.670387	0.000204652	AT3G11530	AT3G11530.1	3	vacuolar protein sorting 55 family protein / VPS55 family protein, contains Pfam domain PF04133: Vacuolar protein sorting 55
CATMA1a59210	30	2.38899	3	1.38391	4	2.20726	4	2.29976	4	7.69363	4	5.1382	4	3.71458	4	2.70623	3	0.579288	0.92393	0.962651	0.667851	0.482813	0.351749	0.00217231	1.50241	0.011044	0.0138128	0.310515	0.000657754	AT1G69900	AT1G69900.1	1	expressed protein, contains Pfam profile: PF04601 protein of unknown function (DUF569
CATMA1a26600	31	38.5615	4	22.0682	4	19.0036	4	38.6783	4	16.5864	4	12.8495	4	7.04259	4	4.8299	3	0.572286	0.492814	1.00303	0.774699	0.424599	0.291195	0.000622892	1.49049	0.00474367	0.0138934	2.32488	0.000672199	AT1G28400	AT1G28400.1	1	expressed protein, similar to E6 (GI:1000090) (Gossypium barbadense)
CATMA4a12870	32	27.8266	4	25.3317	4	18.0535	4	43.3701	4	107.607	4	67.9695	4	33.2228	4	56.9551	4	0.910341	0.648785	1.55858	0.631647	0.308742	0.529289	6.32922e-06	1.46968	0.000206504	0.0246799	0.258596	0.00179961	AT4G12730	AT4G12730.1	4	fasciclin-like arabinogalactan-protein (FLA2), identical to gi_13377778_gb_AAK20858
CATMA1a26420	21	38.126	3	33.5488	3	27.6001	2	47.8659	4	23.3936	1	20.6229	3	9.46884	3	4.12186	2	0.879948	0.72392	1.25547	0.881565	0.404763	0.176196	0.00444689	1.46252	0.0180763	0.00940254	1.62976	0.000346348	AT1G28250	AT1G28250.1	1	expressed protein
CATMA5a62765	32	8.4239	4	7.84759	4	7.31583	4	12.0854	4	13.8021	4	8.8602	4	4.92331	4	6.37219	4	0.931586	0.868461	1.43465	0.641946	0.356707	0.461683	0.00342791	1.46034	0.0151463	0.0268601	0.610335	0.00207878	AT5G67300	AT5G67300.1	5	myb family transcription factor, contains PFAM profile: myb DNA binding domain PF00249
CATMA3a11590	29	9.26742	3	7.71189	4	5.99873	4	15.4333	4	13.901	4	9.26544	4	4.45585	3	6.48266	3	0.832151	0.647293	1.66533	0.666532	0.320542	0.466346	4.59194e-06	1.45342	0.000164791	0.00424245	0.666674	8.86628e-05	AT3G12630	AT3G12630.1	3	zinc finger (AN1-like) family protein, contains Pfam domain, PF01428: AN1-like Zinc finger
CATMA4a05800	31	36.2228	4	15.5778	4	17.6725	4	53.3865	4	30.2168	4	17.3948	4	9.51842	4	16.9146	3	0.430056	0.487884	1.47384	0.575666	0.315004	0.559776	2.74985e-07	1.45045	2.48411e-05	0.0122247	1.19876	0.000534298	AT4G05150	AT4G05150.1	4	octicosapeptide/Phox/Bem1p (PB1) domain-containing protein, various predicted proteins contains Pfam profile PF00564: PB1 domain
CATMA4a41500	22	8.45951	3	4.04099	3	9.24267	3	10.774	4	2.62356	1	1.78868	4	0.967578	3	0.981211	1	0.477686	1.09258	1.2736	0.681779	0.368804	0.374001	0.00455592	1.42458	0.0184259	0.00130444	3.22445	1.26971e-05	AT4G40070	AT4G40070.1	4	similar to zinc finger (C3HC4-type RING finger) family protein (ATL6) [Arabidopsis thaliana] (TAIR:At3g05200.1); similar to RING/C3HC4/PHD zinc finger-like protein [Cucumis melo] (GB:AAO45753.1); contains InterPro domain Zn-finger, RING (InterPro:IPR
CATMA3a17520	16	0.417483	0	0.50717	0	0.223822	1	1.01322	0	18.1758	4	8.60993	3	6.29064	4	10.6994	4	1.21483	0.536124	2.42697	0.473704	0.3461	0.588663	4.46828e-06	1.40847	0.00016256	0.0150974	0.0229692	0.000764565	AT3G18050	AT3G18050.1	3	expressed protein
CATMA1a45340	14	1.20486	2	0.738039	2	1.87914	4	1.67595	1	1.92006	1	0.934897	1	1.12055	3	0.636042	0	0.61255	1.55963	1.39099	0.486909	0.583601	0.331261	0.000137042	1.40177	0.00168552	0.00159945	0.627512	1.78581e-05	AT1G54217	AT1G54217.1	1	Expressed protein
CATMA5a17220	20	0.681413	3	0.401255	3	0.656396	4	0.826969	3	0.84169	1	0.458276	4	0.310148	2	0.397926	0	0.588857	0.963286	1.21361	0.544471	0.368482	0.472771	0.00157762	1.38572	0.0089069	0.0213368	0.809578	0.00136237	AT5G18850	AT5G18850.1	5	expressed protein
CATMA5a53690	31	2.11147	3	1.7966	4	1.3243	4	3.79272	4	30.5235	4	16.1394	4	13.7669	4	12.0032	4	0.850878	0.627194	1.79625	0.528755	0.451028	0.393244	0.00139995	1.37303	0.00822689	0.0060843	0.0691751	0.000164315	AT5G57930	APO2	5	ACCUMULATION OF PHOTOSYSTEM ONE 2
CATMA3a07740	20	0.505059	0	0.269764	1	0.322936	1	1.13481	2	18.6874	4	10.6174	4	8.37164	4	6.46291	4	0.534124	0.639403	2.24689	0.568159	0.447983	0.345843	0.000581397	1.36199	0.0044996	0.000824923	0.0270267	4.80202e-06	AT3G08920	AT3G08920.1	3	rhodanese-like domain-containing protein, contains rhodanese-like domain PF:00581
CATMA2a30360	25	0.854214	2	0.864519	4	0.801628	4	1.03129	2	1.92117	2	1.09396	4	0.730995	4	0.783046	3	1.01206	0.938439	1.20729	0.569424	0.380496	0.407589	0.000831431	1.35751	0.00581226	0.00753452	0.444634	0.000243745	AT2G32090	AT2G32090.1	2	lactoylglutathione lyase family protein / glyoxalase I family protein, contains glyoxalase family protein domain, Pfam:PF00903
CATMA5a05660	31	6.24099	4	5.36773	4	6.42986	4	10.0558	4	10.5976	4	4.85542	4	4.2014	4	5.31008	3	0.860076	1.03026	1.61125	0.458163	0.396449	0.501065	0.00243106	1.35568	0.0119321	0.0190179	0.588907	0.00112703	AT5G06450	AT5G06450.1	5	expressed protein
CATMA5a48130	18	0.29941	1	0.294166	1	0.123985	1	0.628448	2	3.58982	2	1.98739	4	1.1465	4	1.67089	3	0.982487	0.414099	2.09896	0.553618	0.319375	0.465453	1.29178e-05	1.33845	0.000331707	0.0227578	0.0834051	0.00152027	AT5G52190	AT5G52190.1	5	sugar isomerase (SIS) domain-containing protein, similar to 6-phospho-3-hexuloisomerase (Mycobacterium gastri) GI:6899860; contains Pfam profile PF01380: SIS domain
CATMA2a24825	29	1.53235	2	1.21671	4	0.842615	4	3.78646	3	165.407	4	77.4302	4	54.1276	4	89.3083	4	0.794016	0.549886	2.47102	0.468118	0.327238	0.539929	1.12088e-08	1.33529	3.26268e-06	0.00102823	0.00926406	7.26112e-06	AT2G26500	AT2G26500.1	2	cytochrome b6f complex subunit (petM), putative, nearly identical to cytochrome b6f complex subunit (GI:3090403) (Arabidopsis thaliana); alternative splice forms exist
CATMA3a55820	29	3.30078	3	2.72835	3	2.60094	4	4.66659	4	7.57962	4	3.84913	4	3.61907	4	2.5658	3	0.826578	0.787979	1.41378	0.507827	0.477473	0.338513	0.000913494	1.32381	0.00617129	0.00155576	0.435481	1.70734e-05	AT3G62650	AT3G62650.1	3	expressed protein, putative mitochondrial carrier protein At2g47490 - Arabidopsis thaliana, EMBL:AC002535
CATMA5a06200	27	1.08364	3	0.747755	2	0.556171	3	2.58249	3	66.8842	4	29.7848	4	23.2444	4	35.3564	4	0.690039	0.513243	2.38316	0.445319	0.347531	0.52862	8.76852e-08	1.32147	1.20902e-05	0.00244254	0.0162018	3.86928e-05	AT5G07020	AT5G07020.1	5	proline-rich family protein
CATMA5a38440	8	2.49466	1	1.65196	3	1.43231	4	1.42995	0	0.149716	0	0.0522247	0	0.029888	0	0.110962	0	0.662198	0.574149	0.573205	0.348824	0.199631	0.741147	7.60771e-06	1.2896	0.000232333	0.0268239	16.6626	0.00205386	AT5G42655	AT5G42655.1	5	expressed protein
CATMA1a60876	14	0.386822	0	0.338795	0	0.27518	2	0.480288	0	6.7231	3	4.11722	4	2.17341	3	2.35141	2	0.875842	0.711386	1.24163	0.612398	0.323276	0.349752	4.85162e-05	1.28543	0.000794377	0.00651146	0.0575362	0.000192628	AT1G71695	AT1G71695.1	1	peroxidase 12 (PER12) (P12) (PRXR6), identical to SP|Q96520 Peroxidase 12 precursor (EC 1.11.1.7) (Atperox P12) (PRXR6) (ATP4a) {Arabidopsis thaliana}
CATMA1a00480	27	2.67255	4	1.95779	3	2.40314	3	3.76885	4	8.79556	4	5.40795	4	2.37709	2	3.39778	3	0.732553	0.899192	1.41021	0.61485	0.27026	0.386306	0.000299291	1.27142	0.00284889	0.00252688	0.303853	4.1823e-05	AT1G01500	AT1G01500.1	1	expressed protein, identical to cDNA unknown protein GI:1922247 embY10087.1
CATMA1a57600	22	0.780642	1	0.893827	3	0.491994	4	1.23311	1	3.47491	4	1.33855	3	1.27362	3	1.74983	3	1.14499	0.630243	1.57961	0.385205	0.36652	0.503561	0.000203972	1.25529	0.00224991	0.0271498	0.224651	0.00211415	AT1G68220	AT1G68220.1	1	expressed protein
CATMA3a52390	26	5.55229	2	5.4924	4	5.94888	4	5.75229	2	13.3992	4	6.84456	4	5.78233	4	3.31632	2	0.989213	1.07143	1.03602	0.510819	0.431543	0.247501	0.000300712	1.18986	0.00284889	0.00539931	0.414375	0.000131121	AT3G59350	AT3G59350.1	3	serine/threonine protein kinase, putative, similar to Pto kinase interactor 1 (Pti1)(Lycopersicon esculentum) gi|3668069|gb|AAC61805
CATMA3a13290	31	87.8538	4	52.9286	3	66.2277	4	86.5787	4	101.484	4	57.2753	4	24.0555	4	38.2474	4	0.602462	0.75384	0.985486	0.564376	0.237037	0.376881	0.000243893	1.17829	0.00250367	0.0246799	0.865689	0.00180171	AT3G14067	AT3G14067.1	3	subtilase family protein, contains similarity to cucumisin-like serine protease GI:3176874 from (Arabidopsis thaliana)
CATMA1a63240	31	4.22847	3	4.48612	4	2.28931	4	10.2279	4	64.3835	4	26.4205	4	20.7863	4	28.5438	4	1.06093	0.541403	2.41883	0.410361	0.322851	0.44334	5.13436e-05	1.17655	0.000829013	0.0113744	0.0656762	0.000467526	AT1G73885	AT1G73885.1	1	expressed protein
CATMA1a26510	30	38.1007	4	27.7817	4	27.9536	4	49.6413	4	28.2254	4	18.0292	3	10.8441	4	4.29708	3	0.729164	0.733676	1.3029	0.638759	0.384196	0.152242	0.00327657	1.1752	0.0145983	0.00314235	1.34987	5.84749e-05	AT1G28327	AT1G28327.1	1	expressed protein
CATMA2a38300	32	22.8305	4	13.3434	4	21.8974	4	26.1554	4	13.4509	4	4.66992	4	4.74318	4	6.10319	4	0.584454	0.959127	1.14563	0.347182	0.352629	0.453738	1.86866e-05	1.15355	0.000429422	0.029096	1.69732	0.00240454	AT2G40080	AT2G40080.1	2	expressed protein
CATMA3a23830	27	4.06096	3	3.02517	4	1.67549	4	4.76674	4	3.76165	3	2.40601	4	1.08395	3	0.841394	2	0.74494	0.412585	1.1738	0.639615	0.288159	0.223677	0.00017488	1.15145	0.00200939	0.021623	1.07957	0.00140429	AT3G23880	AT3G23880.1	3	F-box family protein, contains F-box domain Pfam:PF00646
CATMA2b19210	30	6.53428	4	5.8255	4	3.742	4	7.30295	4	17.3889	4	8.4185	4	6.55676	3	4.75823	3	0.89153	0.572672	1.11764	0.484132	0.377067	0.273637	0.00015221	1.13484	0.00181521	0.0129596	0.375774	0.000580021	AT2G20670	AT2G20670.1	2	expressed protein, contains Pfam profile PF04720: Protein of unknown function (DUF506)
CATMA4a25640	22	0.685791	2	0.669211	2	0.386679	3	0.585625	0	26.3723	4	13.1327	4	8.09771	4	8.25152	3	0.975825	0.563844	0.853941	0.497971	0.307053	0.312886	2.81644e-07	1.11791	2.52252e-05	0.0225358	0.0260042	0.00149465	AT4G23820	AT4G23820.1	4	glycoside hydrolase family 28 protein / polygalacturonase (pectinase) family protein, weak similarity to polygalacturonase PG1 (Glycine max) GI:5669846; contains PF00295: Glycosyl hydrolases family 28
CATMA2a00030	24	137.186	2	186.087	3	99.2541	4	287.794	4	573.21	2	180.169	4	48.3692	2	405.833	3	1.35646	0.723502	2.09784	0.314316	0.084383	0.708001	1.7288e-07	1.1067	1.72903e-05	0.00688521	0.239329	0.000208945	NA	NA	NA	NA
CATMA3a14760	32	12.7499	4	13.522	4	10.3404	4	15.0963	4	99.3773	4	45.9546	4	34.9525	4	23.9627	4	1.06055	0.811015	1.18403	0.462426	0.351715	0.241128	0.000649581	1.05527	0.00490415	0.00709313	0.128298	0.000217132	AT3G15353	AT3G15353.1	3	metallothionein protein, putative
CATMA3a53525	12	1.70567	2	2.14609	3	0.853698	3	2.51566	0	8.43366	1	4.02774	1	2.40799	2	2.40202	0	1.25821	0.500507	1.47488	0.477579	0.285521	0.284814	0.000170188	1.04791	0.00197279	0.0213368	0.202245	0.00136196	AT3G60530	AT3G60530.1	3	zinc finger (GATA type) family protein, identical to cDNA for GATA transcription factor 4 GI:2959735
CATMA2a28100	29	2.32902	4	2.04849	4	2.44217	4	4.41941	4	3.52151	4	2.33602	4	0.609969	3	0.738813	2	0.87955	1.04858	1.89754	0.663358	0.173213	0.2098	0.00458626	1.04637	0.01852	0.00210327	0.661371	2.95048e-05	AT2G29740	AT2G29740.1	2	UDP-glucoronosyl/UDP-glucosyl transferase family protein, contains Pfam profile: PF00201 UDP-glucoronosyl and UDP-glucosyl transferase
CATMA3a18430	10	0.311958	0	0.230061	0	0.187474	1	0.532852	0	2.80409	2	0.957008	3	0.753273	3	1.21664	1	0.737474	0.600961	1.70809	0.341289	0.268633	0.433881	1.02726e-06	1.0438	6.10078e-05	0.0121385	0.111251	0.000528213	AT3G18800	AT3G18800.1	3	expressed protein
CATMA2a08346	27	20.1407	2	14.0942	4	19.3858	3	37.4421	3	47.0116	4	20.8351	4	14.3247	4	13.0748	3	0.699787	0.962517	1.85903	0.44319	0.304706	0.278119	0.00880943	1.02601	0.0295216	0.00578924	0.428419	0.000150269	NA	NA	NA	NA
CATMA1a26610	24	38.9487	2	33.5555	3	27.1101	2	47.6361	4	30.6437	3	18.7279	3	7.86563	4	4.71622	3	0.86153	0.696045	1.22305	0.611152	0.256681	0.153905	0.00181254	1.02174	0.00977541	0.014196	1.27102	0.000694282	AT1G28410	AT1G28410.1	1	similar to myosin heavy chain-related [Arabidopsis thaliana] (TAIR:At4g31340.1); similar to putative stress related-like protein interactor [Oryza sativa (japonica cultivar-group)] (GB:XP_483357.1); similar to unknown [Oryza sativa (japonica cultivar
CATMA2a35160	10	0.12746	0	0.117126	0	0.0782196	1	0.298404	1	1.32091	3	0.366457	1	0.383878	3	0.542627	1	0.918927	0.613681	2.34117	0.277428	0.290617	0.410799	5.19365e-05	0.978843	0.000832437	0.0134564	0.096494	0.000627953	AT2G36885	AT2G36885.1	2	expressed protein
CATMA3a04215	18	1.36255	3	1.00647	2	0.835724	3	2.36115	2	3.60144	2	1.64587	4	0.753121	2	1.09708	0	0.738672	0.613355	1.7329	0.457004	0.209116	0.304621	7.05507e-06	0.970741	0.000220687	0.00300923	0.378333	5.45618e-05	AT3G05200	AT3G05200.1	3	zinc finger (C3HC4-type RING finger) family protein (ATL6), contains Pfam profile: PF00097: Zinc finger, C3HC4 type (RING finger)
CATMA2a34300	16	9.66788	4	6.79458	4	4.87431	4	5.47985	3	0.590166	0	0.390299	1	0.16223	0	0.00888411	0	0.702799	0.504175	0.56681	0.661337	0.274889	0.0150536	5.72089e-05	0.95128	0.000897262	0.0138934	16.3816	0.000671451	AT2G36100	AT2G36100.1	2	integral membrane family protein, contains TIGRFAM TIGR01569 : plant integral membrane protein TIGR01569; contains Pfam PF04535 : Domain of unknown function (DUF588)
CATMA5a57623	10	0.766637	1	0.434757	1	0.721356	3	0.748891	0	2.34306	1	0.865075	2	1.02302	2	0.266049	0	0.567096	0.940935	0.976852	0.369208	0.436618	0.113548	0.000147666	0.919373	0.00178683	0.00619141	0.327195	0.000171344	AT5G62020	AT-HSFB2A	5	member of Heat Stress Transcription Factor (Hsf) family
CATMA5a56420	31	4.95296	3	3.24128	4	2.18197	4	7.1486	4	14.6991	4	5.15329	4	2.51105	4	5.40777	4	0.654412	0.440539	1.4433	0.350585	0.17083	0.367898	1.86064e-07	0.889313	1.82221e-05	0.0284381	0.336957	0.0023176	AT5G60680	AT5G60680.1	5	expressed protein, contains Pfam profile PF04520: Protein of unknown function, DUF584
CATMA3a16130	31	4.84583	4	3.17841	4	2.68757	4	3.98985	4	15.2388	4	8.62311	4	2.7557	4	2.14128	3	0.655905	0.554614	0.823358	0.565865	0.180834	0.140515	8.24379e-06	0.887214	0.000243343	0.00865813	0.317993	0.000299098	AT3G16720	AT3G16720.1	3	zinc finger (C3HC4-type RING finger) family protein, contains Pfam domain, PF00097: Zinc finger, C3HC4 type (RING finger)
CATMA2a30615	21	8.04954	4	4.95948	4	3.51086	4	4.10894	3	1.28882	2	0.61484	3	0.452512	1	0.056056	0	0.61612	0.436157	0.510456	0.477057	0.351106	0.043494	1.32e-07	0.871657	1.48742e-05	0.00189959	6.24566	2.41528e-05	AT2G32300	AT2G32300.1	2	uclacyanin I, identical to uclacyanin I GI:3399767 from (Arabidopsis thaliana); contains Pfam profile PF02298: Plastocyanin-like domain; identical to cDNA uclacyanin I GI:3399766
CATMA3a43800	10	0.659202	0	0.727089	2	1.10221	4	0.89987	0	4.46059	2	1.77406	1	1.23141	1	0.616619	0	1.10298	1.67204	1.36509	0.397719	0.276065	0.138237	0.000133913	0.812021	0.0016548	0.00015705	0.147784	3.5969e-07	AT3G50800	AT3G50800.1	3	expressed protein
CATMA1a26515	30	85.8915	4	39.6307	3	45.412	4	94.2071	4	64.8172	4	22.6995	4	19.0713	3	9.85356	4	0.461404	0.528714	1.09682	0.350207	0.294232	0.152021	7.01803e-06	0.79646	0.000220185	0.00130815	1.32513	1.28581e-05	AT1G28330	AT1G28330.1	1	dormancy-associated protein, putative (DRM1), identical to dormancy-associated protein (Arabidopsis thaliana) GI:2995990; similar to dormancy-associated protein GI:2605887 from (Pisum sativum); contains Pfam profile PF05564: Dormancy/auxin associated
CATMA5a21145	31	51.2955	4	36.1602	4	37.6367	4	21.2143	4	16.5659	4	8.49251	4	3.35097	4	1.06181	3	0.704939	0.733723	0.41357	0.51265	0.202281	0.0640964	3.26294e-08	0.779028	6.16058e-06	0.00888364	3.09645	0.000308596	AT5G23660	AT5G23660.1	5	nodulin MtN3 family protein, similar to MtN3 GI:1619602 (root nodule development) from (Medicago truncatula)
CATMA1a65110	29	3.40788	3	3.55422	4	2.68399	4	1.8318	3	15.1075	4	5.14273	4	4.83933	4	1.3358	3	1.04294	0.787585	0.537521	0.340409	0.320326	0.0884197	5.28637e-10	0.749155	3.95685e-07	0.0010769	0.225575	7.72514e-06	AT1G75820	AT1G75820.1	1	CLAVATA1 receptor kinase (CLV1), identical to receptor kinase (CLV1) GB:AAB58929 GI:2160756 (Arabidopsis thaliana)
CATMA5a01230	12	0.249842	0	0.194273	0	0.113154	0	0.402554	0	28.3866	4	5.58362	3	6.42477	2	8.3513	3	0.777583	0.452903	1.61123	0.196699	0.226331	0.294198	4.74289e-07	0.717228	3.5125e-05	0.0037512	0.00880139	7.33844e-05	AT5G02160	AT5G02160.1	5	expressed protein
CATMA5a43215	30	10.0409	4	4.98269	4	8.07862	4	8.6942	4	37.0228	4	16.219	4	6.73342	4	2.99471	2	0.496237	0.804567	0.865874	0.43808	0.181872	0.0808881	0.000364773	0.70084	0.00326706	0.0087628	0.27121	0.00030355	AT5G47230	AT5G47230.1	5	encodes a member of the ERF (ethylene response factor) subfamily B-3 of ERF/AP2 transcription factor family (ATERF-5). The protein contains one AP2 domain. There are 18 members in this subfamily including ATERF-1, ATERF-2, AND ATERF-5.
CATMA4a28860	31	32.7432	4	17.3544	3	16.2755	4	27.9853	4	120.918	4	31.3005	4	20.742	4	8.22788	4	0.530017	0.497067	0.854691	0.258858	0.171538	0.0680453	1.83443e-06	0.498441	8.86293e-05	0.00200676	0.270789	2.68798e-05	AT4G27280	AT4G27280.1	4	calcium-binding EF hand family protein, similar to EF-hand Ca2+-binding protein CCD1 (Triticum aestivum) GI:9255753; contains INTERPRO:IPR002048 calcium-binding EF-hand domain

## Sheet: c Differential
CATMA ID	Number of spots above background (AbB)	Expression BA0 root	AbB BA0 root	Expression BA15 root	AbB BA15 root	Expression BA120 root	AbB BA120 root	Expression BA1080 root	AbB BA1080 root	Expression BA0 shoot	AbB BA0 shoot	Expression BA15 shoot	AbB BA15 shoot	Expression BA120 shoot	AbB BA120 shoot	Expression BA1080 shoot	AbB BA120 shoot 1	Ratio BA15 vs BA0 root	Ratio BA120 vs BA0 root	Ratio BA1080 vs BA0 root	Ratio BA15 vs BA0 shoot	Ratio BA120 vs BA0 shoot	Ratio BA1080 vs BA0 shoot	p value cytokinin effect	sum(abs(log2))	FDR p value cytokinin effect	FDR p value interaction effect	Ratio root vs shoot BA0	Ratio root vs shoot BA15	Ratio root vs shoot BA120	Ratio root vs shoot BA1080	p value organ effect	FDR p value organ effect	p value interaction effect	AGI	genename	chromosome	Description
CATMA1a42930	10	0.370128	2	0.551487	4	1.1474	4	0.157968	0	0.555643	0	0.0070298	0	0.0075775	0	0.0181154	0	1900-01-01 11:45:35	3.10001	0.426794	0.0126516	0.0136374	0.0326027	0.00459878	6.2842	0.0185562	0.0104562	0.666125	78.45	151.422	8.72008	5.66021e-07	1.93961e-06	0.000406115	AT1G51830	AT1G51830.1	1	leucine-rich repeat protein kinase, putative, similar to light repressible receptor protein kinase GI:1321686 from (Arabidopsis thaliana)
CATMA3a52020	11	0.679718	1	1.26193	3	1.25065	4	0.0520212	0	0.0617172	0	0.882391	2	0.416615	1	0.251087	0	1.85654	1.83995	0.0765335	14.2973	6.75039	4.06835	8.25205e-07	4.24366	5.08402e-05	0.00215214	11.0134	1.43012	3.00192	0.207184	0.0208527	0.0327463	3.11503e-05	AT3G58990	AT3G58990.1	3	aconitase C-terminal domain-containing protein, contains Pfam profile PF00694: Aconitase C-terminal domain
CATMA4a26790	29	5.44903	4	5.20762	3	0.841526	4	17.7277	4	8.15347	4	64.2161	4	32.2356	2	32.9187	4	0.955696	0.154436	3.25336	7.87592	3.95361	4.03738	0.00105156	3.44266	0.00677694	0.014196	0.668308	0.0810952	0.0261054	0.538529	8.95348e-07	2.96371e-06	0.00069259	AT4G25100	AT4G25100.1	4	superoxide dismutase (Fe), chloroplast (SODB) / iron superoxide dismutase (FSD1), identical to Fe-superoxide dismutase (Arabidopsis thaliana) gi|166700|gb|AAA32791; supported by cDNA, Ceres:32935
CATMA4a24180	10	1.12397	3	0.760571	3	0.359798	4	0.071794	0	0.0566431	0	0.106375	0	0.0227283	0	0.202419	0	0.676682	0.320113	0.0638753	1.87798	0.401254	3.57358	0.000616007	3.08236	0.00470491	0.000156991	19.8431	7.14992	15.8304	0.35468	9.12856e-09	4.17904e-08	3.44574e-07	AT4G22460	AT4G22460.1	4	protease inhibitor/seed storage/lipid transfer protein (LTP) family protein, contains Pfam profile: PF00234 protease inhibitor/seed storage/LTP family
CATMA2a37290	13	0.548481	2	0.613641	3	1.01832	3	1.60602	3	0.55738	2	0.0737341	0	0.117442	0	0.103762	0	1.1188	1.85662	2.92812	0.132287	0.210704	0.18616	0.00617512	3.06899	0.0228703	0.00280974	0.984035	8.32234	8.67083	15.478	4.33519e-10	2.5224e-09	4.98723e-05	AT2G39050	AT2G39050.1	2	hydroxyproline-rich glycoprotein family protein, contains QXW lectin repeat domain, Pfam:PF00652
CATMA2a26583	32	7.03606	4	7.1059	4	6.51669	4	18.9856	4	158.572	4	16.3838	4	16.4523	4	40.0985	4	1.00993	0.926184	2.69833	0.103321	0.103753	0.252872	3.01221e-08	3.0356	6.07019e-06	7.16862e-05	0.0443714	0.433716	0.396096	0.473474	5.59049e-12	4.66795e-11	1.16296e-07	AT2G28190	AT2G28190.1	2	superoxide dismutase (Cu-Zn), chloroplast (SODCP) / copper/zinc superoxide dismutase (CSD2), identical to GP:3273753:AF061519
CATMA4a13955	22	0.789804	2	1.47921	4	0.847706	4	0.169866	0	0.411619	2	4.28367	4	1.71072	4	1.1035	2	1.87288	1.07331	0.215073	10.4069	4.15607	2.68088	7.33272e-06	3.03493	0.000224908	0.0231553	1.91878	0.345313	0.495527	0.153934	0.00103291	0.00207394	0.00160865	AT4G13770	AT4G13770.1	4	cytochrome P450 family protein
CATMA2a41190	9	0.874804	2	0.447692	3	0.360077	4	0.0430198	0	0.0447272	0	0.023875	0	0.133626	0	0.0745506	0	0.511762	0.411609	0.0491764	0.533793	2.98759	1.66679	2.5191e-05	2.95452	0.000518617	0.000100938	19.5587	18.7514	2.69466	0.577054	2.43821e-09	1.2343e-08	1.92648e-07	AT2G42760	AT2G42760.1	2	expressed protein
CATMA5a03540	10	0.505958	1	0.359901	1	1.40483	4	2.56761	2	0.690243	0	0.301782	2	0.121043	0	0.344338	0	0.711326	2.77658	5.07474	0.437211	0.175362	0.498865	0.00189962	2.71424	0.0100841	0.00128806	0.733015	1.19259	11.6061	7.45664	2.53587e-06	7.85265e-06	1.23736e-05	AT5G04330	AT5G04330.1	5	cytochrome P450, putative / ferulate-5-hydroxylase, putative, Similar to Cytochrome P450 84A1 Ferulate-5-hydroxylase)(SP:Q42600)(Arabidopsis thaliana);
CATMA1a13350	20	0.331025	0	0.136634	1	0.0948268	1	1.07883	2	34.0509	4	15.3267	4	8.95626	4	19.1791	4	0.412761	0.286464	3.25907	0.450112	0.263025	0.563248	1.86875e-06	2.61631	8.94182e-05	0.0267177	0.00972146	0.00891476	0.0105878	0.0562502	1.68134e-18	7.52938e-17	0.00203264	AT1G14345	AT1G14345.1	1	expressed protein, contains one transmembrane domain
CATMA3a23750	10	12.6472	3	7.66371	4	6.00848	3	1.40483	0	0.0300326	0	0.0914055	0	0.0684065	0	0.0479285	0	0.605963	0.475085	0.111079	3.04355	2.27774	1.59588	0.00247024	2.53904	0.0120848	0.0185472	421.115	83.8429	87.835	29.311	9.44076e-18	3.34222e-16	0.00109186	AT3G23800	AT3G23800.1	3	selenium-binding family protein, contains Pfam profile: PF05694 56kDa selenium binding protein (SBP56)
CATMA5a24720	15	0.201436	2	0.819742	4	0.399518	4	0.0702056	0	0.123648	0	0.148389	1	0.604458	3	0.250131	1	4.06949	1.98335	0.348525	1.20009	4.88855	2.02293	0.000334444	2.43908	0.00309618	0.00810592	1.62911	5.52428	0.660952	0.280676	0.543583	0.604372	0.000272286	AT5G27330	AT5G27330.1	5	expressed protein
CATMA2a23510	25	0.767803	2	0.447626	3	0.338757	3	1.94794	3	3.32841	4	1.42899	4	0.867879	3	1.13607	3	0.582995	0.441203	2.53703	0.429331	0.260749	0.341325	5.63906e-07	2.41184	3.95544e-05	0.000958671	0.230682	0.313246	0.390328	1.71463	5.15101e-07	1.77733e-06	6.58692e-06	AT2G25200	AT2G25200.1	2	expressed protein
CATMA5a04600	31	17.8005	4	11.6496	4	6.72745	4	49.9954	4	46.1567	3	20.2724	4	10.1989	4	24.9189	4	0.654453	0.377935	2.80865	0.439209	0.220962	0.539877	4.29845e-07	2.33592	3.39423e-05	0.0288564	0.385654	0.574652	0.659626	2.00632	0.0374782	0.0556281	0.0023645	AT5G05440	AT5G05440.1	5	expressed protein, low similarity to cytokinin-specific binding protein (Vigna radiata) GI:4190976
CATMA1a19333	29	8.87377	3	6.18637	4	3.88884	3	26.845	3	969.205	4	314.89	4	269.47	4	624.896	4	0.697152	0.43824	3.0252	0.324896	0.278032	0.644751	1.35005e-08	2.23048	3.5691e-06	0.0129956	0.00915572	0.0196461	0.0144315	0.0429591	3.06856e-22	1.14841e-19	0.00058452	AT1G20340	AT1G20340.1	1	plastocyanin, similar to plastocyanin GI:1865683 from (Arabidopsis thaliana)
CATMA5a60610	14	0.78386	0	0.479306	0	0.303039	1	2.12593	0	16.4733	4	6.1128	3	6.45233	3	7.90709	3	0.611469	0.386598	2.71213	0.371074	0.391685	0.479996	2.43904e-05	2.21604	0.000506371	0.0151364	0.0475837	0.0784102	0.0469658	0.268863	6.25646e-15	1.02761e-13	0.000772551	AT5G65220	AT5G65220.1	5	ribosomal protein L29 family protein, contains Pfam profile PF00831: ribosomal protein L29
CATMA1a13920	30	2.62913	3	1.19738	4	1.51308	4	7.22334	4	13.2768	4	6.26577	3	3.95915	4	6.21747	4	0.455427	0.575506	2.74742	0.471935	0.298201	0.468296	3.82747e-05	2.20155	0.000671826	0.012646	0.198025	0.191098	0.382174	1.16178	3.03806e-07	1.08655e-06	0.000555125	AT1G14890	AT1G14890.1	1	invertase/pectin methylesterase inhibitor family protein, similar to pectinesterase GB:X85216 GI:732912 SP|Q43111 (Phaseolus vulgaris), SP|Q42534 from Arabidopsis thaliana; contains Pfam profile PF04043: Plant invertase/pectin methylesterase inhibito
CATMA5a13560	9	0.0973495	2	0.104884	2	0.131158	3	0.0222619	0	0.0478884	0	0.119975	1	0.152319	1	0.14849	0	1.0774	1.34729	0.22868	2.50531	3.18071	3.10075	0.000203808	2.19546	0.00224991	0.000760736	2.03284	0.874217	0.861075	0.149922	0.0111387	0.0185127	4.35577e-06	AT5G15280	AT5G15280.1	5	pentatricopeptide (PPR) repeat-containing protein, contains Pfam profile PF01535: PPR repeat
CATMA2a19820	32	1.94948	4	1.11372	4	1.45291	4	6.34178	4	6.71803	4	3.05665	4	1.89244	4	2.66518	4	0.571288	0.745278	3.25306	0.454992	0.281696	0.396721	0.00013761	2.17685	0.00168854	0.00450365	0.290187	0.364358	0.767742	2.37949	0.00825793	0.0141005	9.67007e-05	AT2G21180	AT2G21180.1	2	expressed protein
CATMA2a35500	26	5.56359	1	4.71058	4	3.08252	1	17.5305	4	80.4482	4	32.5309	4	17.9248	4	42.3551	4	0.846679	0.554053	3.15094	0.404371	0.222812	0.526489	1.64669e-06	2.15106	8.37652e-05	0.0170125	0.0691574	0.144803	0.17197	0.413894	8.8053e-13	8.75434e-12	0.000949715	AT2G37220	AT2G37220.1	2	29 kDa ribonucleoprotein, chloroplast, putative / RNA-binding protein cp29, putative, similar to SP|Q43349 29 kDa ribonucleoprotein, chloroplast precursor (RNA-binding protein cp29) {Arabidopsis thaliana}
CATMA3a44820	13	1.16422	2	1.27003	4	0.762328	4	0.330999	0	0.108489	0	0.0831387	0	1.03707	3	0.172465	0	1.09088	0.654795	0.284309	0.766333	9.5592	1.5897	0.000554071	2.0652	0.00436878	0.0018887	10.7313	15.2761	0.73508	1.91922	3.39625e-07	1.20478e-06	2.35567e-05	AT3G51910	AT-HSFA7A	3	member of Heat Stress Transcription Factor (Hsf) family
CATMA2a23650	10	0.774941	2	0.594368	2	0.930254	4	0.235266	0	0.121978	0	0.155364	0	0.539758	2	0.448377	0	0.766984	1.20042	0.303592	1.2737	4.42505	3.67589	0.00597645	2.02861	0.0223945	0.00865279	6.35314	3.82566	1.72347	0.524707	0.000229684	0.000520177	0.000298087	AT2G25320	AT2G25320.1	2	meprin and TRAF homology domain-containing protein / MATH domain-containing protein, weak similarity to ubiquitin-specific protease 12 (Arabidopsis thaliana) GI:11993471; contains Pfam profile PF00917: MATH domain
CATMA1a12890	15	39.9676	2	34.4495	2	21.0425	3	103.708	1	155.853	1	58.5811	2	57.8523	4	69.7808	0	0.861936	0.526488	2.59481	0.375875	0.371199	0.447736	0.000304905	1.96157	0.00287847	0.0213609	0.256445	0.588065	0.363727	1.4862	0.000194559	0.000446025	0.00137214	AT1G13930	AT1G13930.1	1	expressed protein, weakly similar to drought-induced protein SDi-6 (PIR:S71562) common sunflower (fragment)
CATMA1a19040	16	0.324343	0	0.230611	0	0.357983	1	2.88326	1	8.20542	4	6.78349	4	4.08903	3	3.05396	3	0.71101	1.10372	8.88955	0.826709	0.498333	0.372189	5.00593e-05	1.95423	0.000813018	3.22528e-06	0.0395279	0.0339959	0.0875472	0.944104	5.20508e-16	1.11542e-14	1.19389e-09	AT1G20030	AT1G20030.1	1	pathogenesis-related thaumatin family protein, similar to receptor serine/threonine kinase PR5K (Arabidopsis thaliana) GI:1235680; contains Pfam profile PF00314: Thaumatin family
CATMA5a16150	30	5.92144	3	4.54135	3	2.86222	4	16.5123	4	178.219	4	77.1834	4	64.4778	4	99.5191	4	0.766934	0.483367	2.78856	0.433082	0.36179	0.558409	2.15221e-05	1.93437	0.000465972	0.0262675	0.0332256	0.0588385	0.0443909	0.165921	9.70789e-17	2.60844e-15	0.00196593	AT5G17870	AT5G17870.1	5	plastid-specific ribosomal protein-related, contains similarity to plastid-specific ribosomal protein 6 precursor GI:7578927 from (Spinacia oleracea)
CATMA5a40910	9	1.28834	2	1.31451	3	1.53537	4	0.166842	0	0.128016	0	0.120471	0	0.440541	0	0.31348	0	1.02031	1.19174	0.129501	0.941064	3.44129	2.44875	0.0020717	1.92469	0.0107101	0.00313472	10.0639	10.9114	3.48518	0.532226	9.80934e-07	3.23347e-06	5.80338e-05	AT5G45070	AT5G45070.1	5	disease resistance protein (TIR class), putative, domain signature TIR exists, suggestive of a disease resistance protein.
CATMA4a05510	29	1.30928	3	0.649364	3	0.900387	4	3.46794	4	5.78471	4	3.42562	4	1.96599	4	2.93659	3	0.495969	0.687696	2.64873	0.592186	0.33986	0.507648	0.00089634	1.88087	0.00609523	0.0228219	0.226335	0.189561	0.457982	1.18094	3.51619e-06	1.06063e-05	0.00153728	AT4G04925	AT4G04925.1	4	expressed protein
CATMA1a45610	10	1.62552	2	1.7585	2	2.17642	4	0.426546	0	0.313209	0	0.280344	0	1.66938	2	0.717512	0	1.08181	1.33891	0.262406	0.89507	5.32993	2.29084	0.00129224	1.87679	0.00782285	0.0170125	5.18988	6.27265	1.30373	0.594479	0.000599691	0.00126188	0.000952993	AT1G54460	AT1G54460.1	1	expressed protein
CATMA1a26620	15	1.66077	2	1.74036	4	2.0482	4	0.391561	0	0.349632	0	0.484412	1	1.35113	4	0.861537	0	1.04792	1.23328	0.23577	1.38549	3.86444	2.46412	0.00733323	1.85926	0.0257955	0.0216997	4.75006	3.59272	1.51592	0.454491	0.00477049	0.00847431	0.00141642	AT1G28420	AT1G28420.1	1	homeobox transcription factor, putative, similar to homeobox transcription factor Hox7 GI:19486 (Lycopersicon peruvianum)
CATMA4a01430	31	2.79866	3	2.33194	4	11.5147	4	2.85817	4	11.763	4	5.608	4	4.56943	4	4.8585	4	0.833233	4.11437	1.02126	0.476751	0.388459	0.413034	0.000220903	1.81905	0.00236449	0.000207808	0.237921	0.415823	2.51994	0.588282	0.000188028	0.000432284	5.75095e-07	AT4G01250	AT4G01250.1	4	WRKY family transcription factor, contains Pfam profile: PF03106 WRKY DNA -binding domain
CATMA5a46550	23	33.0614	4	11.8141	4	16.655	4	47.3489	4	0.349999	0	0.925971	4	0.313971	2	0.936033	1	0.357338	0.503761	1.43215	2.64564	0.897064	2.67439	0.00115616	1.79762	0.00723306	0.0257534	94.4614	12.7586	53.0464	50.5847	8.59713e-18	3.09585e-16	0.00190957	AT5G50560	AT5G50560.1	5	expressed protein
CATMA3a27070	8	1.83368	2	0.720885	2	2.53021	4	0.705569	0	0.423982	0	0.438777	0	1.14055	0	0.862101	0	0.393135	1.37985	0.384783	1.0349	2.69009	2.03334	4.65652e-05	1.71295	0.000772083	0.0246799	4.32491	1.64294	2.21842	0.818429	6.51908e-05	0.000160721	0.00179328	AT3G27260	AT3G27260.1	3	DNA-binding bromodomain-containing protein, contains bromodomain, INTERPRO:IPR001487
CATMA1a64335	26	1.34249	2	1.40901	3	1.16716	3	5.61446	3	43.4868	4	19.8827	4	16.6234	3	26.1197	4	1.04955	0.869397	4.18212	0.457212	0.382265	0.600635	2.72044e-08	1.68209	5.70149e-06	0.000109164	0.0308713	0.0708662	0.0702116	0.214951	4.35163e-21	6.19422e-19	2.18766e-07	AT1G74970	AT1G74970.1	1	ribosomal protein S9 (RPS9), identical to ribosomal protein S9 (Arabidopsis thaliana) GI:5456946
CATMA1a06750	23	0.466514	2	0.58828	4	0.504157	4	0.161805	0	0.580872	2	1.26309	4	1.62966	4	1.08474	3	1.26101	1.08069	0.346838	2.17447	2.80554	1.86744	9.48011e-06	1.65091	0.00026074	0.00197455	0.803128	0.465748	0.309364	0.149164	2.18262e-10	1.3446e-09	2.61917e-05	AT1G07700	AT1G07700.1	1	thioredoxin family protein, low similarity to thioredoxin (Gallus gallus) GI:212766; contains Pfam profile: PF00085 Thioredoxin
CATMA3a43500	12	0.0784292	0	0.0962415	0	0.308081	3	0.108485	0	0.859461	2	0.906684	3	0.704754	4	0.174612	0	1.22711	3.92814	1.38323	1.05495	0.819995	0.203165	4.4955e-07	1.62554	3.48951e-05	0.000247472	0.0912539	0.106147	0.437147	0.621292	6.12926e-13	6.29692e-12	7.79327e-07	AT3G50430	AT3G50430.1	3	expressed protein
CATMA5a05140	26	0.995576	3	1.17513	4	1.04437	4	2.66572	3	2.69413	3	1.72762	4	0.7462	3	1.24359	2	1.18036	1.04901	2.67757	0.641253	0.276973	0.461592	0.00180215	1.60681	0.00973883	0.00628767	0.369536	0.680205	1.39958	2.14357	0.570801	0.62969	0.000180008	AT5G05950	AT5G05950.1	5	expressed protein
CATMA2a15090	9	0.180344	1	0.333813	2	0.188303	3	0.0393711	0	0.243856	0	0.23531	1	0.676007	2	0.312666	0	1.85098	1.04413	0.218311	0.964955	2.77216	1.28218	0.00163962	1.51334	0.00917817	0.0163326	0.739552	1.41861	0.278552	0.125921	0.000246474	0.000556039	0.00088634	AT2G16270	AT2G16270.1	2	expressed protein, and genefinder; expression supported by MPSS
CATMA2a45350	15	0.162755	0	0.161649	0	0.142097	1	0.410054	0	3.74482	3	1.62626	4	1.46211	4	1.98474	3	0.993203	0.873075	2.51946	0.43427	0.390437	0.529996	1.81177e-06	1.50963	8.85666e-05	0.000624338	0.0434613	0.0993989	0.0971861	0.206604	7.92024e-21	1.01215e-18	2.85983e-06	AT2G46910	AT2G46910.1	2	plastid-lipid associated protein PAP / fibrillin family protein, contains Pfam profile PF04755: PAP_fibrillin
CATMA5a20860	17	1.28635	2	1.47496	4	1.26948	4	5.66565	4	0.498172	0	0.387725	2	0.145206	1	0.368669	0	1.14663	0.986887	4.40444	0.778297	0.291478	0.740043	0.000176973	1.48404	0.00202457	0.0267177	2.58214	3.80414	8.74262	15.3679	3.09334e-11	2.22478e-10	0.00203716	AT5G23380	AT5G23380.1	5	expressed protein
CATMA2a04295	31	16.9612	3	17.818	4	25.9167	4	46.215	4	660.413	4	386.278	4	257.377	4	497.395	4	1.05051	1.528	2.72474	0.584903	0.389722	0.753158	0.00267431	1.40612	0.0127643	0.0159622	0.0256828	0.0461274	0.100695	0.0929141	1.37222e-18	6.39089e-17	0.000843882	AT2G05520	AT2G05520.1	2	glycine-rich protein (GRP), identical to glycine-rich protein; atGRP (GI:259447) (Arabidopsis thaliana)
CATMA5a18590	8	0.384903	1	0.395224	2	0.424773	4	0.120651	0	0.13736	0	0.197242	0	0.356285	1	0.257701	0	1.02681	1.10359	0.313458	1.43595	2.5938	1.8761	0.000222574	1.40245	0.00237151	0.00194772	2.80215	2.00375	1.19223	0.468182	0.0133813	0.021896	2.56499e-05	AT5G20150	AT5G20150.1	5	SPX (SYG1/Pho81/XPR1) domain-containing protein, similar to PHO1 protein (Arabidopsis thaliana) GI:20069032; contains Pfam profile PF03105: SPX domain

## Sheet: d Similar
CATMA ID	Number of spots above background (AbB)	Expression BA0 root	AbB BA0 root	Expression BA15 root	AbB BA15 root	Expression BA120 root	AbB BA120 root	Expression BA1080 root	AbB BA1080 root	Expression BA0 shoot	AbB BA0 shoot	Expression BA15 shoot	AbB BA15 shoot	Expression BA120 shoot	AbB BA120 shoot	Expression BA1080 shoot	AbB BA120 shoot 1	Ratio BA15 vs BA0 root	Ratio BA120 vs BA0 root	Ratio BA1080 vs BA0 root	Ratio BA15 vs BA0 shoot	Ratio BA120 vs BA0 shoot	Ratio BA1080 vs BA0 shoot	p value cytokinin effect	sum	FDR p value cytokinin effect	FDR p value interaction effect	Ratio root vs shoot BA0	Ratio root vs shoot BA15	Ratio root vs shoot BA120	Ratio root vs shoot BA1080	p value organ effect	FDR p value organ effect	p value interaction effect	AGI	genename	chromosome	Description
CATMA5a07985	17	0.565547	2	1.67669	3	1.2568	4	1.04629	2	0.0445858	0	0.646515	2	1.33923	4	0.197674	0	2.96473	2.22227	1.85005	14.5005	30.0372	4.43357	0.00521034	56.0083	0.0202669	0.350376	12.6845	2.59343	0.938445	5.29301	0.00456761	0.00815261	0.168016	AT5G08640	AT5G08640.1	5	flavonol synthase 1 (FLS1), identical to SP|Q96330; contains PF03171 2OG-Fe(II) oxygenase superfamily
CATMA5a46650	10	0.194704	1	0.113988	1	0.710739	4	2.6882	4	0.0106554	0	0.0356583	0	0.0678993	0	0.0626906	0	0.585443	3.65036	13.8066	3.3465	6.3723	5.88347	0.00357609	33.6447	0.0155752	0.394759	18.2728	3.19667	10.4675	42.8803	3.49012e-06	1.05307e-05	0.205988	AT5G50600	AT5G50600.1	5	short-chain dehydrogenase/reductase (SDR) family protein, similar to sterol-binding dehydrogenase steroleosin GI:15824408 from (Sesamum indicum)
CATMA2a21030	11	0.245146	2	0.529446	3	0.244572	4	3.01757	2	0.0194664	0	0.0521833	0	0.039335	0	0.222433	0	2.15972	0.99766	12.3093	2.68069	2.02066	11.4266	1.53062e-09	31.5946	7.63781e-07	0.571165	12.5933	10.1459	6.21768	13.5662	1.04644e-12	1.02291e-11	0.390424	AT2G22510	AT2G22510.1	2	hydroxyproline-rich glycoprotein family protein, similar to proline-rich cell wall protein (Gossypium barbadense) gi|451544|gb|AAA79364; contains proline-rich extensin domains, INTERPRO:IPR002965
CATMA2b16180	13	0.528018	2	1.43557	3	6.44755	4	4.2402	4	0.0421748	0	0.123124	0	0.114634	0	0.111449	0	2.7188	12.2109	8.03042	2.91938	2.71808	2.64255	0.00126212	31.2401	0.00769891	0.340813	12.5198	11.6596	56.2444	38.0462	8.38092e-11	5.53743e-10	0.161121	AT2G17500	AT2G17500.1	2	auxin efflux carrier family protein, contains auxin efflux carrier domain, Pfam:PF03547
CATMA1a51245	15	0.0713577	0	0.260048	2	0.377434	4	0.180022	0	0.239884	0	1.8128	4	1.377	3	1.35602	2	3.64429	5.28932	2.52281	7.55696	5.74027	5.65279	1.58937e-05	30.4064	0.000387327	0.592839	0.297467	0.143451	0.274098	0.132758	7.50706e-08	2.93971e-07	0.414914	AT1G62180	2002-04-01	1	Encodes a protein disulfide isomerase-like (PDIL) protein, a member of a multigene family within the thioredoxin (TRX) superfamily. This protein also belongs to the adenosine 5'-phosphosulfate reductase-like (APRL) group.
CATMA1a67640	23	1.44446	2	5.90319	4	5.23434	4	1.52156	2	0.398428	2	4.31708	4	3.01555	3	1.1884	2	4.08679	3.62375	1.05338	10.8353	7.56861	2.98272	0.00505835	30.1505	0.0198669	0.849034	3.62539	1.3674	1.73579	1.28035	0.12947	0.170787	0.761445	AT1G78570	AT1G78570.1	1	NAD-dependent epimerase/dehydratase family protein, similar to dTDP-glucose 4,6-dehydratase from Aneurinibacillus thermoaerophilus GI:16357461, RmlB from Leptospira borgpetersenii GI:4234803; contains Pfam profile PF01370 NAD dependent epimerase/dehy
CATMA4a41340	17	2.37341	2	6.11297	4	5.35819	3	9.42357	3	0.172289	0	0.916318	2	0.847618	1	1.84698	2	2.5756	2.25759	3.97047	5.31851	4.91975	10.7203	2.49414e-06	29.7622	0.000107556	0.474349	13.7758	6.67123	6.32146	5.10214	1.19338e-10	7.65792e-10	0.282397	AT4G39950	AT4G39950.1	4	cytochrome P450 79B2, putative (CYP79B2), identical to cytochrome P450 (79B2) SP:O81346 from (Arabidopsis thaliana)
CATMA2a27835	9	0.095729	0	0.13878	1	1.13884	4	0.160771	0	0.438201	0	0.742104	1	3.54805	3	1.66444	0	1.44972	11.8965	1.67944	1.69352	8.09685	3.79834	3.05992e-05	28.6144	0.00058406	0.650822	0.218459	0.187009	0.320976	0.0965918	2.78095e-06	8.5635e-06	0.488536	AT2G29450	AT2G29450.1	2	glutathione S-transferase (103-1A), identical to Swiss-Prot:P46421 glutathione S-transferase 103-1A (Arabidopsis thaliana)
CATMA1a18090	15	0.13164	1	0.512771	3	1.63804	4	0.109064	0	0.268466	0	0.511031	2	1.84602	4	0.41286	1	3.89525	12.4433	0.828498	1.90352	6.87618	1.53785	2.12476e-08	27.4846	4.7373e-06	0.203907	0.490341	1.00341	0.887334	0.264166	0.0075257	0.0129473	0.0651395	AT1G19050	ARR7	1	ARR7 mRNA for response regulator 7, complete cds
CATMA3a22130	12	0.144427	1	1.44591	2	1.06019	4	0.327677	0	0.288525	0	1.32739	3	0.537469	2	0.355636	0	10.0113	7.34067	2.2688	4.60062	1.86282	1.2326	0.00865217	27.3168	0.0291595	0.776909	0.500571	1.08928	1.97257	0.921384	0.995348	0.996108	0.658434	AT3G22200	AT3G22200.1	3	4-aminobutyrate aminotransferase / gamma-amino-N-butyrate transaminase / GABA transaminase / beta-alanine--oxoglutarate aminotransferase, identical to gamma-aminobutyrate transaminase subunit precursor (Arabidopsis thaliana) (EC 2.6.1.19) GI:14030435
CATMA3a50000	14	1.64272	1	2.31607	4	13.0941	4	6.84598	4	0.07671	0	0.187114	0	0.326224	1	0.539262	0	1.4099	7.97098	4.16746	2.43924	4.25269	7.02988	0.000152854	27.2701	0.00182018	0.560103	21.4147	12.3778	40.1383	12.6951	6.60575e-11	4.4688e-10	0.378319	AT3G57010	AT3G57010.1	3	strictosidine synthase family protein, similar to strictosidine synthase (Rauvolfia serpentina)(SP|P15324)
CATMA1a15390	8	0.416682	2	1.03056	2	1.45963	4	0.239609	0	0.0471981	0	0.334089	0	0.430469	0	0.203141	0	2.47327	3.50298	0.575041	7.07843	9.12047	4.304	8.43525e-08	27.0542	1.17857e-05	0.0246431	8.82836	3.08471	3.39079	1.17952	1.13294e-07	4.31868e-07	0.00177904	AT1G16400	AT1G16400.1	1	cytochrome P450 family protein, similar to gb|AF069494 cytochrome P450 from Sinapis alba and is a member of the PF|00067 Cytochrome P450 family; identical to cytochrome P450 CYP79F2 (CYP79F2) GI:10946207
CATMA2a37026	10	0.434509	1	0.74793	2	5.80953	2	2.61864	2	0.369638	0	0.659151	1	0.931374	2	0.253046	0	1.72132	13.3703	6.02666	1.78324	2.5197	0.684578	7.48098e-05	26.1058	0.0010889	0.0236891	1.1755	1.13469	6.23759	10.3485	2.97913e-05	7.75692e-05	0.00166382	AT2G38750	ANNAT4	2	Annexins are a family of calcium dependent membrane binding proteins though to be involved in Golgi mediated secretion. This is one of four annexins identified in Arabidopsis.
CATMA1a17630	18	0.371211	2	1.17135	4	1.37569	4	0.463403	1	0.104902	0	0.551272	3	0.787596	3	0.470816	1	3.15547	3.70595	1.24835	5.2551	7.5079	4.48814	6.43879e-05	25.3609	0.000979646	0.428278	3.53864	2.12481	1.74669	0.984255	0.00656245	0.0114119	0.236597	AT1G18590	AT1G18590.1	1	sulfotransferase family protein, similar to SP|P52837 Flavonol 4'-sulfotransferase (EC 2.8.2.-) (F4-ST) {Flaveria chloraefolia}; contains Pfam profile PF00685: Sulfotransferase domain
CATMA5a54615	13	0.752876	1	1.04048	3	0.468489	4	9.20005	4	0.113329	0	0.134076	0	0.126926	0	0.918894	1	1.38201	0.622266	12.2199	1.18307	1.11998	8.10822	7.75281e-11	24.6354	1.0106e-07	0.350643	6.64329	7.76041	3.69105	10.0121	1.10429e-11	8.59725e-11	0.168345	AT5G58860	AT5G58860.1	5	cytochrome P450 86A1 (CYP86) (CYP86A1) / CYPLXXXVI / P450-dependent fatty acid omega-hydroxylase, identical to Cytochrome P450 86A1 (CYPLXXXVI) (P450-dependent fatty acid omega-hydroxylase) (SP:P48422) (Arabidopsis thaliana)
CATMA4a31330	11	0.218481	2	0.415575	3	2.13725	4	0.765624	2	0.0137208	0	0.0565389	0	0.0442359	0	0.02304	0	1.9021	9.78229	3.5043	4.12068	3.22401	1.6792	0.000170432	24.2126	0.00197343	0.131041	15.9234	7.35024	48.3148	33.2303	8.71801e-13	8.6923e-12	0.0310856	AT4G29700	AT4G29700.1	4	type I phosphodiesterase/nucleotide pyrophosphatase family protein, similar to SP|P22413 Ectonucleotide pyrophosphatase/phosphodiesterase 1 (Plasma-cell membrane glycoprotein PC-1) (Includes: Alkaline phosphodiesterase I (EC 3.1.4.1); Nucleotide pyro
CATMA5a53320	11	0.258564	2	0.143895	2	0.698339	4	0.119143	0	0.0278513	0	0.145117	1	0.204568	2	0.200282	0	0.556516	2.70084	0.460788	5.21042	7.34503	7.19114	0.00024956	23.4647	0.00254143	0.00771359	9.28373	0.991579	3.41372	0.594876	0.00127122	0.00251199	0.00025101	AT5G57610	AT5G57610.1	5	protein kinase family protein, similar to protein kinase (Glycine max) GI:170047, MAP3K delta-1 protein kinase (Arabidopsis thaliana) GI:2253010; contains Pfam profile: PF00069 Eukaryotic protein kinase domain
CATMA1a58850	28	0.241105	1	0.364605	3	0.523517	4	3.17259	4	9.75543	4	9.65729	4	12.3149	4	40.3939	4	1.51222	2.17132	13.1585	0.989941	1.26237	4.14066	9.14418e-07	23.235	5.53884e-05	0.456175	0.024715	0.0377543	0.0425107	0.0785414	3.71744e-14	5.14598e-13	0.264528	AT1G69530	AT1G69530.1	1	expansin, putative (EXP1), identical to expansin (At-EXP1) (Arabidopsis thaliana) GI:1041702; alpha-expansin gene family, PMID:11641069
CATMA1a57750	8	0.24594	0	0.331348	1	1.18487	3	2.75398	2	0.213178	0	0.28258	1	0.339797	1	0.585223	0	1.34727	4.81775	11.1978	1.32556	1.59396	2.74523	1.71896e-06	23.0276	8.61866e-05	0.0857923	1.15368	1.17258	3.48701	4.70587	0.000206088	0.000470704	0.0153237	AT1G68360	AT1G68360.1	1	zinc finger protein-related, similar to zinc finger protein GI:790683 from (Arabidopsis thaliana)
CATMA5a04010	19	0.248765	2	0.475385	4	2.12528	4	0.579719	2	0.118292	0	0.30352	2	0.373692	3	0.330437	2	1.91098	8.54333	2.33039	2.56585	3.15906	2.7934	3.22318e-07	21.303	2.81268e-05	0.0814887	2.10297	1.56624	5.68726	1.7544	2.18977e-06	6.85587e-06	0.0139042	AT5G04840	AT5G04840.1	5	bZIP protein
CATMA4a31320	18	0.607433	2	1.28282	5	5.90631	8	0.946284	3	0.23719	0	0.507157	0	0.893558	0	0.444492	0	2.11188	9.7234	1.55784	2.13819	3.76728	1.87399	0.000259275	21.1726	0.00259498	0.551337	2.56096	2.52944	6.60988	2.12891	0.000114878	0.000274215	0.369294	AT4G29690	AT4G29690.1	4	type I phosphodiesterase/nucleotide pyrophosphatase family protein, similar to SP|P22413 Ectonucleotide pyrophosphatase/phosphodiesterase 1 (Plasma-cell membrane glycoprotein PC-1) (Includes: Alkaline phosphodiesterase I (EC 3.1.4.1); Nucleotide pyro
CATMA4a21640	14	0.445375	2	0.86307	3	0.403139	4	5.12944	4	0.0883122	0	0.138778	0	0.0483729	0	0.392948	1	1.93785	0.905168	11.5171	1.57144	0.547749	4.44954	2.66323e-08	20.9289	5.69551e-06	0.510421	5.04319	6.21908	8.33399	13.0537	8.41342e-11	5.5519e-10	0.321861	AT4G20390	AT4G20390.1	4	integral membrane family protein, contains TIGRFAM TIGR01569 : plant integral membrane protein TIGR01569; contains Pfam PF04535 : Domain of unknown function (DUF588)
CATMA4a29890	16	0.366642	1	0.771961	2	0.450193	2	3.61756	2	1.14498	0	2.1207	3	2.35879	3	3.90877	3	2.10549	1.22788	9.86676	1.85218	2.06012	3.41385	7.29209e-06	20.5263	0.000224908	0.169689	0.320218	0.364012	0.190858	0.925498	2.73192e-05	7.15158e-05	0.0473976	AT4G28250	AT4G28250.1	4	beta-expansin, putative (EXPB3), similar to soybean pollen allergen (cim1) protein - soybean, PIR2:S48032; beta-expansin gene family, PMID:11641069
CATMA2a16180	11	1.22448	0	1.23835	3	8.60161	4	7.27016	3	0.095412	0	0.293887	1	0.15346	0	0.176702	0	1.01133	7.02469	5.93733	3.08019	1.60839	1.85199	0.00189531	20.5139	0.0100738	0.0230313	12.8336	4.21369	56.0513	41.1435	2.0028e-12	1.86388e-11	0.00156909	AT2G17500	AT2G17500.1	2	auxin efflux carrier family protein, contains auxin efflux carrier domain, Pfam:PF03547
CATMA1a60130	26	4.53008	4	11.4331	4	12.6683	4	26.8935	4	0.5438	2	3.2257	4	1.09125	2	0.636091	2	2.52381	2.7965	5.93666	5.93179	2.00671	1.16972	0.00117527	20.3652	0.00733075	0.0370129	8.33041	3.54436	11.6091	42.2794	3.8312e-11	2.70533e-10	0.00347912	AT1G70850	AT1G70850.1	1	Bet v I allergen family protein, similar to Csf-2 (Cucumis sativus)(GI:5762258)(J Am Soc Hortic Sci 124, 136-139 (1999)) contains Pfam profile PF00407: Pathogenesis-related protein Bet v I family
CATMA2a44130	13	0.270171	2	1.0396	2	0.804412	4	0.211026	0	0.206691	0	0.969387	2	1.23174	3	0.405759	0	3.84793	2.97742	0.781082	4.69004	5.95932	1.96312	0.00501246	20.2189	0.019736	0.835902	1.30713	1.07243	0.653072	0.520077	0.579621	0.637809	0.741456	AT2G45730	AT2G45730.1	2	eukaryotic initiation factor 3 gamma subunit family protein, contains Pfam profile PF04189: Eukaryotic initiation factor 3, gamma subunit
CATMA1a08700	23	0.944471	2	2.95131	3	2.83996	4	1.42376	2	0.509738	2	2.53087	4	2.72129	4	1.14079	2	3.12483	3.00693	1.50747	4.96505	5.3386	2.238	0.00614612	20.1809	0.0228145	0.942202	1.85285	1.16612	1.04361	1.24805	0.383084	0.446782	0.906147	AT1G09850	AT1G09850.1	1	cysteine protease, papain-like (XBCP3), identical to papain-like cysteine peptidase XBCP3 GI:14600257 from (Arabidopsis thaliana); contains Pfam profiles PF00112: Papain family cysteine protease and PF00396: Granulin
CATMA4a39600	16	2.06933	2	2.89204	4	0.993109	4	20.657	4	0.34087	0	0.355974	0	0.184186	0	2.29043	2	1.39757	0.479918	9.98244	1.04431	0.540342	6.71937	4.20193e-13	20.164	2.85928e-09	0.623865	6.07074	8.12431	5.39187	9.01882	6.65668e-14	8.67603e-13	0.452963	AT4G38080	AT4G38080.1	4	hydroxyproline-rich glycoprotein family protein, contains proline-rich extensin domains, INTERPRO:IPR002965; Common family member: At2g22510 (Arabidopsis thaliana)
CATMA4a24300	20	0.147996	2	0.270814	3	1.31267	4	0.429572	2	0.336654	0	0.583251	4	0.685337	3	0.845926	2	1.82987	8.8696	2.90259	1.73249	2.03573	2.51274	1.48881e-07	19.883	1.59197e-05	0.0134564	0.439608	0.464317	1.91536	0.507812	0.00316714	0.00582561	0.00063165	AT4G22570	AT4G22570.1	4	adenine phosphoribosyltransferase, putative, strong similarity to Adenine phosphoribosyltransferase (Hordeum vulgare subsp. vulgare) GI:9711921; contains Pfam profile PF00156: Phosphoribosyl transferase domain
CATMA1b17040	9	0.0633415	0	0.225789	2	0.188426	3	0.0749556	0	0.0541422	0	0.236644	2	0.259939	2	0.156316	0	3.56463	2.97477	1.18336	4.37079	4.80104	2.88714	0.00011645	19.7817	0.00149186	0.611536	1.16991	0.954128	0.724886	0.479514	0.24708	0.303748	0.439204	AT1G18040	AT1G18040.1	1	cell division protein kinase, putative, similar to cell division protein kinase 7 (Homo sapiens) SWISS-PROT:P50613
CATMA4a11095	16	0.598264	1	4.4391	4	2.05711	3	0.522081	2	0.828225	0	2.93365	3	2.6785	3	0.928885	0	7.41997	3.43846	0.87266	3.5421	3.23403	1.12154	0.00805677	19.6288	0.0276538	0.884011	0.722345	1.51316	0.768006	0.562051	0.623447	0.679117	0.814751	AT4G11010	AT4G11010.1	4	nucleoside diphosphate kinase 3, mitochondrial (NDK3), identical to Nucleoside diphosphate kinase III, mitochondrial precursor (NDK III) (NDP kinase III) (NDPK III) (SP:O49203) (Arabidopsis thaliana); contains Pfam PF00334 : Nucleoside diphosphate k
CATMA1a20500	9	0.282381	1	0.786568	2	0.384574	3	0.15812	0	0.0682108	0	0.445738	2	0.401018	1	0.161215	0	2.78548	1.3619	0.559953	6.53472	5.8791	2.36348	7.31811e-07	19.4846	4.74564e-05	0.0595192	4.13983	1.76464	0.958994	0.980803	0.00450828	0.00805769	0.00790636	AT1G21440	AT1G21440.1	1	mutase family protein, similar to carboxyvinyl-carboxyphosphonate phosphorylmutase GB:O49290 from (Arabidopsis thaliana); similar to carboxyphosphonoenolpyruvate mutase (GI:47149) (Streptomyces hygroscopicus); contains Prosite PS00161: Isocitrate lya
CATMA1a45030	18	0.335459	2	0.86512	4	2.46974	4	0.353127	1	0.210612	0	0.60119	2	0.859798	4	0.260706	1	2.57891	7.36228	1.05267	2.85449	4.08239	1.23785	2.5923e-05	19.1686	0.000531599	0.741288	1.59279	1.43901	2.87247	1.3545	0.0195491	0.0308889	0.606528	AT1G53920	AT1G53920.1	1	GDSL-motif lipase/hydrolase family protein, similar to Anther-specific proline-rich proteins SP|P40603 SP|P40602 from {Arabidopsis thaliana}; contains Pfam profile PF00657: GDSL-like Lipase/Acylhydrolase
CATMA4a25920	22	2.59351	2	8.7852	4	5.64816	4	1.87388	1	1.12139	1	3.42461	4	8.11601	4	2.64802	2	3.38738	2.17781	0.722527	3.05391	7.23748	2.36138	3.03644e-06	18.9405	0.00012478	0.0582986	2.31277	2.56531	0.695928	0.707654	0.108155	0.145395	0.00767136	AT4G24190	AT4G24190.1	4	shepherd protein (SHD) / clavata formation protein, putative, nearly identical to SHEPHERD (Arabidopsis thaliana) GI:19570872; contains Pfam profiles PF02518: ATPase, histidine kinase-, DNA gyrase B-, and HSP90-like domain protein, PF00183: Hsp90 pro
CATMA5a17990	24	0.979211	2	4.59484	4	3.36083	4	1.49132	2	0.951734	2	4.39119	4	2.63667	4	1.49234	2	4.69239	3.43218	1.52298	4.61388	2.77038	1.56803	0.00281793	18.5998	0.013188	0.993495	1.02887	1.04638	1.27465	0.999316	0.777341	0.816372	0.988944	AT5G19550	ASP2	5	Nitrogen metabolism. Major cytosolic isoenzyme controlling aspartate biosynthesis in the light.
CATMA1a44825	24	0.694169	2	2.9581	4	2.69694	4	0.512016	2	0.51467	2	2.54844	4	1.80199	4	0.64048	2	4.26135	3.88514	0.737595	4.9516	3.50125	1.24445	0.00239707	18.5814	0.0118117	0.947552	1.34876	1.16075	1.49665	0.799425	0.638085	0.692542	0.913191	AT1G53750	AT1G53750.1	1	26S proteasome AAA-ATPase subunit (RPT1a), similar to 26S proteasome ATPase subunit GI:1395190 from (Spinacia oleracea)
CATMA2a46160	21	1.36881	1	9.1045	4	5.66043	4	2.73318	2	5.29371	2	15.6066	4	9.55099	2	5.027	2	6.6514	4.1353	1.99676	2.94814	1.80421	0.949616	0.00794901	18.4854	0.0273735	0.82541	0.258572	0.583375	0.592654	0.543701	0.0189574	0.0300264	0.725138	AT2G47730	AT2G47730.1	2	glutathione S-transferase 6 (GST6), identical to GB:X95295. Based on identical cDNA hits, the translation is now 40 AAs longer at the N-terminal, and start of exon2 is also corrected.
CATMA5a37260	19	0.399362	1	1.53859	4	1.59975	4	0.743447	2	0.456149	0	2.45467	4	1.2912	3	0.242856	1	3.85263	4.00577	1.86158	5.3813	2.83066	0.532406	0.00233527	18.4644	0.0116364	0.524544	0.875509	0.626802	1.23896	3.06126	0.565636	0.625176	0.338796	AT5G41670	AT5G41670.1	5	6-phosphogluconate dehydrogenase family protein, contains Pfam profiles: PF00393 6-phosphogluconate dehydrogenase C-terminal domain, PF03446 NAD binding domain of 6-phosphogluconate
CATMA2a32040	14	0.176137	2	0.665138	3	0.498803	4	0.191338	1	0.0721897	0	0.226601	1	0.404551	3	0.144824	0	3.77625	2.8319	1.0863	3.13897	5.604	2.00616	4.41454e-05	18.4436	0.000747004	0.485157	2.43992	2.93528	1.23298	1.32118	0.00347246	0.00634157	0.29172	AT2G33840	AT2G33840.1	2	tRNA synthetase class I (W and Y) family protein, similar to SP|P54577 Tyrosyl-tRNA synthetase (EC 6.1.1.1) (Tyrosyl--tRNA ligase) (TyrRS) {Homo sapiens}; contains Pfam profile PF00579: tRNA synthetases class I (W and Y)
CATMA4a20920	12	1.81342	2	1.9347	4	2.84732	4	5.52506	2	0.0169053	0	0.0174168	0	0.0693966	0	0.124796	0	1.06688	1.57013	3.04676	1.03026	4.10502	7.38205	0.00331343	18.2011	0.0147312	0.669047	107.269	111.082	41.0296	44.2727	6.428e-13	6.58446e-12	0.51027	AT4G19680	AT4G19680.1	4	iron-responsive transporter (IRT2), member of the Zinc (Zn2+)-Iron (Fe2+) permease (ZIP) family, PMID:11500563
CATMA2a43870	24	0.911929	2	4.56759	4	3.61253	4	1.27716	2	1.3839	2	4.9879	4	3.95715	4	1.60075	2	5.00871	3.96141	1.4005	3.60425	2.85942	1.15669	0.00644083	17.991	0.0235977	0.987663	0.658958	0.915734	0.912912	0.797853	0.515581	0.577837	0.979369	AT2G45470	AT2G45470.1	2	fasciclin-like arabinogalactan-protein (FLA8)
CATMA2a27810	18	0.198651	1	0.759289	2	0.95327	4	0.356315	0	1.12649	1	2.95369	4	2.27354	3	3.11029	3	3.82222	4.79872	1.79368	2.62202	2.01824	2.76104	0.000755087	17.8159	0.00542699	0.29997	0.176345	0.257064	0.41929	0.11456	3.14828e-08	1.31385e-07	0.130104	AT2G29420	AT2G29420.1	2	glutathione S-transferase, putative
CATMA1a65265	21	0.607505	2	2.30129	4	2.44083	4	1.18646	2	0.515211	1	1.75971	4	1.66583	3	0.661155	1	3.7881	4.01779	1.95301	3.41552	3.2333	1.28327	0.00186778	17.691	0.00998737	0.962339	1.17914	1.30777	1.46523	1.79453	0.165796	0.212627	0.938214	AT1G76030	AT1G76030.1	1	vacuolar ATP synthase subunit B / V-ATPase B subunit / vacuolar proton pump B subunit / V-ATPase 57 kDa subunit, identical to SP|P11574 Vacuolar ATP synthase subunit B (EC 3.6.3.14) (V-ATPase B subunit) (Vacuolar proton pump B subunit) (V-ATPase 57 k
CATMA5a08360	16	1.27631	2	3.19157	4	1.06869	4	12.2598	4	0.331982	0	0.355572	0	0.207091	0	1.01288	2	2.50062	0.837328	9.60568	1.07106	0.623803	3.051	2.28673e-12	17.6895	7.98755e-09	0.0274064	3.84452	8.97587	5.16048	12.104	6.51336e-16	1.35693e-14	0.00215973	AT5G09530	AT5G09530.1	5	hydroxyproline-rich glycoprotein family protein, contains proline-rich extensin domains, INTERPRO:IPR002965
CATMA1a26300	14	0.394495	2	0.858632	3	2.5188	4	0.981246	2	0.185422	0	0.472564	1	0.418962	2	0.328537	0	2.17653	6.38487	2.48735	2.54859	2.25951	1.77183	0.000309127	17.6287	0.00291308	0.290736	2.12755	1.81696	6.012	2.98672	5.21424e-06	1.53139e-05	0.122497	AT1G28100	AT1G28100.1	1	expressed protein
CATMA3a52990	13	0.28194	1	1.57231	2	1.2004	4	0.418476	0	0.378008	0	1.17269	3	0.787307	3	0.404253	0	5.57677	4.25764	1.48428	3.1023	2.08278	1.06943	0.00291874	17.5732	0.0135365	0.875813	0.745856	1.34077	1.52469	1.03518	0.680648	0.730267	0.802097	AT3G59990	AT3G59990.1	3	methionyl aminopeptidase, putative / methionine aminopeptidase, putative / peptidase M, putative, similar to Methionine aminopeptidase 2 (EC 3.4.11.18) from {Rattus norvegicus} SP|P38062, {Homo sapiens} SP|P50579; contains Pfam profile PF00557: metal
CATMA1a55010	10	0.580299	2	0.720641	3	2.89562	2	1.64173	0	0.286863	0	0.491162	0	0.57366	1	1.34148	2	1.24185	4.98987	2.82911	1.71218	1.99977	4.67637	1.11909e-07	17.4491	1.37965e-05	0.0260907	2.02291	1.46722	5.04762	1.22382	3.66931e-06	1.10395e-05	0.00194454	AT1G65730	AT1G65730.1	1	oligopeptide transporter OPT family protein, similar to iron-phytosiderophore transporter protein yellow stripe 1 (Zea mays) GI:10770865; contains Pfam profile PF03169: OPT oligopeptide transporter protein
CATMA4a15100	18	0.507967	2	1.31943	4	1.23995	4	0.383986	1	0.163444	0	0.660298	4	0.920145	3	0.2881	0	2.59748	2.44101	0.755927	4.03989	5.62971	1.76268	0.000448282	17.2267	0.00375804	0.684131	3.10789	1.99824	1.34756	1.33282	0.0154346	0.0249174	0.532015	AT4G14700	AT4G14700.1	4	replication control protein, putative, similar to origin recognition complex subunit 1 (Replication control protein 1) (Homo sapiens) SWISS-PROT:Q13415
CATMA3a22775	8	0.299716	0	0.4296	1	0.739792	1	1.54453	0	0.574638	0	0.853588	2	2.44373	3	1.39409	1	1.43336	2.46831	5.15331	1.48544	4.25264	2.42604	0.00162519	17.2191	0.00912462	0.488326	0.521573	0.503287	0.30273	1.10791	0.0158932	0.0255751	0.296286	AT3G22840	AT3G22840.1	3	chlorophyll A-B binding family protein / early light-induced protein (ELIP), identical to early light-induced protein; ELIP (Arabidopsis thaliana) GI:1872544; contains Pfam profile: PF00504 chlorophyll A-B binding protein; identical to cDNA early lig
CATMA4a27470	21	0.121159	0	0.0677233	0	0.114806	2	1.28917	3	2.73103	4	1.97431	4	2.94358	4	8.93321	4	0.558964	0.947568	10.6404	0.722916	1.07783	3.271	1.01576e-07	17.2187	1.3141e-05	0.181433	0.0443636	0.0343023	0.0390022	0.144312	9.31196e-14	1.16029e-12	0.0534108	AT4G25780	AT4G25780.1	4	pathogenesis-related protein, putative, similar to gene PR-1 protein - Medicago truncatula, SP|Q40374; contains Pfam profile PF00188: SCP-like extracellular protein
CATMA3a17360	8	0.475169	2	0.268811	2	1.19862	4	0.440814	0	0.0371756	0	0.19893	0	0.176029	0	0.113138	0	0.565717	2.52252	0.927698	5.3511	4.73506	3.04333	0.00135598	17.1454	0.00808409	0.031267	12.7818	1.35128	6.80925	3.89626	2.82392e-08	1.18843e-07	0.0026854	AT3G17860	AT3G17860.1	3	expressed protein
CATMA5a36060	22	0.850502	2	1.16613	4	4.49383	4	2.19766	4	0.27075	0	0.801572	3	0.654903	3	0.670258	2	1.3711	5.28375	2.58395	2.96056	2.41885	2.47556	0.000207931	17.0938	0.00227682	0.137402	3.14128	1.4548	6.86183	3.27882	5.67204e-07	1.94239e-06	0.0340551	AT5G40390	AT5G40390.1	5	raffinose synthase family protein, similar to galactinol-raffinose galactosyltransferase (Vigna angularis) GI:6634701, seed imbibition protein GB:AAA32975 GI:167100 from (Hordeum vulgare); contains Pfam profile PF05691: Raffinose synthase or seed imb
CATMA2a02030	22	1.45431	2	4.79166	4	5.10567	4	1.66385	2	0.923773	2	4.1458	4	2.86455	2	1.43332	2	3.29481	3.51073	1.14408	4.48789	3.10092	1.55159	0.00592355	17.09	0.0222409	0.958431	1.57431	1.15579	1.78237	1.16084	0.261002	0.318997	0.93214	AT2G03120	AT2G03120.1	2	signal peptide peptidase family protein, contains Pfam domain PF04258: Membrane protein of unknown function (DUF435)
CATMA5a17520	22	3.93484	3	4.34216	4	25.392	4	13.6043	4	0.290249	0	0.791538	3	0.616979	3	0.335127	1	1.10352	6.45311	3.45739	2.7271	2.12569	1.15462	0.000681651	17.0214	0.00506197	0.0269994	13.5568	5.48573	41.1553	40.5944	5.35398e-14	7.11082e-13	0.00209987	AT5G19110	AT5G19110.1	5	extracellular dermal glycoprotein-related / EDGP-related, similar to extracellular dermal glycoprotein EDGP precursor (Daucus carota) GI:285741
CATMA5a19900	9	0.750492	1	3.56952	1	1.79985	4	1.20653	0	0.565899	0	1.58396	0	1.74214	2	1.27073	1	4.75624	2.39823	1.60765	2.79902	3.07853	2.24551	0.00560696	16.8852	0.0214357	0.726084	1.3262	2.25354	1.03313	0.949474	0.274016	0.332647	0.586862	AT5G22440	AT5G22440.1	5	60S ribosomal protein L10A (RPL10aC)
CATMA2a36695	16	2.8672	1	7.37228	4	10.3395	4	1.40429	2	0.306523	0	1.37065	3	1.45131	2	0.211858	0	2.57125	3.60614	0.489779	4.4716	4.73474	0.691165	0.000100061	16.5647	0.00135121	0.953503	9.35394	5.37868	7.12427	6.62847	5.09534e-07	1.75986e-06	0.922657	AT2G38400	AGT3	2	alanine:glyoxylate aminotransferase 2 homolog (AGT3) mRNA,
CATMA2a29850	28	2.97657	2	8.02453	4	6.29224	4	10.7248	4	3.08749	3	9.04597	4	7.94124	4	8.08336	3	2.6959	2.11393	3.60306	2.92988	2.57207	2.6181	0.00141019	16.5329	0.00824633	0.876722	0.964075	0.887084	0.792351	1.32677	0.89135	0.911975	0.803766	AT2G31610	AT2G31610.1	2	40S ribosomal protein S3 (RPS3A)
CATMA1a69100	20	1.04719	1	3.17379	3	2.63855	4	2.49019	2	1.76788	1	3.72447	3	8.39394	4	3.03519	2	3.03078	2.51966	2.37799	2.10675	4.74803	1.71685	0.00508711	16.5001	0.0199282	0.567667	0.59234	0.852145	0.314339	0.820441	0.0325816	0.0490339	0.386625	AT1G79920	AT1G79920.1	1	heat shock protein 70, putative / HSP70, putative, contains Pfam profile: PF00012 Heat shock hsp70 proteins; similar to heat-shock proteins GB:CAA94389, GB:AAD55461 (Arabidopsis thaliana)
CATMA5a43680	27	2.49787	2	6.65598	4	4.18652	4	7.83618	4	3.8929	2	11.737	4	13.3437	4	9.66385	3	2.66466	1.67603	3.13714	3.01497	3.42772	2.48243	0.00318588	16.403	0.0143325	0.585576	0.641649	0.567095	0.313744	0.810876	0.00694537	0.0120239	0.40698	AT5G47700	AT5G47700.1	5	60S acidic ribosomal protein P1 (RPP1C)
CATMA5a17870	22	1.4703	2	4.12867	4	3.92247	4	4.89851	2	1.85706	2	6.6781	4	2.13134	2	5.01879	2	2.80804	2.6678	3.33164	3.59606	1.1477	2.70254	0.00440016	16.2538	0.0179553	0.566587	0.791734	0.61824	1.84037	0.976034	0.888477	0.909747	0.385294	AT5G19440	AT5G19440.1	5	similar to Eucalyptus gunnii alcohol dehydrogenase of unknown physiological function (GI:1143445), apple tree, PIR:T16995; NOT a cinnamyl-alcohol dehydrogenase
CATMA3a01490	16	0.245827	2	0.686446	4	0.670022	4	0.245109	1	0.105254	0	0.408159	3	0.355359	2	0.219444	0	2.7924	2.72558	0.997079	3.87785	3.37621	2.0849	2.24982e-05	15.854	0.00048114	0.599312	2.33556	1.68181	1.88548	1.11696	0.00262531	0.00489948	0.423448	AT3G02530	AT3G02530.1	3	chaperonin, putative, similar to SWISS-PROT:P80317- T-complex protein 1, zeta subunit (TCP-1-zeta) (Mus musculus); contains Pfam:PF00118 domain, TCP-1/cpn60 chaperonin family
CATMA1a26770	19	0.583195	2	1.34366	4	2.08869	4	0.662946	2	0.353232	1	1.23749	3	1.104	2	0.718703	1	2.30396	3.58146	1.13675	3.50334	3.12543	2.03465	0.00408221	15.6856	0.0169926	0.782772	1.65103	1.08579	1.89193	0.92242	0.233521	0.289217	0.666189	AT1G28560	AT1G28560.1	1	snRNA activating complex family protein, similar to snRNA activating protein complex 50 kDa subunit (SNAPc 50 kDa subunit) (Proximal sequence element-binding transcription factor beta subunit) (PSE-binding factor beta subunit) (PTF beta subunit) (Swi
CATMA2b16990	9	0.140318	0	0.52493	2	0.284689	4	0.167367	0	0.145201	0	0.392018	2	0.538473	1	0.33222	0	3.741	2.02888	1.19276	2.69984	3.70848	2.28801	0.00311257	15.659	0.0141022	0.504913	0.966375	1.33905	0.528697	0.503782	0.223096	0.277783	0.314335	AT2G18330	AT2G18330.1	2	AAA-type ATPase family protein, contains Pfam profile: PF00004 ATPase family associated with various cellular activities (AAA)
CATMA4a31370	15	0.919539	3	0.392432	1	3.93936	4	3.16954	3	0.21113	0	0.251234	0	0.399263	3	0.932961	1	0.426771	4.28406	3.44688	1.18995	1.89107	4.41888	7.3818e-07	15.6576	4.74564e-05	0.0749621	4.35531	1.56202	9.86658	3.39729	7.86725e-08	3.06814e-07	0.0120466	AT4G29740	AT4G29740.1	4	FAD-binding domain-containing protein / cytokinin oxidase family protein, similar to cytokinin oxidase, Zea mays (gi:3882018) (gi:3441978)
CATMA1a03060	10	0.140867	1	0.571585	3	0.499015	4	0.137381	0	0.0967313	0	0.186969	1	0.37607	1	0.120642	0	4.05763	3.54246	0.975255	1.93287	3.88778	1.24719	0.00135997	15.6432	0.00809261	0.668348	1.45627	3.05712	1.32692	1.13874	0.0650859	0.0920177	0.509473	AT1G04190	AT1G04190.1	1	tetratricopeptide repeat (TPR)-containing protein, low similarity to protein antigen LmSTI1 (Leishmania major) GI:1698880; contains Pfam profile PF00515 TPR Domain; EST gb|Z47802 and gb|Z48402 come from this gene
CATMA2a26390	34	1.23426	2	1.80178	4	1.66243	4	3.47633	4	4.55568	4	21.5056	7	13.0057	5	10.5775	4	1.45981	1.34691	2.81654	4.72061	2.85482	2.32183	0.000848751	15.5205	0.00587164	0.102173	0.270927	0.083782	0.127824	0.328654	1.08776e-10	7.03618e-10	0.0202217	AT2G28000	AT2G28000.1	2	RuBisCO subunit binding-protein alpha subunit, chloroplast / 60 kDa chaperonin alpha subunit / CPN-60 alpha, identical to SWISS-PROT:P21238- RuBisCO subunit binding-protein alpha subunit, chloroplast precursor (60 kDa chaperonin alpha subunit, CPN-60
CATMA5a45465	25	1.44367	2	1.84401	4	4.58281	4	1.38073	3	0.43508	2	1.81222	4	0.956477	3	1.59927	3	1.27731	3.17441	0.956402	4.16526	2.19839	3.6758	0.000707685	15.4476	0.0051968	0.0151494	3.31817	1.01754	4.79134	0.86335	0.000219302	0.000498279	0.000783567	AT5G49480	AT5G49480.1	5	sodium-inducible calcium-binding protein (ACP1) / sodium-responsive calcium-binding protein (ACP1), identical to NaCl-inducible Ca2+-binding protein GI:2352828 from (Arabidopsis thaliana)
CATMA4a36430	19	0.295797	1	0.850394	4	1.16932	4	0.309547	0	0.291396	0	0.916851	4	0.862737	4	0.397182	2	2.87493	3.9531	1.04648	3.14641	2.96071	1.36303	0.0009696	15.3447	0.00641847	0.910377	1.0151	0.927516	1.35535	0.779357	0.995255	0.996108	0.855232	AT4G34590	AT4G34590.1	4	bZIP transcription factor family protein, similar to common plant regulatory factor 7 GI:9650828 from (Petroselinum crispum)
CATMA1a67470	20	0.189772	2	0.570575	3	0.162484	2	0.166681	0	2.66393	2	13.5944	4	9.96257	4	4.30834	3	3.00663	0.856207	0.878321	5.10316	3.73981	1.61729	7.79403e-07	15.2014	4.91427e-05	0.0532186	0.0712378	0.0419712	0.0163095	0.038688	1.48491e-18	6.7949e-17	0.00648029	AT1G78370	AT1G78370.1	1	glutathione S-transferase, putative, similar to 2,4-D inducible glutathione S-transferase GI:2920666 from (Glycine max)
CATMA3a23510	17	1.26746	1	5.02211	4	5.11178	3	1.6638	1	0.717517	0	2.39502	4	1.33251	3	0.477122	1	3.96235	4.03309	1.3127	3.33793	1.85712	0.664962	0.00289737	15.1682	0.0134641	0.815111	1.76645	2.0969	3.83619	3.48715	0.00184788	0.00354521	0.71119	AT3G23600	AT3G23600.1	3	dienelactone hydrolase family protein, similar to SP|Q9ZT66 Endo-1,3;1,4-beta-D-glucanase precursor (EC 3.2.1.-) {Zea mays}; contains Pfam profile: PF01738 Dienelactone hydrolase family
CATMA3a16510	8	0.283932	0	0.506715	2	1.01254	4	0.234398	0	0.128149	0	0.229071	0	0.689194	2	0.23071	0	1.78463	3.56615	0.825544	1.78754	5.37808	1.80033	0.00113441	15.1423	0.00715684	0.748104	2.21565	2.21204	1.46917	1.01599	0.0498536	0.0722067	0.61803	NA	NA	NA	NA
CATMA1a30060	15	0.316734	2	0.369778	3	0.516532	4	0.934694	2	0.0683053	0	0.200675	3	0.201957	1	0.229096	0	1.16747	1.63081	2.95104	2.93791	2.95667	3.354	0.00151252	14.9979	0.00868435	0.46315	4.63704	1.84267	2.55764	4.07993	2.05874e-06	6.46882e-06	0.270668	AT1G31814	AT1G31814.1	1	expressed protein
CATMA1a20570	9	0.0751597	0	0.0666983	0	0.204991	2	0.230965	0	0.224814	0	0.13863	1	0.468407	3	1.20966	3	0.887421	2.7274	3.07299	0.616642	2.08353	5.38072	3.80708e-07	14.7687	3.21729e-05	0.411419	0.334319	0.481125	0.437634	0.190933	9.82313e-07	3.23598e-06	0.221316	AT1G21520	AT1G21520.1	1	expressed protein
CATMA1a59275	14	0.302257	2	0.614654	3	0.782109	4	0.302894	0	0.183903	0	0.846046	4	0.497097	1	0.335038	0	2.03355	2.58756	1.00211	4.60051	2.70304	1.82182	0.00121121	14.7486	0.00752357	0.56813	1.64357	0.726501	1.57335	0.904057	0.509537	0.572047	0.387265	AT1G69960	AT1G69960.1	1	serine/threonine protein phosphatase PP2A-5 catalytic subunit (PP2A5), identical to SP|O04951|P2A5_ARATH Serine/threonine protein phosphatase PP2A-5 catalytic subunit (EC 3.1.3.16) {Arabidopsis thaliana}; contains Pfam profile PF00149: Ser/Thr protei
CATMA1b69495	22	1.15803	2	1.68413	3	1.90872	4	3.69657	2	0.947191	1	2.44159	4	2.81147	4	2.73615	2	1.4543	1.64824	3.19211	2.57772	2.96822	2.8887	0.000127914	14.7293	0.0015995	0.399001	1.2226	0.689767	0.678906	1.35101	0.659147	0.711496	0.210486	AT1G80300	AT1G80300.1	1	chloroplast ADP, ATP carrier protein 1 / ADP, ATP translocase 1 / adenine nucleotide translocase 1 (AATP1), identical to SP|Q39002 Chloroplast ADP,ATP carrier protein 1, chloroplast precursor (ADP/ATP translocase 1) (Adenine nucleotide translocase 1)
CATMA1a47190	12	0.578643	2	1.86423	3	1.05832	4	0.682664	0	0.285653	0	0.691483	1	1.02998	2	0.690137	0	3.22173	1.82897	1.17977	2.42071	3.60571	2.416	0.00167251	14.6729	0.00929774	0.327764	2.02569	2.696	1.02751	0.989173	0.0251204	0.0387227	0.150359	AT1G56110	AT1G56110.1	1	nucleolar protein Nop56, putative, similar to XNop56 protein (Xenopus laevis) GI:14799394; contains Pfam profile PF01798: Putative snoRNA binding domain
CATMA5a36350	14	0.259764	2	0.711476	3	0.673396	3	0.238336	0	0.124091	0	0.511591	3	0.352967	1	0.172659	2	2.73893	2.59234	0.917511	4.1227	2.84442	1.39139	0.000411651	14.6073	0.00354744	0.904458	2.09333	1.39071	1.90782	1.38039	0.0209935	0.0329328	0.845252	AT5G40650	AT5G40650.1	5	succinate dehydrogenase, iron-sulphur subunit, mitochondrial (SDH2-2), nearly identical to mitochondrial succinate dehydrogenase iron-sulphur subunit (sdh2-2) (gi:12049600) from Arabidopsis thaliana
CATMA4a32140	18	0.884062	2	2.57691	4	2.91444	4	1.01478	1	0.523403	1	1.91653	4	1.28007	2	0.550427	0	2.91485	3.29664	1.14786	3.66166	2.44566	1.05163	0.00171963	14.5183	0.00947923	0.930948	1.68907	1.34458	2.27678	1.84361	0.025666	0.0395056	0.887328	AT4G30530	AT4G30530.1	4	defense-related protein, putative, strong similarity to defense-related protein (Brassica carinata) GI:14009290; contains Pfam profile PF00117: glutamine amidotransferase class-I
CATMA3a08160	8	0.210632	0	1.00621	3	0.693653	3	0.25648	0	0.244053	0	0.683398	1	0.34256	1	0.249797	0	4.77712	3.2932	1.21767	2.80021	1.40363	1.02354	0.00194264	14.5154	0.0102347	0.724924	0.86306	1.47237	2.02491	1.02675	0.310083	0.371312	0.58526	AT3G09300	AT3G09300.1	3	oxysterol-binding family protein, similar to SP|P22059 Oxysterol-binding protein 1 {Homo sapiens}; contains Pfam profile PF01237: Oxysterol-binding protein
CATMA4a37973	12	0.0849744	0	0.120599	1	0.321725	4	0.0883233	0	0.26373	0	0.653908	4	0.77059	2	0.722871	1	1.41924	3.78614	1.03941	2.47946	2.92189	2.74095	0.00476282	14.3871	0.019064	0.368398	0.322202	0.184428	0.417504	0.122184	3.48037e-07	1.23379e-06	0.18281	AT4G36360	AT4G36360.1	4	beta-galactosidase, putative / lactase, putative, similar to beta-galactosidase precursor SP:P48980 from (Lycopersicon esculentum)
CATMA1a59560	14	0.0913722	0	0.381278	2	0.211274	3	0.130493	0	0.343896	2	0.634983	4	0.918044	3	0.613997	0	4.1728	2.31223	1.42815	1.84644	2.66954	1.78541	0.000187391	14.2146	0.00211993	0.218359	0.265697	0.600453	0.230135	0.212531	1.92197e-08	8.27118e-08	0.0737196	AT1G70280	AT1G70280.1	1	NHL repeat-containing protein, contains Pfam profile PF01436: NHL repeat
CATMA2a30820	12	0.123583	0	0.0626185	0	0.164478	0	0.908183	0	2.34294	2	1.93897	3	2.23093	4	7.35479	3	0.50669	1.33091	7.34875	0.827578	0.952192	3.13913	6.16763e-09	14.1052	2.01971e-06	0.118065	0.0527471	0.0322948	0.0737263	0.123482	6.92446e-16	1.43686e-14	0.0258123	AT2G32550	AT2G32550.1	2	rcd1-like cell differentiation family protein, weak similarity to protein involved in sexual development (Schizosaccharomyces pombe) GI:1620896; contains Pfam profile PF04078: Cell differentiation family, Rcd1-like
CATMA3a22365	12	0.241209	0	0.893032	2	0.734015	4	0.205938	0	0.430102	0	1.14009	3	0.669579	1	0.941371	2	3.70231	3.04306	0.853771	2.65074	1.55679	2.18872	0.00129089	13.9954	0.00782285	0.135304	0.56082	0.783302	1.09623	0.218763	0.00619507	0.0108179	0.0331191	AT3G22370	AOX1A	3	Encodes an isoform of alternative oxidase that is expressed in rosettes, flowers, and root. The alternative oxidase of plant mitochondria transfers electrons from the ubiquinone pool to oxygen without energy conservations. It is regulated through tr
CATMA1a46055	16	4.64695	2	5.68573	3	16.1129	4	16.8406	3	0.857798	0	0.909883	2	1.67955	2	2.19929	0	1.22354	3.4674	3.62401	1.06072	1.95798	2.56388	5.69893e-06	13.8975	0.000193266	0.673335	5.4173	6.24885	9.59353	7.65727	5.75706e-13	5.9554e-12	0.516284	AT1G55020	AT1G55020.1	1	lipoxygenase (LOX1), identical to SP|Q06327
CATMA4a29060	11	0.153228	1	0.489195	3	0.266248	4	0.300849	1	0.157164	0	0.346135	1	0.471556	1	0.278494	0	3.1926	1.7376	1.96342	2.20238	3.0004	1.77199	0.0051226	13.8684	0.0200298	0.548083	0.974951	1.41331	0.564615	1.08027	0.814382	0.847459	0.365451	AT4G27490	AT4G27490.1	4	3' exoribonuclease family domain 1-containing protein, contains Pfam PF01138: 3' exoribonuclease family, domain 1
CATMA5a19865	13	1.14289	2	0.687927	3	3.17504	4	3.50655	4	0.0707045	0	0.0381681	0	0.131462	0	0.341091	0	0.601918	2.77808	3.06814	0.539826	1.85931	4.82419	1.35489e-07	13.6715	1.48742e-05	0.550621	16.1643	18.0236	24.1518	10.2804	1.24859e-14	1.92695e-13	0.368289	AT5G22410	AT5G22410.1	5	peroxidase, putative, identical to peroxidase ATP14a (Arabidopsis thaliana) gi|1546690|emb|CAA67335
CATMA5a10440	26	8.34207	3	21.5909	4	19.4695	4	14.6854	4	2.87077	1	10.6196	4	6.52906	4	2.83036	2	2.58819	2.3339	1.7604	3.69921	2.27432	0.985923	0.00403332	13.6419	0.0168588	0.658919	2.90586	2.03311	2.98198	5.18852	2.08645e-05	5.57326e-05	0.497604	AT5G11670	AT5G11670.1	5	The malic enzyme (EC 1.1.1.40) encoded by AtNADP-ME2 is presumably a cytosolic enzyme involved in malate metabolism and possibly assisting the oxidative pentose phosphate pathway. AtNADP-ME2 counts for the major part of NADP-ME activity in mature tis
CATMA1a22020	13	0.168705	1	0.470254	2	0.51638	4	0.185799	0	0.210558	0	0.439663	2	0.79553	4	0.170521	0	2.78743	3.06084	1.10132	2.08808	3.77819	0.809849	0.000609682	13.6257	0.00467363	0.885202	0.801228	1.06958	0.649102	1.0896	0.579853	0.637996	0.817895	AT1G22970	AT1G22970.1	1	expressed protein
CATMA1a01765	13	2.66334	2	3.37122	3	4.91777	4	6.68707	2	0.59442	0	2.15666	2	1.30668	0	1.2866	0	1.26579	1.84647	2.51079	3.62818	2.19824	2.16446	0.00683002	13.6139	0.02452	0.238768	4.48056	1.56317	3.76358	5.19749	2.07509e-07	7.58455e-07	0.086835	AT1G02840	AT1G02840.1	1	pre-mRNA splicing factor SF2 (SF2) / SR1 protein, identical to SP|O22315 Pre-mRNA splicing factor SF2 (SR1 protein) {Arabidopsis thaliana}
CATMA1a68390	15	2.55861	2	3.39478	4	8.38153	4	2.10414	2	0.407678	0	0.692492	1	1.52719	2	1.09884	0	1.32681	3.27582	0.822378	1.69862	3.74607	2.69535	1.20172e-06	13.5651	6.6924e-05	0.0556399	6.27604	4.90227	5.4882	1.91488	1.01661e-11	7.98039e-11	0.00701503	AT1G79270	AT1G79270.1	1	expressed protein, contains Pfam profile PF04146: YT521-B-like family
CATMA5a56410	25	3.21446	2	8.33088	4	5.30232	4	6.11019	2	3.8968	2	9.88132	4	12.4782	4	6.41437	3	2.59169	1.64952	1.90085	2.53575	3.20218	1.64606	0.00239009	13.5261	0.011811	0.515613	0.824897	0.843093	0.424925	0.952579	0.0682311	0.0960755	0.328144	AT5G60670	AT5G60670.1	5	60S ribosomal protein L12 (RPL12C), 60S RIBOSOMAL PROTEIN L12 (like), Arabidopsis thaliana, PIR:T45883
CATMA1a04230	8	0.201867	1	0.464891	2	0.551727	2	0.269649	0	0.116975	0	0.312698	1	0.328348	2	0.182299	0	2.30296	2.73312	1.33578	2.67321	2.807	1.55845	0.000866482	13.4105	0.00594621	0.989252	1.72573	1.48671	1.68031	1.47916	0.0124111	0.0204427	0.982455	AT1G05350	AT1G05350.1	1	thiF family protein, low similarity to SP|P30138 Adenylyltransferase thiF (EC 2.7.7.-) {Escherichia coli}; contains Pfam profile PF00899: ThiF family
CATMA3a45520	17	0.980004	2	2.59602	3	1.40976	4	2.68853	2	1.04191	0	1.39753	2	2.36955	2	3.05958	2	2.64899	1.43853	2.74339	1.34132	2.27424	2.93652	0.00492523	13.383	0.0195228	0.386935	0.940587	1.85758	0.59495	0.878726	0.902345	0.920798	0.197905	AT3G52580	AT3G52580.1	3	40S ribosomal protein S14 (RPS14C), ribosomal protein S14 -Zea mays,PIR2:A30097
CATMA1a06410	29	0.74152	3	0.72585	4	0.742746	4	2.91646	4	0.700908	2	0.905871	4	2.60653	4	1.61926	4	0.978867	1.00165	3.93308	1.29243	3.71879	2.31023	0.00855252	13.2351	0.028893	0.194259	1.05794	0.801273	0.284956	1.80111	0.376044	0.439158	0.060348	AT1G07350	AT1G07350.1	1	transformer serine/arginine-rich ribonucleoprotein, putative, similar to GB:Y09506 from (Nicotiana tabacum) (Plant Mol. Biol. 35 (3), 261-269 (1997))
CATMA4a21270	24	0.921666	2	1.86874	4	1.30425	4	3.13311	3	2.0986	1	2.45313	4	4.77721	3	6.07221	3	2.02757	1.4151	3.3994	1.16894	2.27638	2.89346	0.00257619	13.1809	0.0124218	0.494731	0.439182	0.761777	0.273015	0.515975	0.000443991	0.000958504	0.303901	AT4G20020	AT4G20020.1	4	expressed protein
CATMA3a48290	12	0.400026	1	1.08224	3	0.569244	3	0.343135	0	0.18389	0	0.911602	3	0.415908	2	0.176511	0	2.70543	1.42302	0.857783	4.95732	2.26172	0.95987	0.00429548	13.1651	0.0176588	0.898972	2.17535	1.18719	1.36868	1.94399	0.0860809	0.118596	0.837891	AT3G55280	AT3G55280.1	3	60S ribosomal protein L23A (RPL23aB), various ribosomal L23a proteins
CATMA1a04090	18	20.3235	4	15.6461	4	14.1336	4	55.0417	4	0.02291	0	0.116184	2	0.0165049	0	0.0729648	0	0.769856	0.695432	2.70828	5.07132	0.720425	3.18484	0.00297777	13.1502	0.0137103	0.167614	887.099	134.667	856.324	754.359	2.45442e-18	1.03709e-16	0.0464821	AT1G05240	AT1G05240.1	1	peroxidase, putative, similar to peroxidase; peroxidase ATP11a (Arabidopsis thaliana) gi|1546688|emb|CAA67334
CATMA4a08070	11	0.205846	1	0.518529	3	0.624565	4	0.231587	0	0.0800213	0	0.253563	1	0.186751	2	0.0714226	0	2.51902	3.03414	1.12505	3.1687	2.33376	0.892545	0.00517994	13.0732	0.0201787	0.930823	2.57238	2.04497	3.34437	3.24248	0.000448828	0.000968347	0.886942	AT4G08320	AT4G08320.1	4	tetratricopeptide repeat (TPR)-containing protein, glutamine-rich tetratricopeptide repeat (TPR) containing protein (SGT) - Rattus norvegicus,PID:e1285298 (SP|O70593); contains Pfam profile PF00515 TPR Domain
CATMA1a50810	16	0.318652	2	0.685059	3	0.901529	3	0.312357	0	0.24282	0	0.681255	4	0.825718	4	0.214499	0	2.14987	2.8292	0.980244	2.8056	3.40054	0.883365	0.000832099	13.0488	0.00581304	0.95766	1.3123	1.00558	1.09181	1.45622	0.408423	0.472391	0.930517	AT1G61730	AT1G61730.1	1	DNA-binding storekeeper protein-related, contains Pfam profile: PF04504 protein of unknown function, DUF573; similar to storekeeper protein GI:14268476 (Solanum tuberosum)
CATMA5a44410	24	25.8598	4	23.1994	4	82.3499	4	41.3969	4	1.26357	0	3.03873	3	2.6788	3	3.43813	2	0.897123	3.18448	1.60082	2.40488	2.12003	2.72097	0.00403657	12.9283	0.0168657	0.169903	20.4657	7.63459	30.7413	12.0405	3.70028e-14	5.129e-13	0.0475256	AT5G48430	AT5G48430.1	5	expressed protein, low similarity to extracellular dermal glycoprotein EDGP precursor (Daucus carota) GI:285741, SP|P13917 Basic 7S globulin precursor {Glycine max}; expression supported by MPSS
CATMA3a47415	25	1.82225	2	4.68705	4	2.78831	4	3.79332	3	2.10156	2	4.60417	4	5.64463	4	3.86835	2	2.57211	1.53014	2.08166	2.19083	2.68592	1.8407	9.28707e-05	12.9014	0.00127926	0.291729	0.867095	1.018	0.493975	0.980605	0.0772836	0.107636	0.123245	AT3G54470	AT3G54470.1	3	uridine 5'-monophosphate synthase / UMP synthase (PYRE-F) (UMPS), identical to SP|Q42586 Uridine 5'-monophosphate synthase (UMP synthase) (Includes: Orotate phosphoribosyltransferase (EC 2.4.2.10) (OPRtase); Orotidine 5'- phosphate decarboxylase (EC
CATMA5a04640	14	0.199988	2	0.532888	2	0.631383	4	0.221434	0	0.171084	1	0.413785	3	0.442483	2	0.164723	0	2.6646	3.1571	1.10724	2.41861	2.58635	0.962821	0.00419558	12.8967	0.0173365	0.995234	1.16895	1.28784	1.42691	1.34428	0.27254	0.330979	0.99224	AT5G05470	AT5G05470.1	5	eukaryotic translation initiation factor 2 subunit 1, putative / eIF-2A, putative / eIF-2-alpha, putative, similar to SWISS-PROT:P20459 eukaryotic translation initiation factor 2 alpha subunit (eIF-2- alpha) (Saccharomyces cerevisiae); identical to c
CATMA1a11790	11	0.116385	0	0.237581	0	0.331624	3	0.104001	0	0.681522	0	0.888248	3	2.72391	4	1.20383	1	2.04134	2.84937	0.893593	1.30333	3.9968	1.76638	0.000111665	12.8508	0.00145539	0.269945	0.170772	0.267472	0.121746	0.0863917	1.52762e-11	1.15664e-10	0.107997	AT1G12800	AT1G12800.1	1	S1 RNA-binding domain-containing protein, contains Pfam domain, PF00575: S1 RNA binding domain
CATMA2a32760	9	0.41104	1	1.07079	2	0.922618	3	0.388155	0	0.220301	0	0.672083	2	0.380112	1	0.491693	0	2.60509	2.24459	0.944325	3.05076	1.72542	2.23192	0.00106955	12.8021	0.00684237	0.27643	1.86581	1.59325	2.42723	0.789425	0.0126621	0.0208102	0.112798	AT2G34630	AT2G34630.1	2	geranyl diphosphate synthase, putative / GPPS, putative / dimethylallyltransferase, putative / prenyl transferase, putative, identical to GI:11322965 A. thaliana geranyl diphosphate synthase
CATMA4a38240	17	0.835931	2	2.34732	4	1.90985	4	0.996758	0	0.621813	0	1.41246	3	1.87522	4	0.758298	0	2.80803	2.2847	1.19239	2.27153	3.01573	1.2195	3.08048e-05	12.7919	0.000584789	0.784981	1.34434	1.66186	1.01846	1.31447	0.0592556	0.0845621	0.669095	AT4G36690	AT4G36690.1	4	U2 snRNP auxiliary factor large subunit, putative, similar to U2 snRNP auxiliary factor, large subunit (Nicotiana plumbaginifolia) GI:3850823
CATMA1a52380	24	0.297491	2	0.77909	4	0.992706	4	0.294984	2	0.414088	2	1.12802	4	0.871541	4	0.412486	2	2.61887	3.33693	0.991572	2.72412	2.10472	0.99613	0.00204458	12.7723	0.0106236	0.894029	0.718424	0.690667	1.13902	0.715136	0.314202	0.375305	0.830187	AT1G63170	AT1G63170.1	1	zinc finger (C3HC4-type RING finger) family protein, low similarity to SP|Q06003 Goliath protein (G1 protein) {Drosophila melanogaster}; contains Pfam profile PF00097: Zinc finger, C3HC4 type (RING finger)
CATMA2a37135	11	0.380991	2	0.758308	2	1.44841	4	0.512005	0	0.444362	0	0.789521	0	1.14707	3	0.558176	0	1.99035	3.80168	1.34388	1.77675	2.58139	1.25613	0.0047758	12.7502	0.0190795	0.951792	0.85739	0.960465	1.2627	0.917283	0.955524	0.964916	0.919548	AT2G38880	AT2G38880.1	2	histone-like transcription factor (CBF/NF-Y) family protein, similar to CAAT-box DNA binding protein subunit B (NF-YB) (SP:P25209) (GI:22380) (Zea mays) and CCAAT-binding transcription factor subunit A (CBF-A) (NF-Y protein chain B) (NF-YB) (CAAT-bo
CATMA1a06420	12	0.328336	1	0.252686	1	0.391452	2	1.0222	2	0.282676	0	0.469642	3	1.17236	3	0.524969	0	0.769594	1.19223	3.11326	1.66141	4.14736	1.85714	0.00793087	12.741	0.027329	0.113344	1.16153	0.538039	0.333902	1.94716	0.277681	0.336668	0.0242284	AT1G07350	AT1G07350.1	1	transformer serine/arginine-rich ribonucleoprotein, putative, similar to GB:Y09506 from (Nicotiana tabacum) (Plant Mol. Biol. 35 (3), 261-269 (1997))
CATMA4a28890	28	1.32021	2	0.88999	3	0.659261	4	5.2263	4	2.40856	3	5.34244	4	4.93947	4	7.90891	4	0.67413	0.499362	3.9587	2.21811	2.0508	3.28367	3.35102e-08	12.6848	6.16058e-06	0.00215214	0.548132	0.166589	0.133468	0.660811	1.38766e-10	8.79689e-10	3.09057e-05	AT4G27310	AT4G27310.1	4	zinc finger (B-box type) family protein, zinc-finger protein S3574, Oryza sativa, PIR3:JE0113
CATMA1a45180	20	1.27534	1	3.33658	4	3.33838	4	2.14882	2	1.32796	2	3.40123	3	2.56752	3	1.67168	1	2.61622	2.61764	1.68489	2.56124	1.93342	1.25883	0.00174099	12.6722	0.00955173	0.913219	0.960374	0.980992	1.30024	1.28543	0.499402	0.561928	0.859937	AT1G54080	AT1G54080.1	1	oligouridylate-binding protein, putative, similar to oligouridylate binding protein GI:6996560 from (Nicotiana plumbaginifolia)
CATMA5a04690	22	0.729865	2	1.93245	4	2.22201	4	1.14121	2	0.514278	1	0.968331	3	1.36684	4	0.43793	2	2.64769	3.04441	1.56359	1.88289	2.65779	0.851544	0.000189861	12.6479	0.00213931	0.715752	1.4192	1.99565	1.62565	2.60592	0.000720767	0.0014936	0.572219	AT5G05520	AT5G05520.1	5	outer membrane OMP85 family protein, contains Pfam profile PF01103: outer membrane protein, OMP85 family
CATMA5a59230	13	0.796807	2	2.44132	4	1.72911	4	0.875479	0	0.454732	0	1.30476	2	1.03817	1	0.518279	0	3.06389	2.17005	1.09873	2.8693	2.28304	1.13975	0.00183815	12.6248	0.00988301	0.998296	1.75226	1.87109	1.66554	1.6892	0.0114939	0.0190487	0.997058	AT5G63680	AT5G63680.1	5	pyruvate kinase, putative, similar to pyruvate kinase, cytosolic isozyme (Glycine max) SWISS-PROT:Q42806
CATMA5a59336	19	0.756675	2	0.690388	3	1.90328	4	0.56309	2	0.338804	0	0.913135	4	1.34387	3	0.605235	1	0.912396	2.51532	0.744163	2.69518	3.9665	1.78639	0.000418333	12.6199	0.00356689	0.330546	2.23337	0.756063	1.41627	0.930365	0.258901	0.316863	0.152592	AT5G63810	AT5G63810.1	5	beta-galactosidase, putative / lactase, putative, similar to beta-galactosidase GI:7939621 from (Lycopersicon esculentum); contains Pfam profile PF01301: Glycosyl hydrolases family 35
CATMA1a09860	13	0.276257	0	0.621918	2	0.32251	4	0.878435	2	0.18939	0	0.655941	4	0.371165	1	0.102117	0	2.25123	1.16743	3.17977	3.46343	1.95978	0.539188	0.00123442	12.5608	0.00760936	0.00450365	1.45866	0.948132	0.868914	8.60223	0.00136098	0.00267724	9.75246e-05	AT1G10970	AT1G10970.1	1	metal transporter, putative (ZIP4), similar to Zn and Cd transporter ZNT1 (Thlaspi caerulescens) gi|7381054|gb|AAF61374; member of the Zinc (Zn2+)-Iron (Fe2+) permease (ZIP) family, PMID:11500563
CATMA2a38660	24	0.413306	2	1.17208	4	1.14249	4	0.390241	2	0.468401	2	1.2765	4	0.950214	4	0.396583	2	2.83587	2.76427	0.944194	2.72522	2.02863	0.846674	0.00720963	12.1449	0.0255149	0.984635	0.882375	0.918201	1.20235	0.984007	0.967611	0.974962	0.974863	AT2G40380	AT2G40380.1	2	prenylated rab acceptor (PRA1) family protein, contains Pfam profile PF03208: Prenylated rab acceptor (PRA1)
CATMA1a63290	21	1.02937	2	3.08276	4	2.1639	4	0.81585	2	0.578918	1	1.38326	3	1.4737	3	0.763243	2	2.9948	2.10216	0.792572	2.38938	2.54561	1.3184	0.000853444	12.1429	0.00588759	0.71269	1.77809	2.22862	1.46834	1.06893	0.0227449	0.0354224	0.56905	AT1G73940	AT1G73940.1	1	expressed protein
CATMA4a39400	15	1.61326	2	1.39052	3	2.41264	4	5.41813	4	0.125571	0	0.36472	2	0.293829	0	0.147731	0	0.861933	1.4955	3.35849	2.90448	2.33994	1.17647	0.00836912	12.1368	0.0284611	0.00389658	12.8474	3.81258	8.21101	36.6756	5.82514e-15	9.62155e-14	7.70709e-05	AT4G37890	AT4G37890.1	4	zinc finger (C3HC4-type RING finger) family protein, contains Pfam profiles PF00097: Zinc finger, C3HC4 type (RING finger), PF00092: von Willebrand factor type A domain
CATMA1a12710	8	0.685024	0	0.442346	0	2.0665	4	1.18947	0	0.599342	0	0.769332	1	1.77942	3	1.42363	0	0.645739	3.01669	1.73639	1.28363	2.96895	2.37533	6.7315e-06	12.0267	0.000215059	0.481528	1.14296	0.574974	1.16133	0.835516	0.440864	0.505284	0.288636	AT1G13740	AT1G13740.1	1	expressed protein
CATMA5a52860	11	1.00212	2	1.99518	2	3.2914	4	0.620769	0	0.398838	0	0.84346	1	1.12279	2	0.456676	0	1.99096	3.28444	0.619456	2.1148	2.81516	1.14502	7.38733e-05	11.9698	0.00108117	0.632755	2.5126	2.36546	2.93144	1.35932	0.00017513	0.000404403	0.464226	AT5G57130	AT5G57130.1	5	similar to heat shock protein-related [Arabidopsis thaliana] (TAIR:At4g29920.1); similar to heat shock protein-related-like [Oryza sativa (japonica cultivar-group)] (GB:XP_465522.1)
CATMA1a50960	15	0.845122	2	2.00827	3	3.15867	4	0.447802	1	0.358861	0	0.659197	2	0.971819	3	0.275957	0	2.37631	3.73753	0.529866	1.83692	2.70807	0.76898	0.000836987	11.9577	0.0058394	0.857011	2.35501	3.04654	3.25027	1.62272	0.00177421	0.00341826	0.773919	AT1G61890	AT1G61890.1	1	MATE efflux family protein, similar to ripening regulated protein DDTFR18 (Lycopersicon esculentum) GI:12231296; contains Pfam profile PF01554: Uncharacterized membrane protein family
CATMA3a50010	28	8.54387	3	7.13945	4	12.7835	4	30.2435	3	4.14305	3	5.85094	3	8.1643	4	11.1072	4	0.835623	1.49622	3.53979	1.41223	1.9706	2.68093	9.3257e-08	11.9354	1.26914e-05	0.17976	2.06222	1.22022	1.56578	2.72287	4.51081e-06	1.33717e-05	0.0527211	AT3G57020	AT3G57020.1	3	strictosidine synthase family protein, similar to strictosidine synthase (Rauvolfia serpentina)(SP|P15324)
CATMA2a43115	21	0.23964	2	0.346008	2	0.237616	3	0.709087	2	0.915135	2	1.93384	4	1.51275	3	2.40098	3	1.44386	0.991553	2.95896	2.11317	1.65304	2.62364	0.000553852	11.7842	0.00436878	0.598923	0.261863	0.178923	0.157075	0.295332	4.55254e-10	2.64153e-09	0.422291	AT2G44640	AT2G44640.1	2	expressed protein
CATMA5a41300	24	1.21556	2	2.64568	4	4.14639	3	1.15872	2	1.49507	2	4.49404	4	2.33423	4	0.923922	3	2.17652	3.41111	0.953246	3.00591	1.56128	0.61798	0.000753697	11.726	0.00542444	0.491724	0.813043	0.588709	1.77634	1.25413	0.940555	0.952099	0.299614	AT5G45350	AT5G45350.1	5	proline-rich family protein, contains proline rich extensin domains, INTERPRO:IPR002965
CATMA3a04940	20	0.282446	2	1.00198	4	0.58966	4	0.249025	0	0.46626	2	1.25535	3	0.866017	3	0.286566	2	3.54752	2.0877	0.881676	2.69239	1.85737	0.614607	0.00241512	11.6813	0.0118706	0.975734	0.605769	0.798167	0.680888	0.868997	0.234283	0.290058	0.959895	AT3G05910	AT3G05910.1	3	pectinacetylesterase, putative, similar to pectinacetylesterase precursor GI:1431629 from (Vigna radiata)
CATMA4a27090	13	0.535879	2	1.32011	4	1.49845	4	0.537516	0	0.243713	0	0.634364	2	0.265495	1	0.377559	0	2.46344	2.79624	1.00306	2.60291	1.08937	1.54919	0.000933103	11.5042	0.00624975	0.100318	2.19881	2.08099	5.64398	1.42366	2.40911e-06	7.49781e-06	0.0195161	AT4G25360	AT4G25360.1	4	expressed protein
CATMA5a43820	11	0.269188	2	0.815959	3	0.551437	3	0.230502	0	0.205827	0	0.336583	1	0.596421	2	0.20768	0	3.03119	2.04852	0.856287	1.63527	2.89768	1.009	0.00311414	11.478	0.0141024	0.581447	1.30783	2.42424	0.924577	1.10989	0.167516	0.214675	0.401479	AT5G47820	AT5G47820.1	5	kinesin-like protein (FRA1), identical to kinesin-like protein (Arabidopsis thaliana) GI:27260890; contains Pfam profile PF00225: Kinesin motor domain
CATMA4a22700	13	1.37948	2	0.72951	3	3.81164	4	2.57462	3	0.182299	0	0.211474	0	0.235024	0	0.634039	1	0.528831	2.76311	1.86638	1.16004	1.28922	3.47801	6.95537e-06	11.0856	0.000219003	0.027777	7.5671	3.44964	16.2181	4.06067	1.00273e-12	9.88482e-12	0.00221614	AT4G21120	AAT1	4	cationic amino acid transporter
CATMA2a22870	14	0.528443	1	0.3158	2	0.269648	3	2.74169	3	0.451603	0	0.331466	1	0.538132	2	1.2879	2	0.597605	0.51027	5.18824	0.733977	1.1916	2.85185	1.10612e-07	11.0735	1.37965e-05	0.125532	1.17015	0.952738	0.501083	2.1288	0.786152	0.824634	0.0289048	AT2G24540	AT2G24540.1	2	kelch repeat-containing F-box family protein, similar to SKP1 interacting partner 4 (Arabidopsis thaliana) GI:10716953; contains Pfam profiles PF01344: Kelch motif, PF00646: F-box domain
CATMA2a27790	8	0.181261	1	0.542181	2	0.369474	3	0.26331	0	0.199016	0	0.504269	2	0.249251	0	0.153993	0	2.99116	2.03836	1.45266	2.5338	1.25242	0.77377	0.00142711	11.0422	0.00830352	0.718185	0.910783	1.07518	1.48234	1.70989	0.208129	0.260945	0.575759	AT2G29390	AT2G29390.1	2	sterol 4-alpha-methyl-oxidase 1 (SMO1), nearly identical to sterol 4-alpha-methyl-oxidase GI:16973469 from (Arabidopsis thaliana); identical to cDNA sterol 4-alpha-methyl-oxidase (SMO) partial cds, GI:16973431
CATMA5a60660	8	0.222314	2	0.429044	1	0.64341	4	0.110434	0	0.146956	0	0.197341	0	0.508862	1	0.125753	0	1.92991	2.89415	0.496748	1.34286	3.46268	0.855719	0.000360466	10.9821	0.00324234	0.708013	1.51279	2.17412	1.26441	0.87818	0.164819	0.211503	0.563222	AT5G65270	AT5G65270.1	5	Ras-related GTP-binding family protein, similar to GTP-binding protein RAB11A GI:1370142 from (Lotus japonicus); contains Pfam profile: PF00071 Ras family
CATMA2a36270	32	15.3201	4	11.4258	4	23.3275	4	44.896	4	5.58314	4	5.7565	4	7.91257	4	15.0887	4	0.745804	1.52268	2.93053	1.03105	1.41723	2.70255	3.84144e-07	10.3498	3.22036e-05	0.685672	2.74399	1.98485	2.94816	2.97548	6.25518e-09	2.95661e-08	0.535307	AT2G37970	AT2G37970.1	2	SOUL heme-binding family protein, weak similarity to SOUL protein (Mus musculus) GI:4886906; contains Pfam profile PF04832: SOUL heme-binding protein
CATMA3a47350	27	4.47772	3	3.61268	4	11.5721	4	7.35499	4	1.34159	2	1.63993	4	1.64936	4	3.60674	2	0.806811	2.58438	1.64257	1.22238	1.22941	2.68841	0.00230428	10.174	0.0115233	0.135969	3.33762	2.20295	7.01613	2.03924	7.60354e-08	2.97304e-07	0.0334117	AT3G54420	AT3G54420.1	3	class IV chitinase (CHIV), almost identical to class IV chitinase from GI:2597826 (Arabidopsis thaliana)
CATMA5a24070	15	0.211974	2	0.16187	1	0.184707	2	0.629917	1	1.07438	0	1.26847	4	1.63946	2	2.76253	3	0.763631	0.871365	2.97166	1.18065	1.52596	2.57127	4.18176e-06	9.88453	0.000156958	0.329459	0.197299	0.127611	0.112663	0.228022	9.79455e-14	1.2075e-12	0.151761	AT5G26742	AT5G26742.1	5	DEAD box RNA helicase (RH3), nearly identical to RNA helicase (Arabidopsis thaliana) GI:3775987; contains Pfam profiles PF00270: DEAD/DEAH box helicase, PF00271: Helicase conserved C-terminal domain, PF00098: Zinc knuckle
CATMA1a14030	14	3.55056	2	7.1873	4	0.744399	3	1.09718	1	0.334955	0	0.799776	2	0.419672	2	0.119596	0	2.02427	0.209657	0.309017	2.38771	1.25292	0.357051	2.86678e-05	6.54062	0.000559423	0.134359	10.6001	8.98665	1.77376	9.17406	2.76694e-08	1.16632e-07	0.0326827	AT1G15040	AT1G15040.1	1	glutamine amidotransferase-related
CATMA5a07070	8	0.87735	2	0.817158	2	1.81578	4	0.0757128	0	0.0875388	0	0.0716781	0	0.190844	0	0.0333092	0	0.931393	2.06961	0.0862971	0.818815	2.18011	0.380508	0.000379965	6.46674	0.00336005	0.517791	10.0224	11.4004	9.51445	2.27303	8.32533e-06	2.37326e-05	0.331359	AT5G07820	AT5G07820.1	5	expressed protein
CATMA3a14630	12	0.35381	1	0.659128	3	0.673261	4	0.105444	0	0.454017	0	0.491212	2	0.413786	2	0.0995946	0	1.86294	1.90289	0.298023	1.08192	0.911389	0.219363	0.000511975	6.27653	0.00413327	0.875284	0.779288	1.34184	1.62708	1.05873	0.597393	0.654205	0.801279	AT3G15260	AT3G15260.1	3	protein phosphatase 2C, putative / PP2C, putative, similar to protein phosphatase type 2C GB:AAD17805 from (Lotus japonicus)
CATMA3a52160	10	0.216984	1	0.38548	2	0.239129	3	0.0403231	0	0.245963	0	0.353198	2	0.304585	2	0.0802001	0	1.77654	1.10206	0.185835	1.43598	1.23834	0.326066	0.000109886	6.06481	0.00144274	0.834872	0.882182	1.0914	0.785098	0.502781	0.346444	0.408506	0.739347	AT3G59110	AT3G59110.1	3	protein kinase family protein, contains protein kinase domain, Pfam:PF00069
CATMA5a62710	8	0.217707	2	0.362826	2	0.363347	4	0.0490812	0	0.139623	0	0.0823839	0	0.141791	0	0.0463535	0	1.66658	1.66897	0.225446	0.590046	1.01553	0.331991	0.00433753	5.49856	0.0177738	0.550185	1.55925	4.40409	2.56255	1.05885	0.0203674	0.0320707	0.367911	AT5G67250	AT5G67250.1	5	SKP1 interacting partner 2 (SKIP2), identical to SKP1 interacting partner 2 GI:10716949 from (Arabidopsis thaliana)
CATMA1a04113	14	16.2918	3	15.9171	4	25.3503	4	5.68773	2	0.776637	0	0.944023	1	0.654861	0	0.184152	0	0.977	1.55602	0.349116	1.21553	0.8432	0.237114	3.14354e-05	5.17797	0.000589288	0.57623	20.9774	16.8609	38.711	30.8861	3.23311e-15	5.63723e-14	0.395756	AT1G05260	AT1G05260.1	1	peroxidase 3 (PER3) (P3) / rare cold-inducible protein (RCI3A) (PRC), identical to SP|O23044 Peroxidase 3 precursor (EC 1.11.1.7) (Atperox P3) (Rare cold inducible protein) (RCI3A) (ATPRC) {Arabidopsis thalliana}
CATMA4a37690	31	6.92528	3	9.02955	4	2.43513	4	11.1527	4	12.5519	4	11.119	4	4.77539	4	6.96753	4	1.30385	0.351628	1.61043	0.885842	0.380453	0.5551	3.12502e-08	5.08731	6.16058e-06	0.0157889	0.551733	0.812086	0.509932	1.60066	0.0127657	0.0209542	0.000825684	AT4G36040	AT4G36040.1	4	DNAJ heat shock N-terminal domain-containing protein (J11), identical to dnaJ heat shock protein J11 (Arabidopsis thaliana) GI:9843641; contains Pfam profile PF00226 DnaJ domain
CATMA3a36600	18	0.187286	1	0.212538	1	0.0629906	0	0.364557	0	32.793	4	14.1047	4	10.7952	4	28.2206	4	1.13483	0.336334	1.94653	0.430112	0.329192	0.860568	1.51802e-05	5.03757	0.000372537	0.209502	0.00571114	0.0150686	0.00583504	0.0129181	1.35101e-20	1.57191e-18	0.0682345	AT3G43720	AT3G43720.1	3	protease inhibitor/seed storage/lipid transfer protein (LTP) family protein, contains Pfam protease inhibitor/seed storage/LTP family domain PF00234
CATMA5a05990	9	1.29118	2	1.03619	3	1.24601	4	0.332391	0	0.0570867	0	0.0663717	0	0.0830928	0	0.0219565	0	0.802517	0.965021	0.257432	1.16265	1.45555	0.384616	2.37885e-05	5.02779	0.000500562	0.864151	22.6178	15.612	14.9955	15.1386	6.55226e-15	1.06782e-13	0.784572	AT5G06800	AT5G06800.1	5	myb family transcription factor, contains Pfam profile: PF00249 myb-like DNA-binding domain
CATMA5a36800	8	0.220515	2	0.33854	2	0.126921	3	0.0589267	0	0.0742195	0	0.0832071	0	0.084318	1	0.0284964	0	1.53522	0.575566	0.267223	1.1211	1.13606	0.383947	0.000566459	5.01912	0.0044278	0.574043	2.97112	4.06864	1.50526	2.06787	0.000259762	0.000583503	0.393213	AT5G41140	AT5G41140.1	5	expressed protein
CATMA2a26520	26	3.65201	2	2.85423	4	1.00257	3	5.86627	4	7.59412	2	8.61987	3	3.01902	4	5.64854	4	0.781553	0.274527	1.60632	1.13507	0.397548	0.743805	1.74682e-06	4.93882	8.71661e-05	0.0834797	0.480899	0.331123	0.332085	1.03855	9.37784e-06	2.64766e-05	0.0145546	AT2G28120	AT2G28120.1	2	nodulin family protein, similar to nodulin-like protein (Arabidopsis thaliana) GI:3329368, nodule-specific protein Nlj70 (Lotus japonicus) GI:3329366
CATMA5a00240	23	6.56913	3	9.46141	4	4.59715	2	2.49113	2	7.49271	2	11.3645	4	3.64503	3	2.45788	3	1.44028	0.69981	0.379218	1.51675	0.486477	0.328036	0.000288025	4.85057	0.00279206	0.933289	0.876737	0.832538	1.26121	1.01353	0.933336	0.94634	0.891443	AT5G01210	AT5G01210.1	5	transferase family protein, contains Pfam profile PF02458 transferase family
CATMA5a53510	23	0.455507	2	0.519646	4	0.0583503	1	0.898625	2	3.55513	3	2.58618	4	1.10948	4	1.93656	3	1.14081	0.1281	1.9728	0.727451	0.312079	0.544723	2.96859e-10	4.82596	2.59232e-07	0.00108557	0.128127	0.200932	0.0525924	0.464032	2.8387e-14	4.04168e-13	8.39117e-06	AT5G57785	AT5G57785.1	5	expressed protein
CATMA4a37660	20	0.614386	2	0.836406	4	0.744881	4	0.223682	0	1.57891	2	1.33917	4	0.967152	3	0.5577	1	1.36137	1.2124	0.364074	0.84816	0.612543	0.353218	2.72695e-06	4.75176	0.000113847	0.326547	0.389119	0.62457	0.770179	0.401078	1.64165e-05	4.46247e-05	0.14949	AT4G36010	AT4G36010.1	4	pathogenesis-related thaumatin family protein, similar to receptor serine/threonine kinase PR5K (Arabidopsis thaliana) GI:1235680; contains Pfam profile PF00314: Thaumatin family
CATMA4a08040	24	13.8299	4	11.0416	4	8.08738	4	4.26622	4	1.52468	2	2.65748	4	1.64428	2	0.350216	0	0.798387	0.584773	0.308477	1.74297	1.07844	0.229698	1.20996e-07	4.74275	1.40879e-05	0.121193	9.07072	4.15493	4.91849	12.1817	2.12863e-13	2.43514e-12	0.0270165	AT4G08290	AT4G08290.1	4	nodulin MtN21 family protein, similar to MtN21 GI:2598575 (root nodule development) from (Medicago truncatula)
CATMA1a65395	27	32.8549	4	43.1155	4	32.427	4	11.8223	4	7.74716	2	6.74253	4	6.7812	4	2.61041	1	1.3123	0.986975	0.359833	0.870322	0.875314	0.33695	0.000167816	4.74169	0.00195177	0.891843	4.2409	6.39456	4.7819	4.52891	1.1136e-09	5.99967e-09	0.827331	AT1G76180	AT1G76180.1	1	dehydrin (ERD14), identical to SP|P42763 Dehydrin ERD14 {Arabidopsis thaliana}
CATMA1a63850	11	0.783312	2	1.17677	3	0.415815	3	0.123545	0	0.306428	0	0.338985	1	0.373901	2	0.06572	0	1.50231	0.530843	0.157721	1.10625	1.22019	0.214471	6.34548e-06	4.73178	0.000206504	0.508803	2.55627	3.47146	1.1121	1.87986	0.00273497	0.00508873	0.31961	AT1G74450	AT1G74450.1	1	expressed protein
CATMA5a00990	32	2.23669	4	1.21358	4	0.841238	4	5.02626	4	22.333	4	9.67196	4	7.85055	4	16.7344	4	0.542578	0.376108	2.24718	0.43308	0.351523	0.749313	3.47923e-07	4.69979	2.96413e-05	0.0920538	0.100152	0.125474	0.107157	0.300355	4.86586e-14	6.53709e-13	0.0173057	AT5G01920	AT5G01920.1	5	protein kinase family protein, contains eukaryotic protein kinase domain, INTERPRO:IPR000719
CATMA3a43910	8	1.55585	0	1.82409	3	2.24904	2	0.533018	0	0.866938	0	0.562457	1	0.607277	2	0.327927	0	1.17241	1.44554	0.342591	0.648786	0.700485	0.378259	4.39135e-05	4.68808	0.000746041	0.283215	1.79465	3.24308	3.70349	1.62542	1.52249e-06	4.86112e-06	0.117459	AT3G50900	AT3G50900.1	3	expressed protein
CATMA5a08270	27	19.7549	4	23.6862	4	5.66873	4	18.6765	4	11.2915	4	11.8911	3	10.8848	2	2.62541	2	1.19901	0.286954	0.945409	1.0531	0.963981	0.232512	0.000294756	4.68096	0.00282427	0.00186985	1.74954	1.99194	0.520794	7.11373	0.000191168	0.000439214	2.27892e-05	AT5G09440	AT5G09440.1	5	phosphate-responsive protein, putative, similar to phi-1 (phosphate-induced gene) (Nicotiana tabacum) GI:3759184; contains Pfam profile PF04674: Phosphate-induced protein 1 conserved region
CATMA1a08420	19	1.0578	2	1.04071	4	0.85512	4	0.415125	0	0.847022	2	0.812545	4	0.995456	3	0.301711	0	0.983847	0.808397	0.392443	0.959296	1.17524	0.356202	1.25728e-06	4.67543	6.8979e-05	0.611377	1.24884	1.2808	0.859023	1.3759	0.158282	0.20414	0.438963	AT1G09575	AT1G09575.1	1	expressed protein, contains Pfam domain, PF04678: Protein of unknown function, DUF607
CATMA4a25910	20	1.34635	3	0.898925	3	0.317634	4	1.8052	3	0.55629	1	0.522966	4	0.221167	2	0.595442	0	0.667676	0.235922	1.34081	0.940097	0.397575	1.07038	2.3228e-05	4.65247	0.000491731	0.576948	2.42023	1.7189	1.43617	3.0317	0.00020087	0.000459288	0.396525	AT4G24180	AT4G24180.1	4	similar to thaumatin, putative [Arabidopsis thaliana] (TAIR:At4g38660.1); similar to putative thaumatin-like protein [Oryza sativa (japonica cultivar-group)] (GB:AAP52107.1); contains InterPro domain Thaumatin, pathogenesis-related (InterPro:IPR00193
CATMA1a62980	30	0.959472	3	0.668275	4	0.308383	4	1.92712	3	11.1223	4	3.81381	4	4.9496	4	9.13722	4	0.696503	0.321409	2.00852	0.342897	0.445016	0.821522	3.55248e-06	4.63587	0.00014263	0.0841352	0.0862656	0.175225	0.0623047	0.210909	7.28121e-14	9.36194e-13	0.0148375	AT1G73655	AT1G73655.1	1	immunophilin / FKBP-type peptidyl-prolyl cis-trans isomerase family protein, similar to (Peptidyl-prolyl cis-trans isomerase) (PPiase) (Rotamase) (SP:Q26486) (Spodoptera frugiperda); contains Pfam PF00254: peptidyl-prolyl cis-trans isomerase, FKBP-ty
CATMA1a54720	23	0.72312	2	0.278704	2	0.539219	4	0.252219	0	3.50155	4	1.34884	4	7.47368	4	2.12656	3	0.385419	0.745684	0.348792	0.385213	2.13439	0.607318	0.00176198	4.60681	0.00961657	0.488587	0.206514	0.206625	0.0721491	0.118604	4.36147e-09	2.11494e-08	0.296677	AT1G65390	AT1G65390.1	1	disease resistance protein (TIR class), putative, domain signature TIR exists, suggestive of a disease resistance protein.
CATMA4a01650	8	1.11689	2	1.1986	3	1.14556	3	0.192962	0	0.0831918	0	0.0938757	0	0.0672152	0	0.0328319	0	1.07316	1.02567	0.172767	1.12843	0.807955	0.394653	0.00174159	4.60263	0.00955173	0.667222	13.4255	12.768	17.0431	5.87727	1.56494e-09	8.21183e-09	0.508041	AT4G01450	AT4G01450.1	4	nodulin MtN21 family protein, similar to MtN21 GI:2598575 (root nodule development) from (Medicago truncatula)
CATMA5a58760	12	1.73988	1	3.00429	3	0.459867	1	1.31838	0	3.81278	2	4.51266	3	2.08157	2	0.46558	0	1.72672	0.264309	0.757738	1.18356	0.545946	0.12211	0.000398717	4.60038	0.00345874	0.0725251	0.456329	0.665746	0.220923	2.83169	0.111139	0.149025	0.0114003	AT5G63160	AT5G63160.1	5	speckle-type POZ protein-related, contains Pfam PF00651 : BTB/POZ domain; contains Pfam PF02135 : TAZ zinc finger; similar to Speckle-type POZ protein (SP:O43791) (Homo sapiens)
CATMA4a10365	28	16.1299	2	8.38518	4	5.97923	3	30.5694	4	685.07	3	268.593	4	301.52	4	632.006	4	0.519854	0.370693	1.8952	0.392067	0.44013	0.922543	7.90921e-06	4.54049	0.000236635	0.3765	0.0235449	0.0312189	0.0198303	0.0483689	3.12868e-18	1.29587e-16	0.18908	AT4G10340	AT4G10340.1	4	chlorophyll A-B binding protein CP26, chloroplast / light-harvesting complex II protein 5 / LHCIIc (LHCB5), identical to SP|Q9XF89 Chlorophyll A/B-binding protein CP26, chloroplast precursor (Light-harvesting complex II protein 5) (LHCB5) (LHCIIc) {A
CATMA5a48640	12	0.125877	0	0.0658789	0	0.0416401	0	0.278181	0	12.2101	2	6.38025	3	4.16259	3	7.06342	4	0.52336	0.3308	2.20995	0.522539	0.340914	0.57849	0.000839394	4.50605	0.00584065	0.204359	0.0103092	0.0103254	0.0100034	0.0393834	7.18712e-17	2.03551e-15	0.0656246	AT5G52780	AT5G52780.1	5	expressed protein, similar to unknown protein (pir||T04431)
CATMA1a03620	15	0.083523	0	0.0305917	0	0.019469	0	0.16168	0	46.995	3	39.3886	4	32.7116	4	18.5755	4	0.366267	0.233097	1.93576	0.838144	0.696066	0.395266	0.00826876	4.4646	0.0282196	0.00587552	0.00177728	0.000776665	0.000595171	0.00870394	8.00772e-22	1.94415e-19	0.000155278	AT1G04800	AT1G04800.1	1	glycine-rich protein
CATMA1a25930	30	4.06708	3	1.24183	4	2.27631	4	9.39867	4	8.07921	4	2.48508	4	3.41847	4	4.471	3	0.305337	0.559692	2.31091	0.30759	0.42312	0.553396	7.49844e-07	4.46005	4.79123e-05	0.0301095	0.503401	0.499714	0.665886	2.10214	0.0658219	0.0929579	0.0025199	AT1G27695	AT1G27695.1	1	glycine-rich protein
CATMA3a40150	28	1.21433	3	0.684984	3	0.371314	2	2.69469	4	149.636	4	80.7299	4	45.9086	4	75.8068	4	0.564085	0.305777	2.21908	0.539509	0.306802	0.506608	4.31131e-12	4.44186	1.12946e-08	4.7765e-05	0.00811521	0.00848488	0.00808811	0.0355468	2.25367e-28	1.18081e-24	5.01398e-08	AT3G47070	AT3G47070.1	3	expressed protein
CATMA3a08450	18	0.239385	0	0.1399	0	0.0562323	1	0.458035	2	7.10433	4	5.00284	4	2.51312	4	4.24936	3	0.584414	0.234903	1.91338	0.704196	0.353745	0.598136	3.61295e-09	4.38878	1.30552e-06	0.0024624	0.0336956	0.0279641	0.0223755	0.107789	1.93552e-21	4.01964e-19	4.01536e-05	AT3G09580	AT3G09580.1	3	amine oxidase family protein, low similarity to SP|P28553 Phytoene dehydrogenase, chloroplast precursor (Phytoene desaturase) from Glycine max; contains Pfam profile PF01593 amine oxidase, flavin-containing
CATMA2a05190	28	3.70396	3	2.84495	4	1.15867	2	8.4269	4	590.763	4	179.557	4	129.307	4	227.616	3	0.768083	0.312819	2.2751	0.303941	0.218881	0.385292	4.76228e-07	4.26412	3.5125e-05	0.0131884	0.00626979	0.0158442	0.0089606	0.0370224	3.5213e-21	5.42642e-19	0.000602459	AT2G06510	AT2G06510.1	2	replication protein, putative, similar to replication protein A 70kDa (Oryza sativa (japonica cultivar-group)) GI:13536993; contains InterPro entry IPR004365: OB-fold nucleic acid binding domain
CATMA2a43580	29	3.28654	3	4.27673	4	1.03442	4	3.36006	2	176.557	4	141.746	4	70.2005	4	73.8257	4	1.30129	0.314745	1.02237	0.802837	0.397609	0.418142	6.1336e-05	4.25699	0.000945845	0.17323	0.0186146	0.0301717	0.0147352	0.0455134	6.57893e-19	3.30523e-17	0.0493952	AT2G45180	AT2G45180.1	2	protease inhibitor/seed storage/lipid transfer protein (LTP) family protein, similar to 14 kDa polypeptide (Catharanthus roseus) GI:407410; contains Pfam protease inhibitor/seed storage/LTP family domain PF00234
CATMA1a20410	9	0.117222	0	0.0365588	0	0.0288096	0	0.220219	0	2.59327	2	0.709153	1	1.63908	4	2.32	2	0.311877	0.245769	1.87865	0.273459	0.632053	0.894621	0.000326532	4.23642	0.00304695	0.286353	0.0452024	0.0515528	0.0175766	0.0949221	1.93975e-12	1.80842e-11	0.119558	AT1G21350	AT1G21350.1	1	expressed protein
CATMA3a12660	31	20.6604	4	8.24921	4	15.3342	4	36.8854	4	88.6412	3	27.2971	4	32.2555	4	53.8323	4	0.399276	0.742202	1.78532	0.307951	0.363888	0.607305	0.000792778	4.20594	0.0056284	0.401788	0.233079	0.302201	0.475398	0.685191	4.05199e-05	0.000103336	0.212492	AT3G13520	AGP12	3	Encodes a GPI-anchored arabinogalactan (AG) peptide with a short 'classical' backbone of 10 amino acids, seven of which are conserved among the 4 other Arabidopsis AG peptides. These peptides may be involved in cell signaling.
CATMA1a17310	15	1.62084	2	2.40819	4	0.20863	3	0.163628	0	0.449385	0	0.675865	4	0.320268	2	0.119266	0	1.48577	0.128717	0.100952	1.50398	0.71268	0.265399	1.8106e-06	4.19749	8.85666e-05	0.173034	3.60679	3.56312	0.651422	1.37195	0.0169732	0.0271586	0.0491905	AT1G18300	AT1G18300.1	1	MutT/nudix family protein, similar to SP|Q09790 Diadenosine 5',5'''-P1,P6-hexaphosphate hydrolase (EC 3.6.1.-) (Ap6A hydrolase) {Schizosaccharomyces pombe}; contains Pfam profile PF00293: NUDIX domain
CATMA3a46910	19	2.83718	0	1.1801	1	1.00489	2	5.69726	3	7.33631	3	3.91501	4	2.07922	3	4.41361	3	0.415941	0.354185	2.00807	0.533648	0.283415	0.601611	1.07143e-06	4.19687	6.2375e-05	0.0440604	0.386731	0.30143	0.483299	1.29084	5.7603e-05	0.000143412	0.00465033	AT3G53950	AT3G53950.1	3	glyoxal oxidase-related, contains similarity to glyoxal oxidase precursor (Phanerochaete chrysosporium) gi|1050302|gb|AAA87594
CATMA3a06000	26	7.34138	2	4.0947	2	2.92256	4	10.2828	4	11.3833	4	8.81226	3	4.43715	3	7.21625	4	0.557756	0.398094	1.40066	0.774141	0.389795	0.633934	0.00144294	4.15438	0.00838169	0.283146	0.644926	0.464659	0.658657	1.42494	0.0606152	0.0863026	0.117113	AT3G06780	AT3G06780.1	3	glycine-rich protein
CATMA1a58560	10	0.934637	2	0.422813	3	2.03098	4	0.25036	0	0.683127	0	0.377365	1	0.348134	0	0.127713	0	0.452382	2.17302	0.267868	0.552409	0.509618	0.186953	2.04472e-05	4.14225	0.000452037	0.128684	1.36817	1.12043	5.83391	1.96033	0.00125802	0.0024878	0.0301753	AT1G69260	AT1G69260.1	1	expressed protein
CATMA3a14785	30	4.1776	3	2.58185	4	1.56181	4	8.56643	3	113.289	4	39.7972	4	24.9324	4	59.6924	4	0.618021	0.373853	2.05056	0.351291	0.220079	0.526906	3.53315e-06	4.14071	0.000142399	0.133014	0.0368757	0.064875	0.0626417	0.143509	2.33806e-15	4.23152e-14	0.0320933	AT3G15360	AT3G15360.1	3	thioredoxin M-type 4, chloroplast (TRX-M4), nearly identical to SP|Q9SEU6 Thioredoxin M-type 4, chloroplast precursor (TRX-M4) {Arabidopsis thaliana}
CATMA3a48950	13	1.85146	2	2.40952	3	0.972324	2	0.725337	0	1.58941	0	2.08481	4	0.660402	2	0.287075	0	1.30141	0.525166	0.391764	1.31169	0.415502	0.180617	0.00402098	4.12615	0.0168207	0.858029	1.16487	1.15575	1.47232	2.52665	0.194384	0.245003	0.775329	AT3G55980	AT3G55980.1	3	zinc finger (CCCH-type) family protein, contains Pfam domain, PF00642: Zinc finger C-x8-C-x5-C-x3-H type (and similar) and Pfam domain, PF00023: Ankyrin repeat
CATMA2a00810	14	0.325256	0	0.212523	0	0.078868	0	0.557728	0	15.0857	3	8.60272	3	5.63808	4	8.48942	4	0.653402	0.242479	1.71473	0.570259	0.373738	0.562748	1.19477e-05	4.11736	0.000312999	0.0604888	0.0215606	0.0247042	0.0139885	0.0656968	1.36179e-18	6.3706e-17	0.00815637	AT2G01755	AT2G01755.1	2	expressed protein, similar to hypothetical protein tsr2248 [Thermosynechococcus elongatus BP-1] (GB:NP_683038.1)
CATMA3a16770	27	1.06166	2	0.37863	2	1.01345	4	1.49025	3	4.27792	4	1.58606	4	1.67396	4	2.63242	4	0.356639	0.954583	1.4037	0.370755	0.391302	0.615351	7.10939e-05	4.09233	0.00105374	0.135038	0.248173	0.238724	0.605418	0.566115	2.38594e-07	8.65731e-07	0.0330034	AT3G17350	AT3G17350.1	3	expressed protein
CATMA1a28386	32	10.5089	4	4.60438	4	2.2081	4	20.2748	4	417.195	4	119.943	4	158.083	4	352.557	4	0.438141	0.210117	1.92929	0.287499	0.37892	0.845067	1.45359e-06	4.08904	7.693e-05	0.160466	0.0251895	0.0383881	0.013968	0.0575078	9.08013e-17	2.47144e-15	0.043765	AT1G30380	AT1G30380.1	1	photosystem I reaction center subunit psaK, chloroplast, putative / photosystem I subunit X, putative / PSI-K, putative (PSAK), identical to SP|Q9SUI5; strong similarity to SP|P36886 Photosystem I reaction center subunit psaK, chloroplast precursor (
CATMA2a31475	31	7.51333	4	2.18243	4	6.18577	4	11.3485	4	3.42209	4	1.34916	4	1.57547	4	2.031	3	0.290474	0.823307	1.51045	0.394252	0.460382	0.593497	0.0003795	4.07236	0.00335877	0.200404	2.19554	1.61761	3.92631	5.58762	1.04408e-06	3.42225e-06	0.0633591	AT2G33310	AT2G33310.1	2	auxin-responsive protein / indoleacetic acid-induced protein 13 (IAA13), identical to SP|Q38831 Auxin-responsive protein IAA13 (Indoleacetic acid-induced protein 13) {Arabidopsis thaliana}
CATMA5a09320	9	4.9254	2	5.29868	3	3.85071	3	1.68731	1	0.329196	0	0.456571	0	0.0845281	0	0.074274	0	1.07579	0.781807	0.342573	1.38693	0.256771	0.225623	5.54568e-07	4.06949	3.92656e-05	0.0990875	14.9619	11.6054	45.5554	22.7174	1.33618e-16	3.37393e-15	0.0191575	AT5G10580	AT5G10580.1	5	expressed protein, contains Pfam profile PF04654: Protein of unknown function, DUF599
CATMA4a24220	15	0.0398311	0	0.0134111	0	0.0130972	0	0.0633358	0	2.75049	4	1.41695	4	0.820276	3	2.71476	4	0.3367	0.328818	1.59011	0.515163	0.298229	0.987011	0.00348736	4.05603	0.0153418	0.818255	0.0144815	0.0094648	0.0159668	0.0233302	7.13437e-14	9.21735e-13	0.715573	NA	NA	NA	NA
CATMA2a22080	13	1.39862	1	0.601059	0	0.32813	1	2.31233	2	5.89467	4	2.26742	2	3.27339	1	4.48463	2	0.429752	0.23461	1.6533	0.384656	0.555314	0.760794	5.88607e-06	4.01842	0.000197061	0.0529897	0.237268	0.265085	0.100242	0.515612	8.24818e-10	4.578e-09	0.00641196	AT2G23690	AT2G23690.1	2	expressed protein
CATMA5a00940	8	1.05784	2	0.341501	0	0.952738	4	1.26154	0	1.39992	0	0.608772	1	0.553172	1	1.06808	0	0.322829	0.900648	1.19256	0.434863	0.395146	0.762955	0.00156019	4.009	0.00884699	0.314438	0.755641	0.560966	1.72232	1.18113	0.833626	0.862687	0.14067	AT5G01880	AT5G01880.1	5	zinc finger (C3HC4-type RING finger) family protein, contains Pfam domain, PF00097: Zinc finger, C3HC4 type (RING finger)
CATMA5a60360	27	10.8584	4	2.86832	4	6.38261	4	8.49456	4	5.76608	2	1.80697	4	4.54165	2	7.08964	3	0.264156	0.587801	0.7823	0.313379	0.78765	1.22954	0.00164282	3.96483	0.00919122	0.941413	1.88316	1.58737	1.40535	1.19817	0.0812318	0.112529	0.905221	AT5G64930	AT5G64930.1	5	CPR5 protein, putative, Constitutive expressor of Pathogensis Related genes 5 (cpr5); regulator of disease resistance and senescence (Plant J. (2001)26(4)409-420.
CATMA3a45070	26	0.62245	2	0.394855	2	0.214286	4	0.831495	2	12.2314	4	4.63707	4	6.79581	4	8.3201	4	0.634356	0.344263	1.33584	0.379111	0.555603	0.680223	0.000414629	3.9294	0.00355848	0.154985	0.0508894	0.0851517	0.0315321	0.0999381	4.83596e-16	1.04487e-14	0.0411683	AT3G52150	AT3G52150.1	3	RNA recognition motif (RRM)-containing protein, similar to chloroplast RNA-binding protein cp33 (Arabidopsis thaliana) GI:681912; contains InterPro entry IPR000504: RNA-binding region RNP-1 (RNA recognition motif) (RRM) domain
CATMA5a41740	9	0.821641	1	1.044	2	0.54487	1	0.225524	0	1.98099	1	1.03972	2	2.10075	2	0.26707	0	1.27062	0.663149	0.27448	0.524851	1.06046	0.134816	0.00747211	3.92838	0.0261699	0.643473	0.414763	1.00411	0.259369	0.844437	0.0919662	0.125811	0.478659	AT5G45750	AT5G45750.1	5	Ras-related GTP-binding protein, putative, similar to GTP-binding protein GI:303744 from (Pisum sativum)
CATMA2a01480	11	0.417687	0	0.289503	0	0.126364	1	0.48029	0	1.97151	1	0.735114	3	1.221	4	1.51792	2	0.693109	0.302533	1.14988	0.372868	0.619319	0.769928	0.000474662	3.90764	0.00391344	0.0931537	0.211861	0.39382	0.103493	0.316412	3.53879e-10	2.10102e-09	0.0175658	AT2G02590	AT2G02590.1	2	expressed protein
CATMA1a41510	15	0.172835	0	0.0524669	0	0.0682584	1	0.160903	0	2.16543	3	0.82026	4	2.19476	4	1.90552	3	0.303566	0.394933	0.930961	0.378797	1.01354	0.879972	0.00471373	3.90177	0.0189001	0.508357	0.0798155	0.0639637	0.0311006	0.0844404	9.57706e-13	9.45881e-12	0.319064	AT1G50450	AT1G50450.1	1	expressed protein
CATMA4a18280	17	0.193703	0	0.124593	1	0.0207385	0	0.34793	0	16.506	4	7.75394	4	5.32514	4	7.7908	4	0.643219	0.107063	1.7962	0.469765	0.322618	0.471998	0.000342148	3.81087	0.0031449	0.109731	0.0117353	0.0160684	0.00389446	0.0446591	9.66148e-15	1.52891e-13	0.0229769	AT4G17245	AT4G17245.1	4	zinc finger (C3HC4-type RING finger) family protein, contains Pfam profile: PF00097 zinc finger, C3HC4 type (RING finger)
CATMA4a03876	32	4.33797	4	3.13895	4	1.65789	4	5.91705	4	8.89495	4	7.06685	4	2.21595	4	2.64174	4	0.723597	0.38218	1.36401	0.794479	0.249124	0.296993	6.48839e-06	3.81039	0.000210501	0.0110845	0.48769	0.444179	0.748161	2.23983	0.0553295	0.0794353	0.00043868	AT4G03510	AT4G03510.1	4	zinc finger (C3HC4-type RING finger) family protein (RMA1), identical to RING zinc finger protein RMA1 gi:3164222
CATMA1a42490	25	0.479287	1	0.465806	3	0.160377	3	0.533065	2	13.3729	4	7.46108	4	4.05741	4	6.9324	4	0.971872	0.334616	1.1122	0.557924	0.303405	0.51839	0.000429577	3.79841	0.00364156	0.521516	0.0358401	0.0624314	0.039527	0.0768947	2.55296e-15	4.55749e-14	0.335634	AT1G51400	AT1G51400.1	1	photosystem II 5 kD protein, 100% identical to GI:4836947 (F5D21.10)
CATMA4a35980	18	4.36735	2	2.7968	3	1.24771	4	4.01233	2	6.05047	1	4.48438	3	2.2146	2	4.91644	1	0.64039	0.28569	0.918711	0.741162	0.366022	0.812572	0.000299612	3.76455	0.00284889	0.916524	0.72182	0.623677	0.563399	0.816104	0.0252201	0.0388707	0.865271	AT4G34150	AT4G34150.1	4	C2 domain-containing protein, similar to calcium-dependent protein kinase (Dunaliella tertiolecta) GI:6644464; contains Pfam profile PF00168: C2 domain
CATMA5a62940	14	0.754693	1	0.760032	3	0.298697	1	1.06743	1	2.49401	2	0.992012	2	0.579752	3	0.781311	1	1.00707	0.395786	1.41439	0.397757	0.232457	0.313275	0.000500654	3.76074	0.00405808	0.131033	0.302602	0.766152	0.515216	1.3662	0.0136187	0.0222428	0.0310108	AT5G67490	AT5G67490.1	5	expressed protein
CATMA3a07560	31	10.9374	4	6.99468	4	3.84704	4	15.0133	4	11.045	4	6.73756	4	3.24748	4	5.37508	3	0.639521	0.351733	1.37266	0.610011	0.294023	0.486654	2.63661e-06	3.7546	0.000111858	0.0826177	0.990259	1.03816	1.18462	2.79313	0.015168	0.0245361	0.0142618	AT3G08760	AT3G08760.1	3	protein kinase family protein, contains protein kinase domain, Pfam:PF00069
CATMA1a62020	21	0.683022	3	0.464509	3	0.239706	4	0.500618	2	0.865442	2	0.773582	4	0.274265	2	0.665499	1	0.680079	0.350948	0.732946	0.893858	0.316908	0.76897	0.00631975	3.74371	0.0232691	0.958431	0.789218	0.600466	0.873991	0.752245	0.174502	0.222675	0.932025	AT1G72790	AT1G72790.1	1	hydroxyproline-rich glycoprotein family protein, contains proline-rich extensin domains, INTERPRO:IPR002965
CATMA2a19430	12	1.44304	2	0.46333	1	0.784846	3	2.49599	2	2.67593	0	1.0089	3	0.814342	1	1.19814	0	0.32108	0.543885	1.72968	0.377028	0.304321	0.447748	3.98912e-06	3.72374	0.000152562	0.0230262	0.539265	0.459243	0.963779	2.08321	0.190552	0.240665	0.00156452	AT2G20830	AT2G20830.1	2	expressed protein, weak similarity to formiminotransferase cyclodeaminase (GI:3980064) (Gallus gallus)
CATMA3a06420	17	3.37362	3	1.2351	4	2.0297	4	4.02659	3	1.08873	0	0.654133	1	0.318834	2	0.679076	0	0.366104	0.601639	1.19355	0.600821	0.292849	0.623731	0.000933225	3.67869	0.00624975	0.138925	3.09867	1.88814	6.36601	5.9295	8.30959e-09	3.83411e-08	0.034814	AT3G07195	AT3G07195.1	3	proline-rich family protein
CATMA5a58360	19	1.14851	4	0.882196	4	0.290952	4	1.14105	2	0.287987	0	0.266368	4	0.143493	1	0.0685372	0	0.768119	0.253329	0.993502	0.924932	0.498264	0.237987	7.59433e-05	3.67613	0.00110109	0.00619141	3.98808	3.31195	2.02764	16.6486	1.22165e-10	7.81543e-10	0.00016985	AT5G62770	AT5G62770.1	5	expressed protein
CATMA5a43530	28	2.04456	3	0.749074	3	1.28931	4	2.54215	2	17.5091	4	9.63238	4	6.90329	4	8.11004	4	0.366375	0.630605	1.24338	0.550137	0.39427	0.463191	0.000417589	3.64795	0.00356345	0.0416623	0.116771	0.0777663	0.186767	0.313458	1.10255e-13	1.34188e-12	0.0042338	AT5G47550	AT5G47550.1	5	cysteine protease inhibitor, putative / cystatin, putative, similar to SP|P09229 Cysteine proteinase inhibitor-I (Oryzacystatin-I) {Oryza sativa}; contains Pfam profile PF00031: Cystatin domain
CATMA1a08600	18	8.47954	4	3.33115	4	3.68966	4	10.1115	4	1.32637	0	0.538751	1	0.501864	1	1.06754	0	0.392846	0.435125	1.19246	0.406186	0.378375	0.804856	0.000358315	3.60985	0.00323967	0.884195	6.39305	6.18309	7.35191	9.47186	3.38335e-11	2.41513e-10	0.815496	AT1G09740	AT1G09740.1	1	ethylene-responsive protein, putative, similar to ER6 protein (Lycopersicon esculentum) GI:5669654; contains Pfam profile PF00582: universal stress protein family
CATMA5a06800	26	3.22832	3	2.72989	4	1.40501	4	1.28988	2	8.98066	3	8.10922	4	6.12807	4	3.08974	2	0.845607	0.435215	0.39955	0.902965	0.682363	0.344043	5.71733e-09	3.60974	1.93264e-06	0.197945	0.359475	0.33664	0.229275	0.417471	1.99525e-13	2.30267e-12	0.0622855	AT5G07580	AT5G07580.1	5	encodes a member of the ERF (ethylene response factor) subfamily B-3 of ERF/AP2 transcription factor family. The protein contains one AP2 domain. There are 18 members in this subfamily including ATERF-1, ATERF-2, AND ATERF-5.
CATMA1a65320	15	0.19047	0	0.0693888	0	0.0759085	0	0.284944	0	35.8465	3	17.3277	4	12.521	4	18.2316	4	0.364304	0.398533	1.49601	0.483386	0.349294	0.508601	0.00135826	3.60012	0.00808707	0.236638	0.00531347	0.00400449	0.0060625	0.0156291	2.33979e-19	1.45945e-17	0.0854415	AT1G76100	AT1G76100.1	1	plastocyanin, identical to plastocyanin GI:1865683 from (Arabidopsis thaliana)
CATMA4a22385	12	2.06508	2	0.966584	1	2.22974	4	0.789293	1	2.20935	0	0.559555	1	1.82087	3	1.26116	0	0.468061	1.07974	0.38221	0.253267	0.824168	0.57083	0.00381678	3.57827	0.016285	0.598923	0.934702	1.72742	1.22455	0.625846	0.808821	0.842928	0.422271	AT4G20880	AT4G20880.1	4	ethylene-responsive nuclear protein / ethylene-regulated nuclear protein (ERT2), identical to ethylene-regulated nuclear protein (Arabidopsis thaliana) gi|2765442|emb|CAA75349
CATMA5a47470	12	0.616882	0	0.383349	0	0.232959	0	0.808663	0	11.4557	3	4.63883	4	4.09781	3	5.6954	2	0.621429	0.37764	1.31089	0.404936	0.357708	0.497166	4.66164e-07	3.56977	3.5125e-05	0.0507112	0.0538493	0.0826391	0.0568498	0.141985	2.95944e-19	1.71337e-17	0.00587977	AT5G51540	AT5G51540.1	5	similar to peptidase M3 family protein / thimet oligopeptidase family protein [Arabidopsis thaliana] (TAIR:At1g67690.1); similar to PREDICTED: similar to Mitochondrial intermediate peptidase [Gallus gallus] (GB:XP_417136.1); similar to CG7791-PA [Dro
CATMA3a00185	15	17.7818	4	11.9258	4	4.81672	4	1.41075	2	0.119872	0	0.153178	1	0.0475606	0	0.104796	0	0.670673	0.270879	0.0793368	1.27784	0.39676	0.874232	3.30882e-08	3.56973	6.16058e-06	0.000665833	148.339	77.8554	101.275	13.4618	2.36512e-21	4.36718e-19	3.30407e-06	AT3G01190	AT3G01190.1	3	peroxidase 27 (PER27) (P27) (PRXR7), identical to SP|Q43735 Peroxidase 27 precursor (EC 1.11.1.7) (Atperox P27) (PRXR7) (ATP12a) {Arabidopsis thaliana}
CATMA1a15830	27	4.50512	3	2.73629	4	1.65373	4	4.74518	3	5.24483	2	2.02061	4	1.72058	4	4.26054	3	0.607374	0.367078	1.05329	0.385258	0.328053	0.812331	6.32638e-06	3.55338	0.000206504	0.754664	0.858964	1.35419	0.961146	1.11375	0.672309	0.723542	0.626978	AT1G16840	AT1G16840.1	1	expressed protein
CATMA4a25520	10	1.05651	2	1.52019	4	0.516677	3	0.347339	1	0.125024	0	0.0976923	0	0.032781	0	0.0299382	0	1.43888	0.489042	0.328762	0.781388	0.262198	0.239459	0.000149128	3.53973	0.00179416	0.808874	8.45044	15.561	15.7615	11.6019	1.83125e-11	1.36971e-10	0.703509	AT4G23690	AT4G23690.1	4	disease resistance-responsive family protein / dirigent family protein, similar to disease resistance response protein 206-d (Pisum sativum) gi|508844|gb|AAB18669; similar to dirigent protein (Forsythia x intermedia) gi|6694693|gb|AAF25357
CATMA1a65800	22	4.72331	3	3.02181	3	1.26717	4	1.01805	0	3.24305	2	1.98329	4	1.01771	3	4.80258	3	0.639767	0.26828	0.215537	0.611549	0.313813	1.48088	4.55029e-07	3.52983	3.50607e-05	0.000387615	1.45644	1.52364	1.24512	0.211979	0.230818	0.286276	1.55357e-06	AT1G76600	AT1G76600.1	1	expressed protein
CATMA1b68460	19	1.11058	2	0.662584	3	0.265511	4	1.07894	2	0.764149	2	0.724981	4	0.352537	2	0.206933	0	0.596612	0.239074	0.971508	0.948742	0.461346	0.270802	2.67599e-05	3.48808	0.000538227	0.0046058	1.45335	0.913934	0.753142	5.21393	0.00445085	0.00797	0.000101091	AT1G79360	AT1G79360.1	1	transporter-related, low similarity to SP|O76082 Organic cation/carnitine transporter 2 (Solute carrier family 22, member 5) (High-affinity sodium-dependent carnitine cotransporter) {Homo sapiens}; contains Pfam profile PF00083: major facilitator sup
CATMA1a01400	10	2.792	2	1.73965	3	2.35525	4	0.714088	0	0.839259	0	0.942575	1	0.303426	0	0.226879	0	0.623083	0.843569	0.255762	1.1231	0.36154	0.270333	0.00548195	3.47739	0.0210964	0.472851	3.32675	1.84564	7.76218	3.14744	5.26505e-05	0.000131551	0.28103	AT1G02400	AT1G02400.1	1	Encodes a gibberellin 2-oxidase.
CATMA1a67990	10	1.50102	1	1.05176	2	0.571225	2	1.48848	0	2.14899	1	0.918763	2	0.833785	2	1.25034	0	0.700696	0.380558	0.991647	0.427532	0.387988	0.581824	1.06682e-06	3.47025	6.2375e-05	0.213355	0.698476	1.14476	0.685099	1.19047	0.260108	0.318234	0.07055	AT1G78890	AT1G78890.1	1	expressed protein
CATMA1a43670	32	1.52723	4	0.501349	4	0.588514	4	2.20847	4	3.33332	4	1.58209	4	1.04975	4	1.69697	4	0.328272	0.385346	1.44606	0.474628	0.314927	0.509093	1.67741e-05	3.45833	0.000396179	0.0793941	0.458172	0.316891	0.560623	1.30142	0.000613808	0.00128796	0.013179	NA	NA	NA	NA
CATMA1a19190	24	2.98545	3	1.53329	4	2.80038	4	1.19226	1	3.84225	4	3.21992	4	1.79893	4	1.00018	0	0.513588	0.938007	0.399355	0.83803	0.468197	0.26031	2.21431e-07	3.41749	2.09042e-05	0.0204062	0.777006	0.476189	1.55669	1.19204	0.338374	0.400191	0.00125719	AT1G20190	AT1G20190.1	1	expansin, putative (EXP11), similar to GB:U30460 from (Cucumis sativus); alpha-expansin gene family, PMID:11641069
CATMA1a13925	32	5.20907	4	2.86406	4	1.79929	4	6.10582	4	12.6906	4	4.59827	4	5.78536	4	6.62825	4	0.549821	0.345415	1.17215	0.362337	0.455877	0.522296	0.00329516	3.4079	0.0146624	0.37229	0.410466	0.622854	0.311008	0.921181	0.00136829	0.00269011	0.185985	AT1G14900	AT1G14900.1	1	high-mobility-group protein / HMG-I/Y protein, nearly identical to high-mobility-group protein HMG-I/Y protein (Arabidopsis thaliana) GI:1429211; contains Pfam profiles PF00538: linker histone H1 and H5 family, PF02178: AT hook motif
CATMA5a47660	16	0.100577	0	0.0432885	0	0.0209917	0	0.1738	0	34.8637	4	9.28433	4	11.7985	4	14.788	4	0.430401	0.208713	1.72803	0.266304	0.338419	0.424166	1.81847e-07	3.39604	1.79771e-05	0.00940254	0.00288487	0.00466253	0.00177918	0.0117528	9.30098e-24	1.21831e-20	0.000342976	AT5G51720	AT5G51720.1	5	expressed protein
CATMA3a10050	31	63.1086	4	37.5913	4	14.7975	4	72.4833	4	38.0895	4	21.4322	3	10.1232	4	21.8884	4	0.59566	0.234476	1.14855	0.562679	0.265773	0.574656	4.25982e-07	3.38179	3.39423e-05	0.318437	1.65685	1.75396	1.46174	3.3115	3.31031e-05	8.56725e-05	0.143548	AT3G10985	AT3G10985.1	3	wound-responsive protein-related, similar to SP|P20144 Wound-induced protein 1 {Solanum tuberosum}
CATMA4a36980	15	0.371178	0	0.139115	0	0.0710388	0	0.491797	1	12.1399	4	5.62629	2	4.17068	4	8.18699	4	0.374792	0.191387	1.32496	0.463454	0.343551	0.674387	5.51818e-06	3.37253	0.000187743	0.219708	0.0305751	0.0247259	0.0170329	0.0600705	3.45699e-17	1.06234e-15	0.0745359	AT4G35250	AT4G35250.1	4	vestitone reductase-related, low similarity to vestitone reductase (Medicago sativa subsp. sativa) GI:973249
CATMA3a13910	31	4.42959	4	2.19985	4	1.42857	4	6.50891	4	6.8543	4	2.42607	4	1.54552	4	3.37736	3	0.496627	0.322507	1.46942	0.353949	0.225482	0.492736	0.000239316	3.36072	0.00248034	0.472868	0.646249	0.906755	0.924332	1.92722	0.957216	0.966066	0.281085	AT3G14595	AT3G14595.1	3	expressed protein
CATMA3a08910	31	98.7926	4	60.8529	4	36.9203	3	98.062	4	130.993	4	64.5932	4	82.466	4	33.214	4	0.615967	0.373715	0.992605	0.493104	0.629546	0.253556	0.00149472	3.35849	0.00860142	0.0073707	0.754183	0.942096	0.447704	2.95243	0.903459	0.921665	0.00022886	AT3G10020	AT3G10020.1	3	expressed protein
CATMA1a00170	31	22.4551	4	8.16327	4	6.91505	4	35.3155	4	23.0353	3	12.7481	4	4.68578	4	8.20646	4	0.363538	0.30795	1.57272	0.553416	0.203417	0.356255	2.17274e-07	3.3573	2.06983e-05	0.00488884	0.97481	0.64035	1.47575	4.30338	0.0107478	0.0179285	0.000111497	AT1G01180	AT1G01180.1	1	expressed protein
CATMA2a40270	8	0.463747	1	0.13956	0	0.430021	4	0.369198	0	0.662615	0	0.263857	1	0.35821	2	0.248374	0	0.300941	0.927274	0.79612	0.398206	0.540601	0.37484	0.00125071	3.33798	0.00767093	0.303291	0.699874	0.528924	1.20047	1.48646	0.538052	0.598858	0.132296	AT2G41870	AT2G41870.1	2	remorin family protein, contains Pfam domain, PF03763: Remorin, C-terminal region
CATMA1a60325	27	1.17427	2	1.00464	4	0.131833	3	1.43512	2	13.8848	4	5.14089	4	2.76476	4	7.58609	4	0.855548	0.112268	1.22214	0.370254	0.199122	0.546361	6.77183e-08	3.3057	9.93218e-06	0.0826177	0.0845724	0.195422	0.0476832	0.189178	1.14408e-12	1.11007e-11	0.0142762	AT1G71030	AT1G71030.1	1	Encodes a putative myb family transcription factor. In contrast to most other myb-like proteins its myb domain consists of a single repeat. A proline-rich region potentially involved in transactivation is found in the C-terminal part of the protein
CATMA3a15780	21	0.271992	2	0.0884511	1	0.0986833	1	0.328228	2	46.1553	3	20.283	4	14.6439	4	29.4784	4	0.325197	0.362816	1.20675	0.439452	0.317275	0.638678	3.60759e-06	3.29017	0.000143741	0.29643	0.00589299	0.00436084	0.00673885	0.0111345	1.01322e-22	6.0491e-20	0.127523	AT3G16370	AT3G16370.1	3	GDSL-motif lipase/hydrolase family protein, similar to family II lipases EXL3 GI:15054386, EXL1 GI:15054382, EXL2 GI:15054384 from (Arabidopsis thaliana); contains Pfam profile: PF00657 Lipase Acylhydrolase with GDSL-like motif
CATMA4a37410	32	52.0224	4	23.1328	4	17.0169	4	57.9848	4	13.4315	4	8.58809	4	5.39387	4	4.64757	4	0.44467	0.327108	1.11461	0.639398	0.401583	0.34602	8.46989e-06	3.27339	0.000245861	0.00530718	3.87316	2.69359	3.15486	12.4763	4.35951e-13	4.61447e-12	0.000127121	AT4G35750	AT4G35750.1	4	Rho-GTPase-activating protein-related, contains weak similarity to Rho-GTPase-activating protein 1 (GTPase-activating protein rhoOGAP) (Rho-related small GTPase protein activator) (CDC42 GTPase-activating protein) (p50-rhoGAP) (Swiss-Prot:Q07960) (Ho
CATMA5a38540	16	0.409092	2	0.24264	2	0.155733	4	0.386939	0	1.02748	2	0.469612	4	0.382117	2	0.538555	0	0.593117	0.380681	0.945847	0.457052	0.371896	0.52415	0.000220184	3.27274	0.00236409	0.569972	0.39815	0.516681	0.407555	0.718476	2.2487e-05	5.97014e-05	0.389133	AT5G42750	AT5G42750.1	5	expressed protein
CATMA4a25330	15	1.80318	3	1.48716	4	1.07153	4	0.688586	1	0.81328	0	0.467879	1	0.442045	2	0.284532	0	0.824744	0.594247	0.381873	0.575298	0.543534	0.349857	3.3107e-05	3.26955	0.000616419	0.823041	2.21717	3.17852	2.42404	2.42007	3.43136e-08	1.42405e-07	0.721565	AT4G23500	AT4G23500.1	4	glycoside hydrolase family 28 protein / polygalacturonase (pectinase) family protein, weak similarity to SP|P27644 Polygalacturonase (EC 3.2.1.15) (Pectinase) {Agrobacterium tumefaciens}; contains PF00295: Glycosyl hydrolases family 28
CATMA1a53660	28	14.9612	4	7.61165	4	9.5648	4	5.39033	4	5.89964	3	2.55055	4	5.64269	4	1.9949	1	0.50876	0.639308	0.360287	0.432323	0.956446	0.33814	0.00057892	3.23526	0.00449038	0.767896	2.53595	2.98432	1.69508	2.70205	1.73633e-05	4.70643e-05	0.646099	AT1G64370	AT1G64370.1	1	expressed protein
CATMA5a20690	17	0.806991	2	0.640796	3	0.223383	4	0.366021	0	1.73814	2	0.970032	4	0.659054	2	1.28229	0	0.794056	0.27681	0.453563	0.558085	0.379172	0.737737	2.51712e-05	3.19942	0.000518617	0.296543	0.464283	0.660593	0.338945	0.285443	4.03174e-07	1.41489e-06	0.127684	NA	NA	NA	NA
CATMA5a37770	13	2.8601	3	2.46741	4	1.60201	4	0.799876	0	1.28013	2	0.444349	0	0.711265	0	0.748444	0	0.862698	0.560122	0.279667	0.347113	0.55562	0.584663	0.00568706	3.18988	0.0216579	0.0850926	2.23423	5.55286	2.25233	1.06872	2.52518e-05	6.64691e-05	0.0151281	AT5G42050	AT5G42050.1	5	expressed protein, similar to gda-1 (Pisum sativum) GI:2765418
CATMA4a08050	23	10.3308	3	5.35968	4	3.13516	4	2.81395	4	0.93778	2	1.02951	4	0.779874	2	0.145487	0	0.518806	0.303478	0.272385	1.09781	0.831617	0.15514	6.82429e-08	3.17924	9.93218e-06	0.0197857	11.0162	5.20607	4.02009	19.3416	3.12632e-14	4.40332e-13	0.00118952	AT4G08300	AT4G08300.1	4	nodulin MtN21 family protein, similar to MtN21 GI:2598575 (root nodule development) from (Medicago truncatula)
CATMA1a64720	32	5.21516	4	3.99136	4	2.04977	4	4.28132	4	11.103	4	5.80637	4	3.24395	4	4.21159	4	0.765339	0.39304	0.820937	0.522957	0.29217	0.379322	4.3686e-07	3.17377	3.41631e-05	0.193845	0.469708	0.687411	0.631873	1.01656	0.000356298	0.000782079	0.0600771	AT1G75380	AT1G75380.1	1	wound-responsive protein-related, similar to wound inducive gene GI:8096273 from (Nicotiana tabacum)
CATMA5a54400	32	3.11837	4	1.76205	4	1.06409	4	3.07179	4	19.5714	4	9.46602	4	6.99084	4	8.31913	4	0.565055	0.341233	0.985062	0.483665	0.357196	0.425065	2.07655e-05	3.15728	0.000455233	0.174428	0.159333	0.186145	0.152213	0.369244	1.06113e-12	1.03534e-11	0.050053	AT5G58650	AT5G58650.1	5	expressed protein
CATMA3a55880	32	4.07929	4	2.41511	4	1.24867	4	2.38146	4	7.04053	4	4.89355	4	2.5024	4	4.3718	4	0.592042	0.3061	0.583792	0.695053	0.355428	0.620947	4.68854e-05	3.15336	0.000776164	0.98069	0.5794	0.49353	0.498988	0.544732	5.35376e-05	0.000133672	0.967495	AT3G62720	AT3G62720.1	3	galactosyl transferase GMA12/MNN10 family protein, low similarity to alpha-1,2-galactosyltransferase, Schizosaccharomyces pombe (SP|Q09174)
CATMA4a25970	29	5.60029	3	3.91679	4	1.46631	4	4.03181	3	8.34493	4	5.67642	4	3.08489	4	3.48203	3	0.699392	0.261827	0.719929	0.680224	0.369672	0.417263	2.03148e-06	3.14831	9.30999e-05	0.221413	0.671101	0.690011	0.47532	1.15789	0.00621747	0.0108516	0.0759754	AT4G24230	AT4G24230.1	4	acyl-CoA-binding protein ACBP3. Localized extracellularly in transiently expressed tobacco BY-2 cells and onion epidermal cells. Binds arachidonyl-CoA with high affinity.
CATMA5a00790	17	0.0573435	0	0.0585249	1	0.0141119	0	0.0431888	0	10.066	4	4.51969	4	4.32405	4	2.34166	4	1.0206	0.246095	0.753159	0.449006	0.429569	0.232631	3.12553e-05	3.13106	0.000588701	0.0149018	0.00569675	0.0129489	0.00326359	0.0184437	5.52933e-22	1.52742e-19	0.000745159	AT5G01740	AT5G01740.1	5	expressed protein, wound-inducible protein wun1 protein - Solanum tuberosum, PIR:JQ0398
CATMA2a25030	24	2.93002	4	1.63276	4	1.14438	4	1.64328	3	1.24157	2	0.790766	4	0.789696	3	0.426889	0	0.557251	0.39057	0.560841	0.636909	0.636048	0.34383	0.000633345	3.12545	0.00479886	0.226692	2.35993	2.06478	1.44913	3.84942	9.4818e-07	3.13141e-06	0.0790788	AT2G26710	AT2G26710.1	2	Encodes a member of the cytochrome p450 family. Involved in brassinolide metabolism. Mediates response to a variety of light signals including hypocotyl elongation and cotyledon expansion.
CATMA1a18780	31	10.4627	4	8.0612	4	2.82623	4	8.39664	4	23.3063	4	17.0351	4	7.20459	4	5.19786	3	0.770467	0.270124	0.802528	0.730924	0.309127	0.223024	1.11265e-06	3.10619	6.33667e-05	0.0237495	0.448924	0.47321	0.392282	1.6154	0.000538099	0.00114214	0.00167117	AT1G19770	AT1G19770.1	1	purine permease-related, low similarity to purine permease (Arabidopsis thaliana) GI:7620007; contains Pfam profile PF03151: Domain of unknown function, DUF250
CATMA4a14375	23	5.11308	3	5.98989	4	1.69154	4	2.22632	3	2.43235	3	1.33889	4	0.788862	1	0.674166	1	1.17148	0.330826	0.435416	0.550451	0.324321	0.277166	2.26369e-07	3.08966	2.11796e-05	0.24575	2.10212	4.47378	2.14428	3.30233	4.01911e-09	1.96346e-08	0.0908751	AT4G14130	AT4G14130.1	4	xyloglucan:xyloglucosyl transferase, putative / xyloglucan endotransglycosylase, putative / endo-xyloglucan transferase, putative (XTR7), almost identical to xyloglucan endotransglycosylase-related protein XTR7 GI:1244760 from (Arabidopsis thaliana),
CATMA3a22995	31	4.35983	4	2.76167	4	1.61434	4	2.46775	3	23.1357	4	8.04268	4	11.2136	4	15.9052	4	0.633436	0.370276	0.566019	0.347631	0.484687	0.687475	0.00398173	3.08952	0.0167279	0.425841	0.188446	0.343377	0.143963	0.155153	3.13174e-10	1.88174e-09	0.234763	AT3G23050	AT3G23050.1	3	auxin-responsive protein / indoleacetic acid-induced protein 7 (IAA7), identical to SP|Q38825|AXI7_ARATH Auxin-responsive protein IAA7 (Indoleacetic acid-induced protein 7)
CATMA1a11132	8	1.2379	2	1.16414	3	0.463657	3	0.26643	0	0.118322	0	0.0549502	0	0.0823909	0	0.0458842	0	0.940419	0.374553	0.215228	0.464411	0.696325	0.38779	0.00738828	3.07873	0.0259345	0.352461	10.4621	21.1854	5.62753	5.80657	1.0408e-09	5.6452e-09	0.170264	AT1G12080	AT1G12080.1	1	expressed protein
CATMA2a09100	20	0.779912	2	0.0760101	0	0.252144	0	1.05643	2	194.773	4	90.2337	4	52.4395	4	106.511	4	0.0974599	0.323298	1.35455	0.463277	0.269234	0.546846	3.93749e-06	3.05466	0.000151139	0.0164649	0.00400421	0.000842369	0.00480827	0.00991853	1.36505e-20	1.57191e-18	0.000895599	AT2G10940	AT2G10940.1	2	protease inhibitor/seed storage/lipid transfer protein (LTP) family protein, similar to proline-rich cell wall protein (Medicago sativa) GI:3818416; contains Pfam profile PF00234 Protease inhibitor/seed storage/LTP family
CATMA4a38880	23	1.35802	2	1.16315	3	0.409759	3	1.12554	1	10.8017	4	5.73365	4	3.47561	4	2.23107	2	0.856504	0.301732	0.828807	0.530811	0.321765	0.206548	0.003646	3.04617	0.0157776	0.236168	0.125723	0.202864	0.117896	0.504485	7.3596e-08	2.88736e-07	0.0852094	AT4G37300	AT4G37300.1	4	expressed protein
CATMA5a34210	15	0.204085	0	0.0920423	0	0.0633158	1	0.21395	0	2.60114	4	0.886922	4	1.1565	4	1.16221	2	0.450999	0.310242	1.04834	0.340975	0.444615	0.44681	0.000236258	3.04198	0.00245854	0.195295	0.07846	0.103777	0.0547477	0.184088	6.02331e-14	7.87993e-13	0.0609608	AT5G38660	APE1	5	mutant has Altered acclimation responses;
CATMA1a59200	27	2.57246	3	2.17011	4	0.588424	4	1.63143	4	3.23032	4	2.46639	4	1.01665	2	0.797501	2	0.843593	0.22874	0.634193	0.763512	0.31472	0.24688	4.48323e-06	3.03164	0.00016256	0.151475	0.796347	0.879873	0.578789	2.04568	0.75773	0.798899	0.0397949	AT1G69890	AT1G69890.1	1	expressed protein, contains Pfam profile: PF04601 protein of unknown function (DUF569
CATMA2a36030	24	83.5622	4	23.0826	4	19.2801	4	114.134	4	7.94647	2	3.72337	3	2.76733	2	2.70099	1	0.276233	0.230728	1.36586	0.468557	0.348247	0.339898	1.49215e-05	3.02952	0.000367047	0.0129505	10.5156	6.19939	6.96703	42.2565	2.23618e-14	3.25006e-13	0.00057771	AT2G37750	AT2G37750.1	2	expressed protein
CATMA2a19980	15	0.448282	0	0.106506	0	0.132144	0	0.438545	0	6.70932	4	2.7818	4	2.63589	4	4.63272	3	0.237588	0.294779	0.978279	0.414618	0.39287	0.69049	4.58595e-05	3.00862	0.000764009	0.487822	0.0668148	0.0382868	0.0501327	0.0946625	1.09793e-14	1.71208e-13	0.295639	AT2G21280	AT2G21280.1	2	Encodes for a plastid-targeted protein (AtSulA) whose overexpression causes severe yet stochastic plastid (shown in chloroplasts and leucoplasts) division defects. The protein does not appear to interact with either AtFtsZ proteins when studied in a
CATMA3a55110	31	2.98455	3	1.1744	4	0.825993	4	3.55992	4	4.25049	4	1.22031	4	1.04672	4	2.5837	4	0.393493	0.276756	1.19278	0.287099	0.246259	0.607859	2.05298e-06	3.00425	9.35353e-05	0.62605	0.702166	0.962378	0.789123	1.37784	0.624883	0.68061	0.455423	AT3G61980	AT3G61980.1	3	serine protease inhibitor, Kazal-type family protein, contains Pfam domain PF00050: Kazal-type serine protease inhibitor domain
CATMA1a54520	19	0.177993	1	0.0648984	0	0.037804	1	0.212758	1	10.5	4	3.16171	4	3.54971	4	6.21477	4	0.364611	0.21239	1.19531	0.301116	0.338069	0.591885	4.29744e-07	3.00338	3.39423e-05	0.177658	0.0169518	0.0205264	0.0106499	0.0342342	5.74328e-20	4.97387e-18	0.0515452	AT1G65230	AT1G65230.1	1	expressed protein
CATMA5a05530	31	16.3125	4	13.1225	4	6.38082	4	10.0819	4	29.2557	4	20.1545	4	6.87303	4	7.72201	3	0.804444	0.391162	0.618049	0.688908	0.23493	0.263949	1.04038e-05	3.00144	0.000280983	0.355631	0.557583	0.651095	0.928386	1.30561	0.159506	0.205524	0.172637	AT5G06320	AT5G06320.1	5	harpin-induced family protein / HIN1 family protein / harpin-responsive family protein / NDR1/HIN1-like protein 3, similar to harpin-induced protein hin1 (GI:1619321)(Nicotiana tabacum)
CATMA1a56360	16	0.876375	2	0.342449	3	0.421677	4	0.767319	2	0.642507	1	0.231716	3	0.218206	1	0.35458	0	0.390757	0.48116	0.87556	0.360644	0.339616	0.55187	4.42318e-05	2.99961	0.000747004	0.716489	1.36399	1.47788	1.93247	2.16402	0.000491451	0.00104993	0.573246	NA	NA	NA	NA
CATMA4a33440	25	1.45049	2	1.33673	4	0.52376	4	0.406957	0	3.1389	4	1.72851	4	1.25529	4	1.49114	3	0.921571	0.361091	0.280564	0.550674	0.399913	0.475052	1.65563e-05	2.98887	0.000396105	0.213382	0.462103	0.773344	0.417243	0.272916	2.62979e-06	8.1171e-06	0.070659	AT4G31800	AT4G31800.1	4	WRKY family transcription factor
CATMA1a28310	14	0.439361	1	0.166494	1	0.547119	4	0.216684	0	2.08395	2	0.68495	4	0.767037	2	0.345044	0	0.378946	1.24526	0.49318	0.328678	0.368068	0.165572	0.00574887	2.97971	0.0218033	0.407525	0.210831	0.243075	0.713289	0.62799	0.000933871	0.00189102	0.217899	AT1G30280	AT1G30280.1	1	expressed protein, contains low similarity to cyclin G-associated kinase GI:1902912 SP|P97874 from (Rattus norvegicus)
CATMA5a60045	20	0.758254	2	0.503755	2	0.536141	4	0.28454	0	17.1115	4	6.23385	3	5.63789	3	9.15039	2	0.664362	0.707073	0.375257	0.364308	0.329479	0.534751	0.00292091	2.97523	0.0135365	0.178828	0.0443125	0.0808096	0.0950961	0.031096	6.1564e-16	1.29805e-14	0.0521006	AT5G64620	AT5G64620.1	5	invertase/pectin methylesterase inhibitor family protein, low similarity to SP|P83326 Pectinesterase inhibitor (Pectin methylesterase inhibitor) (PMEI) {Actinidia chinensis}; contains Pfam profile PF04043: Plant invertase/pectin methylesterase inhibi
CATMA2a16390	17	4.18341	3	2.61174	4	2.09516	4	1.30588	2	0.530683	0	0.507348	2	0.155565	2	0.138944	0	0.624308	0.500826	0.312158	0.956028	0.293141	0.261821	1.30541e-05	2.94828	0.000332831	0.383995	7.88307	5.14782	13.4681	9.39864	5.5467e-13	5.76055e-12	0.195167	AT2G17710	AT2G17710.1	2	expressed protein
CATMA5a17440	11	1.87894	3	1.47726	4	0.368643	4	0.225064	0	0.078586	0	0.0941312	0	0.0330307	0	0.0179065	0	0.786218	0.196197	0.119782	1.19781	0.420313	0.227858	0.000116032	2.94818	0.00149007	0.857011	23.9094	15.6936	11.1606	12.5688	6.12951e-10	3.48325e-09	0.773582	AT5G19040	AT5G19040.1	5	adenylate isopentenyltransferase 5 / cytokinin synthase (IPT5), identical to adenylate isopentenyltransferase (IPT5) (Arabidopsis thaliana) GI:14279056
CATMA4a35810	9	0.946938	1	0.814538	2	0.286915	1	0.819654	0	2.02697	1	0.697969	2	0.652479	2	0.504015	0	0.86018	0.302992	0.865583	0.344342	0.3219	0.248655	4.02112e-05	2.94365	0.000696485	0.0406388	0.46717	1.16701	0.43973	1.62625	0.0979356	0.132907	0.00408506	AT4G33985	AT4G33985.1	4	expressed protein
CATMA2a44860	31	9.76845	4	5.16782	4	3.40139	4	11.868	4	16.8808	4	4.23349	4	2.68899	4	7.29414	3	0.529032	0.348201	1.21493	0.250786	0.159292	0.432096	5.30051e-08	2.93434	8.41576e-06	0.15131	0.57867	1.2207	1.26493	1.62706	0.457244	0.520636	0.0397371	AT2G46490	AT2G46490.1	2	expressed protein (APS2), identical to cDNA Aps2, partial cds GI:4519894
CATMA1a43271	31	12.7172	4	5.08471	4	5.56319	4	10.8257	4	9.9875	4	3.91065	4	3.35515	4	5.10037	3	0.39983	0.437455	0.851269	0.391554	0.335935	0.510675	5.03898e-05	2.92672	0.000815562	0.650555	1.27331	1.30022	1.6581	2.12254	0.00264261	0.00492914	0.488087	AT1G52200	AT1G52200.1	1	expressed protein, similar to PGPS/D12 (Petunia x hybrida) GI:4105794; contains Pfam profile PF04749: Protein of unknown function, DUF614
CATMA2a32580	16	0.241426	0	0.0686058	0	0.0688314	0	0.24978	0	61.71	4	43.4134	4	22.2218	4	14.7745	4	0.284169	0.285104	1.0346	0.703506	0.3601	0.239418	0.000611478	2.9069	0.00468397	0.0097749	0.00391226	0.00158029	0.00309747	0.0169061	1.95631e-21	4.01964e-19	0.000365661	AT2G34430	AT2G34430.1	2	chlorophyll A-B binding protein / LHCII type I (LHB1B1), identical to photosystem II type I chlorophyll a/b binding protein (Arabidopsis thaliana) GI:16366
CATMA3a45390	24	2.3681	3	1.15482	4	0.645584	4	2.63194	3	2.06963	2	0.837835	4	0.527228	3	0.771561	1	0.487657	0.272617	1.11141	0.404824	0.254746	0.372802	6.95011e-08	2.90406	9.97675e-06	0.0463678	1.14422	1.37834	1.22449	3.41119	0.000221964	0.000503999	0.00503988	AT3G52480	AT3G52480.1	3	expressed protein
CATMA5a14680	11	3.19567	3	2.03825	3	2.16284	4	1.0913	1	0.530372	0	0.29479	0	0.218001	0	0.140152	0	0.637815	0.676803	0.341492	0.555818	0.411033	0.264253	7.22617e-05	2.88721	0.00106502	0.783695	6.02534	6.91422	9.92126	7.7865	5.89683e-13	6.07002e-12	0.667626	AT5G16360	AT5G16360.1	5	NC domain-containing protein, contains Pfam domain, PF04970: NC domain
CATMA3a14930	31	6.98	4	2.11556	4	2.7026	4	6.9389	4	2.85534	4	0.953763	4	0.789319	4	1.68116	3	0.303089	0.387192	0.994111	0.334028	0.276436	0.588779	0.000250531	2.88364	0.00254634	0.758874	2.44454	2.21812	3.42396	4.12743	6.95149e-06	2.00564e-05	0.63301	AT3G15520	AT3G15520.1	3	peptidyl-prolyl cis-trans isomerase TLP38, chloroplast / thylakoid lumen PPIase of 38 kDa / cyclophilin / rotamase, cyclophylin-type; identical to SP|P82869 Thylakoid lumenal 38 kDa protein, chloroplast precursor (P38) {Arabidopsis thaliana}
CATMA2a23570	32	10.5735	4	7.61845	4	2.62047	4	4.79668	4	8.46822	4	5.28237	4	2.9503	4	4.05159	4	0.720521	0.247833	0.45365	0.623788	0.348397	0.478447	4.34796e-06	2.87264	0.000160997	0.7345	1.24861	1.44224	0.888205	1.1839	0.222453	0.277081	0.598871	AT2G25250	AT2G25250.1	2	expressed protein
CATMA4a25530	11	5.67477	3	4.30728	4	1.26181	4	0.339095	0	0.252248	0	0.165843	0	0.0992289	0	0.194473	0	0.759023	0.222355	0.0597548	0.657459	0.393379	0.770959	4.46866e-05	2.86293	0.000751638	0.00896434	22.4968	25.9721	12.7162	1.74366	2.95322e-11	2.12986e-10	0.000316519	AT4G23700	AT4G23700.1	4	cation/hydrogen exchanger, putative (CHX17), similar to Na+/H+-exchanging protein slr1595 - Synechocystis sp., EMBL:D90902; monovalent cation:proton antiporter family 2 (CPA2) member, PMID:11500563
CATMA4a28130	26	0.412503	2	0.130675	3	0.0927146	3	0.398951	2	3.82688	4	1.13426	4	1.60589	4	2.31354	4	0.316785	0.224761	0.967147	0.296392	0.419634	0.604549	9.59666e-06	2.82927	0.000263255	0.30521	0.107791	0.115207	0.0577342	0.172442	3.29643e-13	3.61331e-12	0.1336	AT4G26555	AT4G26555.1	4	immunophilin / FKBP-type peptidyl-prolyl cis-trans isomerase family protein, similar to FK506-binding protein (Peptidyl-prolyl cis-trans isomerase) (PPiase) (Rotamase) (SP:P25138) ({Neisseria meningitidis); contains Pfam profile: PF00254 FKBP-type pe
CATMA4a31410	16	14.672	2	10.1981	4	3.74712	4	1.64931	0	3.77128	0	3.46459	4	2.37578	2	0.815984	0	0.695075	0.255393	0.112412	0.918679	0.629966	0.216368	1.82865e-05	2.82789	0.000423011	0.667513	3.89045	2.94352	1.57722	2.02125	0.000504499	0.00107496	0.508447	AT4G29780	AT4G29780.1	4	expressed protein
CATMA1a57610	19	0.82934	2	0.44986	1	0.190273	0	0.332558	0	13.2918	4	4.41438	4	7.7896	4	9.6788	4	0.542432	0.229426	0.400991	0.332114	0.586047	0.728179	0.0019365	2.81919	0.0102174	0.135425	0.0623949	0.101908	0.0244265	0.0343594	2.68065e-15	4.74502e-14	0.0332003	NA	NA	NA	NA
CATMA3a15920	21	5.38382	3	4.28914	4	1.40606	3	3.02933	3	4.57478	1	2.95795	4	0.992225	2	1.46327	1	0.796673	0.261164	0.562672	0.646577	0.216891	0.319857	7.82863e-06	2.80383	0.000235736	0.772714	1.17685	1.45004	1.41708	2.07024	0.0184225	0.0292366	0.653621	AT3G16510	AT3G16510.1	3	C2 domain-containing protein, contains similarity to shock protein SRC2 (Glycine max) gi|2055230|dbj|BAA19769 ; contains Pfam profile PF00168:C2 domain
CATMA5a51870	32	29.7043	4	14.094	4	8.03954	4	40.1245	4	71.3522	4	20.8969	4	14.161	4	14.299	4	0.474478	0.270652	1.3508	0.292869	0.198466	0.2004	1.03048e-06	2.78767	6.10078e-05	0.00790381	0.416306	0.674457	0.567725	2.80611	0.156316	0.201853	0.000260217	AT5G56100	AT5G56100.1	5	glycine-rich protein / oleosin, contains Pfam PF01277: Oleosin domain
CATMA1a43300	9	2.16321	2	1.30758	3	0.588322	3	0.836737	0	0.463877	0	0.405379	0	0.163881	1	0.134005	0	0.604459	0.271967	0.386803	0.873892	0.353286	0.28888	0.00019367	2.77929	0.00217287	0.731221	4.66334	3.22557	3.58993	6.24409	3.69954e-08	1.52741e-07	0.593406	AT1G52250	AT1G52250.1	1	dynein light chain type 1 family protein, similar to SP|O02414 Dynein light chain LC6, flagellar outer arm {Anthocidaris crassispina}; contains Pfam profile PF01221: Dynein light chain type 1
CATMA3a08940	14	0.0453559	0	0.0361998	0	0.00949135	0	0.0351058	0	3.59817	4	1.02871	3	1.15977	4	1.38103	3	0.798128	0.209264	0.774007	0.285898	0.322321	0.383815	0.00239835	2.77343	0.0118117	0.263402	0.0126053	0.0351895	0.00818385	0.0254199	9.82959e-16	1.96573e-14	0.103451	AT3G10060	AT3G10060.1	3	immunophilin, putative / FKBP-type peptidyl-prolyl cis-trans isomerase, putative, Pfam:PF-254: FKBP-type peptidyl-prolyl cis-trans isomerases
CATMA4a41020	11	1.76457	2	0.790615	3	0.908691	4	0.704089	1	0.578364	0	0.330948	1	0.167947	0	0.314918	0	0.448051	0.514966	0.399015	0.572215	0.290382	0.544499	0.00467195	2.76913	0.0187792	0.485402	3.05096	2.38894	5.41059	2.23579	1.31273e-06	4.23396e-06	0.292433	AT4G39670	AT4G39670.1	4	expressed protein
CATMA5a16760	22	2.37067	2	1.59084	3	1.06147	4	0.9083	0	4.37659	4	2.98655	4	1.12633	3	1.42033	2	0.671052	0.447754	0.383141	0.682393	0.257355	0.32453	1.67135e-05	2.76622	0.000396179	0.626595	0.54167	0.532668	0.942415	0.639498	0.0045851	0.00818104	0.456358	AT5G18470	AT5G18470.1	5	curculin-like (mannose-binding) lectin family protein, contains Pfam profile: PF01453 lectin (probable mannose binding)
CATMA1a01610	30	2.43458	3	1.90762	4	0.633499	4	0.773457	3	19.2218	4	10.7876	4	9.35418	4	6.48311	4	0.78355	0.260209	0.317697	0.561218	0.486645	0.337279	2.91215e-06	2.7466	0.000120618	0.235886	0.126657	0.176834	0.0677235	0.119304	6.45836e-15	1.05496e-13	0.0850214	AT1G02660	AT1G02660.1	1	lipase class 3 family protein, contains Pfam profile PF01764: Lipase
CATMA4a29880	31	27.0208	4	16.3296	4	6.92905	4	27.3543	4	21.3297	4	7.3184	4	4.86743	4	6.16396	3	0.604332	0.256434	1.01234	0.343108	0.228199	0.288984	1.04678e-09	2.7334	6.4525e-07	0.0064839	1.26682	2.2313	1.42355	4.43778	3.14616e-08	1.31362e-07	0.000189957	AT4G28220	AT4G28220.1	4	NADH dehydrogenase-related, similar to 64 kDa mitochondrial NADH dehydrogenase (Neurospora crassa) GI:4753821, alternative NADH-dehydrogenase (Yarrowia lipolytica) GI:3718005; contains Pfam profile PF00070: Pyridine nucleotide-disulphide oxidoreducta
CATMA2a40020	13	1.47262	2	1.19507	3	0.266619	3	0.237759	0	0.598641	0	0.51788	3	0.199141	2	0.228209	0	0.811524	0.18105	0.161453	0.865092	0.332656	0.381212	6.70359e-06	2.73299	0.000214884	0.516665	2.45994	2.30762	1.33884	1.04185	0.012199	0.0201185	0.329665	AT2G41640	AT2G41640.1	2	expressed protein, contains Pfam domain, PF04577: Protein of unknown function (DUF563)
CATMA2a20680	13	2.08438	2	1.04843	4	0.373717	3	0.219026	0	0.54133	1	0.376608	1	0.502411	2	0.17254	0	0.502995	0.179294	0.10508	0.695708	0.928105	0.318733	6.92866e-07	2.72991	4.56638e-05	0.0416712	3.85048	2.78388	0.743846	1.26942	0.00109918	0.00219816	0.00423909	AT2G22122	AT2G22122.1	2	expressed protein
CATMA3a20880	16	0.522426	0	0.230328	0	0.0811459	0	0.547285	0	94.7696	4	39.2523	4	26.128	4	36.5858	4	0.440883	0.155325	1.04759	0.414187	0.275701	0.38605	0.000286074	2.71973	0.00278086	0.276146	0.00551259	0.00586789	0.0031057	0.014959	5.87596e-18	2.2229e-16	0.112577	AT3G21055	AT3G21055.1	3	photosystem II 5 kD protein, putative, identical to Swiss-Prot:Q39195 photosystem II 5 kDa protein, chloroplast precursor (PSII-T) (Arabidopsis thaliana)
CATMA1a47320	30	14.8483	4	7.6105	4	4.59743	2	16.3285	4	42.8301	4	13.7448	4	8.88882	4	11.309	4	0.512549	0.309626	1.09968	0.320915	0.207537	0.264044	6.70137e-06	2.71435	0.000214884	0.0793941	0.34668	0.553701	0.517215	1.44384	0.0025229	0.00472688	0.0131553	AT1G56220	AT1G56220.1	1	dormancy/auxin associated family protein, similar to Auxin-repressed 12.5 kDa protein (Swiss-Prot:Q05349) (Fragaria ananassa); similar to auxin-repressed protein (GI:927034) (Fragaria x ananassa); similar to dormancy-associated protein (GI:2605887) (
CATMA5a53400	21	9.14713	4	5.87282	4	2.07497	4	1.18818	1	1.74605	1	1.42369	4	1.18944	3	0.363497	0	0.642039	0.226844	0.129897	0.815381	0.681216	0.208183	9.64404e-11	2.70356	1.0106e-07	0.0682773	5.23877	4.12506	1.7445	3.26876	6.82111e-11	4.59669e-10	0.0101754	AT5G57685	AT5G57685.1	5	expressed protein
CATMA3a12190	11	0.700936	2	0.63764	3	0.278849	3	0.354134	1	0.78401	0	0.314171	2	0.154701	0	0.213187	0	0.909697	0.397824	0.50523	0.400723	0.19732	0.271918	0.00139302	2.68271	0.00821254	0.680547	0.89404	2.0296	1.8025	1.66114	0.0552418	0.0793311	0.527604	AT3G13175	AT3G13175.1	3	expressed protein
CATMA1a07310	29	3.35791	4	1.55713	4	1.12813	4	3.04263	3	4.28861	4	1.15316	4	1.06209	3	1.92486	3	0.463721	0.335963	0.906106	0.26889	0.247655	0.44883	7.24357e-05	2.67116	0.00106609	0.648863	0.782984	1.35032	1.06218	1.5807	0.399058	0.462645	0.486022	AT1G08315	AT1G08315.1	1	armadillo/beta-catenin repeat family protein, contains Pfam profile: PF00514 armadillo/beta-catenin-like repeat
CATMA3a46940	12	32.692	4	16.0562	4	9.26867	4	0.42604	0	0.282072	0	0.277961	0	0.215843	0	0.0328936	0	0.491137	0.283515	0.013032	0.985423	0.765204	0.116614	1.2454e-08	2.65492	3.52718e-06	0.158563	115.899	57.7644	42.9417	12.9521	1.65123e-13	1.93765e-12	0.042928	AT3G53980	AT3G53980.1	3	protease inhibitor/seed storage/lipid transfer protein (LTP) family protein, contains Pfam protease inhibitor/seed storage/LTP family domain PF00234
CATMA2a30220	9	0.231133	2	0.151443	2	0.0303117	0	0.206931	0	0.360219	2	0.100957	2	0.0748429	1	0.168568	0	0.655218	0.131144	0.895287	0.280265	0.20777	0.467958	5.39929e-08	2.63764	8.44466e-06	0.0850639	0.641647	1.50008	0.405004	1.22758	0.217977	0.272056	0.0151077	AT2G31945	AT2G31945.1	2	expressed protein
CATMA4a37425	22	2.84517	3	2.91537	4	0.310735	4	1.07563	2	5.20593	3	4.39142	4	1.00176	2	0.45009	0	1.02468	0.109215	0.378056	0.843542	0.192426	0.0864573	1.41864e-05	2.63437	0.000351439	0.233368	0.546524	0.66388	0.31019	2.38982	0.240232	0.296338	0.0835321	AT4G35770	AT4G35770.1	4	transcripts are differentially regulated at the level of mRNA stability at different times of day. mRNAs are targets of the mRNA degradation pathway mediated by the downstream (DST) instability determinant.
CATMA1a06190	25	1.31591	3	1.16491	4	0.758585	4	0.330275	0	8.48158	4	4.34187	4	2.49772	4	0.849853	2	0.885255	0.576474	0.250987	0.511917	0.294488	0.1002	0.000137384	2.61932	0.00168774	0.741372	0.155149	0.268297	0.303711	0.388626	1.48542e-05	4.06521e-05	0.606667	AT1G07135	AT1G07135.1	1	glycine-rich protein
CATMA5a59720	22	59.7333	3	34.0667	4	15.9826	4	46.4854	2	61.5882	2	31.6574	4	17.5707	2	11.9177	1	0.570313	0.267567	0.778217	0.514017	0.285292	0.193507	4.09552e-06	2.60891	0.000155496	0.0251357	0.969882	1.0761	0.909621	3.90052	0.0217589	0.0340215	0.00185178	AT5G64260	AT5G64260.1	5	phosphate-responsive protein, putative, similar to phi-1 (phosphate-induced gene) (Nicotiana tabacum) GI:3759184; contains Pfam profile PF04674: Phosphate-induced protein 1 conserved region
CATMA4a29910	24	4.49412	3	2.63729	4	0.701037	3	3.78663	3	4.47817	3	1.65727	3	1.47603	2	1.44772	3	0.586831	0.15599	0.842575	0.370078	0.329605	0.323284	2.20058e-08	2.60836	4.80414e-06	0.00465162	1.00356	1.59134	0.474948	2.61558	0.131552	0.173115	0.000102541	AT4G28270	AT4G28270.1	4	zinc finger (C3HC4-type RING finger) family protein, contains Pfam profile: PF00097 zinc finger, C3HC4 type (RING finger)
CATMA5a00880	31	29.9346	4	9.51034	4	8.83725	4	22.6945	4	8.87219	4	3.83477	4	3.21685	4	3.92364	3	0.317704	0.295219	0.758136	0.432223	0.362576	0.44224	0.000346928	2.6081	0.00317428	0.501873	3.37398	2.48003	2.74718	5.78405	1.66406e-07	6.18795e-07	0.311162	AT5G01830	AT5G01830.1	5	armadillo/beta-catenin repeat family protein / U-box domain-containing protein, contains Pfam domain, PF00514: Armadillo/beta-catenin-like repeats and Pfam, PF04564: U-box domain
CATMA2a33420	14	0.419192	2	0.397927	1	0.0942484	0	0.0834363	0	2.54094	3	1.78413	4	0.565721	3	0.756693	1	0.949271	0.224833	0.199041	0.702151	0.222642	0.2978	1.29923e-06	2.59574	7.05345e-05	0.725432	0.164975	0.223038	0.166599	0.110264	3.159e-10	1.89269e-09	0.586008	AT2G35290	AT2G35290.1	2	expressed protein
CATMA1a66768	9	0.769139	2	0.776644	2	0.350427	1	0.185901	0	0.846889	0	0.529173	2	0.169472	2	0.0495233	0	1.00976	0.45561	0.241701	0.624844	0.200111	0.0584768	1.57977e-06	2.5905	8.11493e-05	0.363243	0.908194	1.46766	2.06776	3.75381	0.0154302	0.0249142	0.178727	AT1G77640	AT1G77640.1	1	encodes a member of the DREB subfamily A-5 of ERF/AP2 transcription factor family. The protein contains one AP2 domain. There are 15 members in this subfamily including RAP2.1, RAP2.9 and RAP2.10.
CATMA2a27045	9	0.0862442	0	0.00908791	0	0.00527069	0	0.0653933	0	1.76022	2	1.30071	3	0.644075	2	0.982697	2	0.105374	0.0611135	0.758234	0.738947	0.365906	0.558281	0.00256333	2.58786	0.0123801	0.17323	0.0489963	0.00698689	0.00818334	0.0665447	3.25747e-11	2.33641e-10	0.0493924	AT2G28630	AT2G28630.1	2	beta-ketoacyl-CoA synthase family protein
CATMA4a05710	32	32.9261	4	10.8224	4	6.43124	4	36.7741	4	52.6881	4	17.3097	4	16.4162	4	15.8587	4	0.328688	0.195324	1.11687	0.328531	0.311573	0.300992	3.93197e-05	2.58198	0.000685576	0.0663518	0.624924	0.625223	0.391761	2.31886	0.152868	0.197815	0.00959998	AT4G05070	AT4G05070.1	4	expressed protein
CATMA2b21020	17	2.33898	2	1.1192	3	1.80934	4	0.673177	0	3.19089	1	1.58359	4	0.9959	3	0.731883	0	0.478499	0.773559	0.287808	0.496287	0.312108	0.229367	2.0618e-05	2.57763	0.000453898	0.290988	0.73302	0.706747	1.81679	0.919787	0.812091	0.845494	0.122765	AT2G22500	AT2G22500.1	2	mitochondrial substrate carrier family protein, contains Pfam profile: PF00153 mitochondrial carrier protein
CATMA4a41030	20	9.25471	4	9.03581	4	1.99128	4	2.24861	4	0.526268	1	0.36164	2	0.17796	1	0.0522252	0	0.976347	0.215164	0.242969	0.687179	0.338154	0.0992369	1.36265e-07	2.55905	1.48742e-05	0.225234	17.5856	24.9856	11.1895	43.056	4.87274e-15	8.16984e-14	0.0779367	AT4G39675	AT4G39675.1	4	expressed protein
CATMA2a16380	10	0.730772	1	0.38851	2	0.19413	1	0.752008	2	1.32608	2	0.409002	1	0.196376	1	0.313992	0	0.531644	0.265651	1.02906	0.30843	0.148087	0.236782	2.42126e-07	2.51965	2.20629e-05	0.0610679	0.551077	0.949898	0.988567	2.39499	0.698582	0.746298	0.00827789	AT2G17705	AT2G17705.1	2	expressed protein, similar to expressed protein [Arabidopsis thaliana] (TAIR:At4g08330.1); similar to unknown protein [Oryza sativa (japonica cultivar-group)] (GB:BAD73777.1)
CATMA4a29300	14	1.17246	2	1.18177	4	0.0585717	0	0.273505	0	3.15985	2	2.08599	4	1.21109	2	0.570128	0	1.00795	0.0499564	0.233275	0.660152	0.383273	0.180428	6.50569e-10	2.51503	4.26082e-07	0.00125079	0.371048	0.56653	0.048363	0.479726	4.05079e-09	1.97526e-08	1.12228e-05	AT4G27657	AT4G27657.1	4	expressed protein
CATMA4a02370	14	6.78356	3	2.48151	4	2.98227	3	3.77358	4	0.509319	0	0.285491	0	0.135014	0	0.158056	0	0.365812	0.439633	0.556284	0.560535	0.265087	0.310328	2.6698e-06	2.49768	0.00011281	0.0780002	13.3189	8.69208	22.0887	23.875	1.54995e-18	7.03112e-17	0.0127566	AT4G02090	AT4G02090.1	4	expressed protein
CATMA1a31210	29	6.11113	4	4.3324	4	2.11199	4	2.70091	2	24.3713	4	12.2129	4	7.34064	4	4.66432	3	0.708936	0.345598	0.441965	0.501116	0.3012	0.191386	2.08473e-09	2.4902	8.99864e-07	0.100594	0.250751	0.354741	0.287712	0.579057	3.26204e-11	2.33809e-10	0.0196695	AT1G32920	AT1G32920.1	1	expressed protein
CATMA4a25830	10	0.455412	1	0.401391	2	0.0544712	0	0.11466	0	1.8331	2	1.11891	3	0.307347	2	0.825355	0	0.881381	0.119609	0.251773	0.610391	0.167665	0.450251	7.376e-05	2.48107	0.00108117	0.733328	0.248438	0.358735	0.17723	0.138923	4.0473e-06	1.20625e-05	0.597215	AT4G24110	AT4G24110.1	4	expressed protein
CATMA2a34420	29	5.1205	4	2.85617	4	1.42657	4	3.12611	3	7.2225	4	4.31136	4	1.70518	4	1.42124	2	0.557791	0.2786	0.610509	0.596935	0.236092	0.19678	2.03453e-06	2.47671	9.30999e-05	0.0979108	0.708965	0.662474	0.836612	2.19957	0.795648	0.832261	0.0188365	AT2G36220	AT2G36220.1	2	expressed protein
CATMA1a33270	21	1.38468	2	1.07746	3	0.148185	0	0.214976	0	20.4754	4	11.2551	4	5.52456	4	12.2968	4	0.778131	0.107017	0.155253	0.549686	0.269814	0.600565	1.20739e-06	2.46047	6.6924e-05	0.0614452	0.0676263	0.0957313	0.0268229	0.0174822	2.38927e-15	4.30932e-14	0.00834983	AT1G35140	AT1G35140.1	1	phosphate-responsive protein, putative, similar to phi-1 (phosphate-induced gene) (Nicotiana tabacum) GI:3759184; contains Pfam profile PF04674: Phosphate-induced protein 1 conserved region
CATMA2a25440	18	3.93424	3	2.83961	4	0.554207	3	1.02415	1	1.81765	2	1.09842	3	0.653813	2	0.673541	0	0.721769	0.140868	0.260317	0.60431	0.359703	0.370556	2.13695e-06	2.45752	9.56971e-05	0.251425	2.16447	2.58517	0.847654	1.52055	0.00494317	0.00876175	0.0953013	AT2G27080	AT2G27080.1	2	harpin-induced protein-related / HIN1-related / harpin-responsive protein-related, contains 1 transmembrane domain; similar to hin1 homolog (GI:13122296) (Arabidopsis thaliana); similar to hin1 (GI:22830759) (Nicotiana tabacum)
CATMA1a66420	27	1.11625	3	0.356957	2	0.308253	3	1.24478	3	18.9633	4	6.23161	4	3.87796	4	4.03096	4	0.319781	0.27615	1.11515	0.328615	0.204499	0.212567	0.0070627	2.45676	0.0251752	0.295023	0.0588639	0.0572816	0.0794883	0.308806	9.39189e-09	4.29209e-08	0.125903	AT1G77210	AT1G77210.1	1	sugar transporter, putative, similar to monosaccharide transporter PaMst-1 (Picea abies) GI:2258137, sugar carrier protein GI:169735 from (Ricinus communis), glucose transporter (Saccharum hybrid cultivar H65-7052) GI:347855; contains Pfam profile PF
CATMA4a33530	13	4.68612	3	1.97069	4	1.16432	3	2.37077	2	0.216728	0	0.148515	1	0.0581836	0	0.0674153	0	0.420538	0.248462	0.505914	0.685258	0.268463	0.311059	0.000270559	2.43969	0.00267219	0.530019	21.6221	13.2693	20.0112	35.1667	1.40429e-14	2.1577e-13	0.345051	AT4G31875	AT4G31875.1	4	expressed protein
CATMA1a69620	20	129.719	1	54.4239	2	19.5194	3	106.769	3	146.222	2	72.7432	3	37.7044	2	40.7549	4	0.419552	0.150474	0.82308	0.497484	0.257857	0.278719	2.26021e-06	2.42717	9.95163e-05	0.0587992	0.887136	0.748164	0.517695	2.61979	0.867385	0.891635	0.00778266	AT1G80440	AT1G80440.1	1	kelch repeat-containing F-box family protein, similar to SP|Q9ER30 Kelch-related protein 1 (Sarcosin) {Rattus norvegicus}; contains Pfam profiles PF01344: Kelch motif, PF00646: F-box domain
CATMA4a26650	20	2.06489	2	0.812299	3	0.907814	4	1.23982	3	3.05197	3	1.12617	3	0.982752	2	0.822881	0	0.393386	0.439643	0.600427	0.368997	0.322006	0.269623	0.000188798	2.39408	0.00212978	0.444661	0.676577	0.721296	0.923747	1.50668	0.527838	0.589242	0.253328	AT4G24970	AT4G24970.1	4	ATP-binding region, ATPase-like domain-containing protein, low similarity to microrchidia (Mus musculus) GI:5410255; contains Pfam profile PF02518: ATPase, histidine kinase-, DNA gyrase B-, and HSP90-like domain protein
CATMA1a31220	10	1.57068	1	1.42036	3	0.411624	1	0.822517	0	3.94014	2	1.28329	2	1.11396	1	0.375783	0	0.904297	0.262067	0.523668	0.325696	0.282722	0.0953732	2.02447e-06	2.39382	9.30999e-05	0.0207724	0.398637	1.10682	0.369513	2.18881	0.119001	0.158512	0.00129814	NA	NA	NA	NA
CATMA5a62040	18	2.38734	2	2.59487	4	0.3804	3	1.13002	2	2.13047	1	1.07575	4	0.302691	2	0.0409619	0	1.08693	0.159341	0.473339	0.504936	0.142077	0.0192267	6.43051e-07	2.38585	4.29206e-05	0.0107859	1.12057	2.41214	1.25673	27.587	0.00014933	0.000348452	0.000423565	AT5G66650	AT5G66650.1	5	expressed protein, contains Pfam domain, PF04678: Protein of unknown function, DUF607
CATMA5a02320	8	0.823328	2	0.30437	0	0.780087	4	0.0603536	0	1.06232	0	0.431602	1	0.608721	1	0.0126381	0	0.369682	0.94748	0.0733045	0.406282	0.573011	0.0118967	1.14007e-07	2.38166	1.38916e-05	0.326547	0.775028	0.70521	1.28152	4.77552	0.348907	0.41104	0.149479	AT5G03210	AT5G03210.1	5	expressed protein
CATMA3a25040	24	18.1523	4	14.9304	4	9.42658	4	2.38991	3	3.72832	3	1.69249	3	1.40893	3	0.220014	0	0.822505	0.519304	0.131658	0.453956	0.377899	0.0590116	1.33022e-09	2.36433	7.63781e-07	0.543117	4.86878	8.82154	6.69062	10.8625	8.12084e-12	6.53597e-11	0.359484	AT3G25190	AT3G25190.1	3	nodulin, putative, similar to nodulin 21 (N-21) (Glycine max) SWISS-PROT:P16313
CATMA5a60600	32	32.1068	4	16.3611	4	8.09564	4	10.6403	4	9.39693	4	6.55623	4	3.46328	4	1.88145	4	0.509583	0.252147	0.331405	0.697699	0.368555	0.20022	5.86669e-07	2.35961	3.99201e-05	0.276068	3.41673	2.4955	2.33756	5.65539	6.64759e-09	3.11957e-08	0.11244	AT5G65207	AT5G65207.1	5	expressed protein
CATMA3a06080	11	0.999772	2	0.581571	3	0.437953	3	0.3903	1	0.909723	0	0.296824	1	0.207985	1	0.354098	0	0.581704	0.438053	0.390389	0.326279	0.228624	0.389237	0.000745981	2.35429	0.00539535	0.594586	1.09898	1.95931	2.1057	1.10224	0.0341321	0.0511468	0.417385	AT3G06890	AT3G06890.1	3	expressed protein
CATMA1a18050	30	47.2387	4	11.3583	4	15.087	4	14.0445	4	21.6992	4	7.35072	3	10.9974	4	14.1007	3	0.240445	0.319378	0.297309	0.338755	0.506812	0.649823	0.00212481	2.35252	0.0108887	0.747378	2.17697	1.5452	1.37186	0.996017	0.0783204	0.108906	0.617216	AT1G19020	AT1G19020.1	1	expressed protein
CATMA5a19130	21	0.363163	2	0.0937438	0	0.0684654	1	0.426906	2	294.484	4	68.4913	4	72.5681	4	71.8005	4	0.258132	0.188525	1.17552	0.232581	0.246425	0.243818	2.26879e-06	2.345	9.95163e-05	0.0348775	0.00123322	0.0013687	0.000943464	0.00594572	7.1317e-23	4.9822e-20	0.00319202	AT5G20630	AT5G20630.1	5	germin-like protein (GER3), identical to germin-like protein subfamily 3 member 3 (SP|P94072)
CATMA3a15560	29	19.2044	4	9.61319	4	0.957494	3	7.2807	4	5.64665	3	3.70804	4	2.43787	4	1.70946	3	0.500572	0.0498581	0.379116	0.656679	0.431738	0.302738	7.44029e-09	2.3207	2.36263e-06	0.00108824	3.40102	2.59253	0.392758	4.25907	6.34124e-05	0.000156647	8.72335e-06	AT3G16150	AT3G16150.1	3	L-asparaginase, putative / L-asparagine amidohydrolase, putative, similar to Swiss-Prot:P30364 L-asparaginase (EC 3.5.1.1) (L-asparagine amidohydrolase) (Lupinus angustifolius)
CATMA5a55595	31	12.9728	4	7.33241	4	5.18691	4	2.89951	4	5.55187	4	2.89278	4	1.68639	4	1.66905	3	0.565216	0.399831	0.223507	0.521047	0.303752	0.300629	0.000108828	2.31398	0.00143636	0.825082	2.33665	2.53473	3.07575	1.73721	6.24118e-05	0.000154431	0.724685	AT5G59820	AT5G59820.1	5	zinc finger (C2H2 type) family protein (ZAT12), identical to zinc finger protein ZAT12 (Arabidopsis thaliana) gi|1418325|emb|CAA67232
CATMA3a41500	13	10.2558	3	7.35184	4	0.81509	3	1.32746	0	1.27101	0	0.90259	1	0.447295	2	0.380678	0	0.71685	0.0794764	0.129436	0.710135	0.35192	0.299508	1.46957e-06	2.28732	7.73851e-05	0.165851	8.06896	8.14527	1.82227	3.4871	1.43761e-07	5.39954e-07	0.0457936	AT3G48520	AT3G48520.1	3	cytochrome P450 family protein, similar to Cytochrome P450 94A1 (P450-dependent fatty acid omega-hydroxylase) (SP:O81117) {Vicia sativa}; contains Pfam profile: PF00067 cytochrome P450
CATMA2a16550	23	2.36247	3	1.68879	4	0.300529	2	1.76987	2	11.8633	4	5.76715	4	1.10245	3	1.31032	1	0.71484	0.12721	0.749159	0.486136	0.0929297	0.110452	8.98506e-09	2.28073	2.69013e-06	0.0255997	0.199142	0.292829	0.272601	1.35071	5.49883e-06	1.61046e-05	0.00189573	AT2G17880	AT2G17880.1	2	DNAJ heat shock protein, putative, similar to J11 protein (Arabidopsis thaliana) GI:9843641; contains Pfam profile PF00226 DnaJ domain
CATMA2a25790	15	0.146671	0	0.0178688	0	0.0154784	0	0.165296	0	47.9461	4	22.6414	4	9.44966	4	12.1209	3	0.121829	0.105531	1.12699	0.472225	0.197089	0.252802	2.07544e-08	2.27646	4.72795e-06	0.0010769	0.00305908	0.000789209	0.00163798	0.0136373	4.67063e-23	3.49597e-20	8.22142e-06	AT2G27385	AT2G27385.1	2	expressed protein
CATMA3a14910	27	4.13128	4	2.1009	4	1.24693	4	2.49859	3	3.51283	4	1.73645	4	0.767917	3	0.478333	1	0.508534	0.301826	0.604798	0.494318	0.218604	0.136168	7.92621e-06	2.26425	0.000236635	0.0608147	1.17606	1.20988	1.62378	5.22354	0.000610739	0.00128307	0.00821193	AT3G15500	AT3G15500.1	3	no apical meristem (NAM) family protein (NAC3), identical to AtNAC3 (Arabidopsis thaliana) GI:12060424; contains Pfam PF02365: No apical meristem (NAM) domain; similar to jasmonic acid 2 GB:AAF04915 from (Lycopersicon esculentum)
CATMA3a49870	23	4.68868	2	2.63821	3	1.19503	4	1.04437	0	7.47019	4	3.94849	4	2.02372	3	3.14065	3	0.562676	0.254876	0.222743	0.528566	0.270905	0.420424	4.13342e-09	2.26019	1.4438e-06	0.226692	0.627652	0.668156	0.590515	0.332533	2.08823e-06	6.55755e-06	0.079078	AT3G56880	AT3G56880.1	3	VQ motif-containing protein, contains PF05678: VQ motif
CATMA1a62840	16	3.37437	3	3.28102	4	0.263413	4	0.0251092	0	0.405487	1	0.307561	2	0.0794724	2	0.0839607	0	0.972335	0.0780627	0.00744115	0.758498	0.195993	0.207061	9.12409e-06	2.21939	0.000257713	0.091169	8.32178	10.6679	3.31452	0.299059	0.0101556	0.0170218	0.0170436	AT1G73540	AT1G73540.1	1	MutT/nudix family protein, low similarity to SP|Q09790 Diadenosine 5',5'''-P1,P6-hexaphosphate hydrolase (EC 3.6.1.-) (Ap6A hydrolase) {Schizosaccharomyces pombe}; contains Pfam profile PF00293: NUDIX domain
CATMA4a01180	13	1.48342	2	0.50451	3	0.327133	3	0.301373	0	1.17652	1	0.428248	1	0.581516	3	0.692356	0	0.340099	0.220526	0.203161	0.363997	0.494269	0.588479	0.00152653	2.21053	0.00874124	0.377402	1.26086	1.17808	0.562552	0.435287	0.224639	0.279438	0.190281	AT4G01010	AT4G01010.1	4	cyclic nucleotide-regulated ion channel, putative (CNGC13), similar to CaM-regulated potassium ion channel (ACBK1) GI:8515883 from (Arabidopsis thaliana)
CATMA4a19790	14	0.79954	2	0.306551	2	0.444246	3	0.346791	0	2.11785	1	0.479723	3	0.441464	2	0.830509	1	0.383409	0.555627	0.433738	0.226514	0.208449	0.392148	7.1415e-05	2.19989	0.001057	0.331011	0.377525	0.639017	1.0063	0.417565	0.00166447	0.00322283	0.152981	AT4G18670	AT4G18670.1	4	leucine-rich repeat family protein / extensin family protein, similar to extensin-like protein (Lycopersicon esculentum) gi|5917664|gb|AAD55979; contains leucine-rich repeats, Pfam:PF00560; contains proline rich extensin domains, INTERPRO:IPR002965
CATMA4a17380	15	0.132323	0	0.039835	0	0.0494918	0	0.0633443	0	10.405	4	5.33726	4	3.62671	4	1.89028	3	0.301045	0.374024	0.478711	0.512952	0.348555	0.181671	0.00114178	2.19696	0.0071817	0.24422	0.0127172	0.00746357	0.0136465	0.0335105	4.66321e-17	1.38823e-15	0.08989	AT4G16515	AT4G16515.1	4	expressed protein
CATMA2a27080	31	82.0808	4	27.6001	4	41.6593	4	39.6141	4	8.68111	4	3.73374	4	2.40565	4	1.10015	3	0.336255	0.50754	0.482623	0.430099	0.277113	0.126729	8.19014e-07	2.16036	5.07837e-05	0.019936	9.45511	7.39207	17.3173	36.0078	1.09613e-16	2.87878e-15	0.00121084	AT2G28670	AT2G28670.1	2	disease resistance-responsive family protein / fibroin-related, contains similarity to silk fibroin heavy chain (Bombyx mori) gi|765323|gb|AAB31861; contains disease resistance response protien domain Pfam:FP03018
CATMA2a14770	32	12.4618	4	8.62108	4	2.3761	4	7.37841	4	28.5871	4	7.17437	4	5.58428	4	6.18139	4	0.6918	0.190671	0.592081	0.250965	0.195342	0.21623	5.15784e-08	2.13709	8.31524e-06	0.0513818	0.435924	1.20165	0.425498	1.19365	0.0163327	0.0262098	0.00598205	AT2G15890	AT2G15890.1	2	expressed protein
CATMA3a23160	11	1.58952	2	1.29332	2	0.217754	0	0.490155	0	4.23639	2	1.63865	4	0.881532	1	1.11302	0	0.813652	0.136993	0.308366	0.386804	0.208085	0.262728	5.95958e-06	2.11663	0.000198535	0.419983	0.375206	0.789256	0.247018	0.440383	0.000174739	0.00040359	0.229089	AT3G23170	AT3G23170.1	3	expressed protein
CATMA2a39370	20	2.46532	2	1.50308	4	0.153277	1	1.12321	2	2.56628	4	1.1064	3	0.702657	3	0.707694	1	0.60969	0.0621731	0.455606	0.43113	0.273804	0.275766	9.40431e-11	2.10817	1.0106e-07	0.00117143	0.960658	1.35853	0.218139	1.58714	0.101393	0.137149	9.69287e-06	AT2G41010	AT2G41010.1	2	VQ motif-containing protein, contains PF05678: VQ motif
CATMA5a57200	28	21.6606	2	14.0772	4	7.18702	3	12.8903	4	59.9365	4	19.0747	4	7.11867	4	5.48487	3	0.649899	0.331801	0.595101	0.318248	0.11877	0.0915113	2.00538e-06	2.10533	9.29839e-05	0.0556734	0.361393	0.738006	1.0096	2.35015	0.511124	0.573455	0.00704485	AT5G61600	AT5G61600.1	5	encodes a member of the ERF (ethylene response factor) subfamily B-3 of ERF/AP2 transcription factor family. The protein contains one AP2 domain. There are 18 members in this subfamily including ATERF-1, ATERF-2, AND ATERF-5.
CATMA4a38440	23	0.649959	2	0.280588	2	0.149073	3	0.147209	0	19.6681	4	11.5104	4	7.12097	4	5.29361	4	0.431701	0.229358	0.22649	0.585232	0.362056	0.269146	0.00106216	2.10398	0.00682429	0.946661	0.0330463	0.0243768	0.0209344	0.0278089	3.89284e-14	5.36751e-13	0.912062	AT4G36850	AT4G36850.1	4	PQ-loop repeat family protein / transmembrane family protein, similar to SP|Q10482 Seven transmembrane protein 1 {Schizosaccharomyces pombe}; contains Pfam profile PF04193: PQ loop repeat
CATMA1a08830	16	0.727246	2	0.501231	3	0.214018	3	0.0675643	0	1.38617	2	0.811486	4	0.319011	2	0.292177	0	0.689218	0.294285	0.0929043	0.585415	0.230138	0.21078	5.50521e-06	2.10274	0.000187743	0.505412	0.524643	0.61767	0.670878	0.231244	0.0022659	0.00428366	0.314968	AT1G09950	AT1G09950.1	1	transcription factor-related, low similarity to tumor-related protein (Nicotiana glauca x Nicotiana langsdorffii) GI:688423, SP|P23923 Transcription factor HBP-1b {Triticum aestivum}
CATMA4a28730	10	0.11203	2	0.0880316	2	0.115595	4	0.0247417	0	1.61591	2	0.0174554	0	0.0285498	0	0.0299942	0	0.785783	1.03182	0.220848	0.0108022	0.017668	0.0185618	4.42317e-06	2.08548	0.00016256	0.00477824	0.0693296	5.04325	4.04888	0.824883	0.898275	0.917807	0.000107156	NA	NA	NA	NA
CATMA5a14050	14	0.200777	0	0.0635795	0	0.0613729	0	0.124862	0	39.3256	4	20.8068	4	4.10806	3	7.70737	3	0.316668	0.305677	0.621895	0.529089	0.104463	0.195989	0.000273886	2.07378	0.00269236	0.161083	0.0051055	0.00305571	0.0149396	0.0162004	6.16066e-17	1.77356e-15	0.044033	AT5G15780	AT5G15780.1	5	pollen Ole e 1 allergen and extensin family protein, contains Pfam profile PF01190: Pollen proteins Ole e I family
CATMA3a11790	9	0.805294	1	0.430423	2	0.133129	0	0.666875	0	2.92235	2	0.67371	2	0.27269	2	0.528687	0	0.534492	0.165318	0.828113	0.230537	0.0933118	0.180911	1.35414e-07	2.03268	1.48742e-05	0.133272	0.275564	0.638885	0.488208	1.26138	0.00323799	0.00594757	0.0322617	AT3G12830	AT3G12830.1	3	auxin-responsive family protein, similar to auxin-induced protein (SP:P33082) (Glycine max)
CATMA5a02240	8	0.0690641	0	0.0143687	0	0.0217596	0	0.0343381	0	2.44357	1	1.25409	4	0.68225	3	0.530504	0	0.208048	0.315064	0.497192	0.51322	0.279202	0.217102	0.00178146	2.02983	0.00968254	0.223143	0.0282636	0.0114575	0.0318939	0.0647272	2.3872e-14	3.44566e-13	0.0768297	AT5G03120	AT5G03120.1	5	expressed protein
CATMA1a26550	17	3.97013	2	2.82566	3	0.754171	4	0.364602	0	3.03289	2	2.09998	4	0.67246	2	0.358807	0	0.711729	0.189961	0.0918361	0.692404	0.221723	0.118305	1.5342e-07	2.02596	1.60769e-05	0.97577	1.30903	1.34556	1.12151	1.01615	0.418369	0.482457	0.960361	AT1G28370	AT1G28370.1	1	encodes a member of the ERF (ethylene response factor) subfamily B-1 of ERF/AP2 transcription factor family. The protein contains one AP2 domain. There are 15 members in this subfamily including ATERF-3, ATERF-4, ATERF-7, and leafy petiole.
CATMA1a25900	20	5.46607	4	2.15939	4	0.799029	4	1.66359	3	1.20442	1	0.506662	3	0.620151	1	0.261118	0	0.395054	0.14618	0.304349	0.42067	0.514897	0.2168	2.72654e-05	1.99795	0.000544218	0.0925076	4.53835	4.262	1.28844	6.37103	1.36096e-07	5.1319e-07	0.0174263	AT1G27670	AT1G27670.1	1	expressed protein
CATMA3a14565	31	26.3059	4	10.8549	4	4.48495	4	18.2955	4	20.7195	4	8.36019	4	2.90393	4	3.57887	3	0.412639	0.170492	0.69549	0.403494	0.140155	0.17273	1.35539e-05	1.995	0.000341606	0.204174	1.26962	1.2984	1.54444	5.1121	0.00393617	0.00711967	0.0654865	AT3G15210	AT3G15210.1	3	Encodes a member of the ERF (ethylene response factor) subfamily B-1 of ERF/AP2 transcription factor family (ATERF-4). The protein contains one AP2 domain. Acts as a negative regulator of JA-responsive defense gene expression and resistance to the n
CATMA4a16580	21	1.84252	2	1.34878	4	0.336599	3	0.686176	0	5.91072	4	1.33686	4	1.01943	3	1.80663	1	0.732029	0.182685	0.372412	0.226175	0.172472	0.305653	3.10658e-06	1.99143	0.000127164	0.220495	0.311725	1.00892	0.330182	0.37981	8.14216e-05	0.000198054	0.0751066	AT4G15800	AT4G15800.1	4	rapid alkalinization factor (RALF) family protein, similar to RALF precursor (Nicotiana tabacum) GI:16566316
CATMA4a31885	27	11.1652	3	3.32987	4	1.4753	2	5.59566	2	95.5062	4	29.9458	4	24.3573	4	42.2099	4	0.298235	0.132133	0.501167	0.313549	0.255033	0.44196	7.34024e-06	1.94208	0.000224908	0.61367	0.116906	0.111196	0.0605693	0.132567	4.13843e-12	3.54013e-11	0.441498	AT4G30270	AT4G30270.1	4	MERI-5 protein (MERI-5) (MERI5B) / endo-xyloglucan transferase / xyloglucan endo-1,4-beta-D-glucanase (SEN4), identical to endo-xyloglucan transferase gi:944810, SP|P24806 MERI-5 protein precursor (Endo-xyloglucan transferase) (Xyloglucan endo-1,4-be
CATMA5a09830	25	3.16315	4	2.79417	4	0.209472	4	0.169556	0	8.68906	4	3.45403	3	1.98981	4	2.65957	2	0.883349	0.0662228	0.0536037	0.397515	0.229001	0.306083	5.45717e-13	1.93577	2.85928e-09	7.68822e-05	0.364038	0.808958	0.105273	0.0637533	1.01133e-12	9.94154e-12	1.32062e-07	AT5G11070	AT5G11070.1	5	expressed protein
CATMA3a19030	10	0.900628	2	0.546098	4	0.330683	4	0.0885117	0	0.0281104	0	0.00851405	0	0.00976291	0	0.00569002	0	0.606352	0.367169	0.0982778	0.302879	0.347306	0.202417	4.67011e-06	1.9244	0.000165892	0.285639	32.039	64.1408	33.8713	15.5556	3.08277e-15	5.40207e-14	0.119043	AT3G19430	AT3G19430.1	3	late embryogenesis abundant protein-related / LEA protein-related, similar to late embryogenesis abundant protein (Picea glauca) GI:1350543
CATMA3a09980	28	17.3379	4	9.5724	4	3.7088	4	6.77046	4	17.219	2	6.6395	3	3.41301	4	2.95069	3	0.55211	0.213913	0.390502	0.385592	0.198212	0.171363	0.000105708	1.91169	0.00140573	0.680438	1.0069	1.44173	1.08667	2.29454	0.145494	0.189395	0.52735	AT3G10930	AT3G10930.1	3	expressed protein
CATMA5a47120	23	4.0474	3	2.61829	4	1.21349	4	1.34529	2	9.63882	4	4.13795	4	1.09582	2	0.744128	0	0.646908	0.299819	0.332384	0.4293	0.113688	0.0772011	9.33129e-06	1.8993	0.00026006	0.308593	0.419906	0.632751	1.10738	1.80788	0.48779	0.550577	0.135978	AT5G51190	AT5G51190.1	5	encodes a member of the ERF (ethylene response factor) subfamily B-3 of ERF/AP2 transcription factor family. The protein contains one AP2 domain. There are 18 members in this subfamily including ATERF-1, ATERF-2, AND ATERF-5.
CATMA3a45335	12	1.41659	3	0.507179	3	0.240225	3	0.975981	1	0.964698	0	0.220603	1	0.113275	1	0.320761	0	0.358028	0.169579	0.688964	0.228676	0.11742	0.332499	2.42824e-06	1.89517	0.000105198	0.7532	1.46843	2.29906	2.12071	3.04271	0.00058844	0.00123995	0.62454	AT3G52400	AT3G52400.1	3	syntaxin, putative (SYP122), similar to SP|Q9ZSD4 Syntaxin 121 (AtSYP121) (Syntaxin-related protein At-Syr1) {Arabidopsis thaliana}
CATMA5a43205	26	3.42833	4	2.04106	4	1.48861	3	0.372428	0	28.9682	4	13.6584	4	5.11739	4	2.11443	3	0.595352	0.434208	0.108633	0.471497	0.176656	0.0729914	8.68949e-09	1.85934	2.67815e-06	0.532392	0.118348	0.149436	0.290892	0.176137	6.31892e-10	3.58312e-09	0.347753	AT5G47220	AT5G47220.1	5	Encodes a member of the ERF (ethylene response factor) subfamily B-3 of ERF/AP2 transcription factor family (ATERF-2). The protein contains one AP2 domain. Functions as activator of GCC box–dependent transcription. Positive regulator of JA-responsive
CATMA2a43300	20	0.7909	3	0.331354	3	0.505085	4	0.167532	0	2.59977	4	0.931077	4	0.387218	2	0.119235	0	0.418959	0.638621	0.211824	0.358138	0.148943	0.0458635	2.9503e-05	1.82235	0.000572522	0.246067	0.304219	0.355882	1.30439	1.40506	0.138106	0.180856	0.091053	AT2G44840	AT2G44840.1	2	encodes a member of the ERF (ethylene response factor) subfamily B-3 of ERF/AP2 transcription factor family. The protein contains one AP2 domain. There are 18 members in this subfamily including ATERF-1, ATERF-2, AND ATERF-5.
CATMA2a30410	27	129.898	3	47.2602	3	19.2844	4	28.394	4	30.5402	4	12.4564	4	9.91017	3	10.1012	2	0.363825	0.148458	0.218587	0.407869	0.324496	0.330752	3.92526e-06	1.79399	0.000151139	0.534219	4.25335	3.79405	1.94592	2.81094	4.20426e-07	1.47247e-06	0.349556	AT2G32150	AT2G32150.1	2	haloacid dehalogenase-like hydrolase family protein, contains InterPro accession IPR005834: Haloacid dehalogenase-like hydrolase
CATMA5a15610	28	12.6692	4	10.7329	4	2.33871	4	2.0202	3	20.4342	4	6.38433	4	1.59812	3	1.40566	2	0.847164	0.184597	0.159457	0.312434	0.0782083	0.0687898	1.36238e-08	1.65065	3.5691e-06	0.46934	0.620001	1.68113	1.46341	1.43719	0.323528	0.385256	0.277215	AT5G17350	AT5G17350.1	5	expressed protein
CATMA3a37170	15	3.73024	2	1.92902	3	0.267349	2	0.43544	0	3.63205	2	2.37931	4	0.669016	2	0.379662	0	0.517132	0.0716708	0.116732	0.655087	0.184198	0.104531	1.54322e-06	1.64935	7.97905e-05	0.647548	1.02703	0.81075	0.399615	1.14691	0.360098	0.422372	0.484472	AT3G44260	AT3G44260.1	3	CCR4-NOT transcription complex protein, putative, similar to SWISS-PROT:Q9UFF9 CCR4-NOT transcription complex, subunit 8 (CAF1-like protein, CALIFp) (Homo sapiens)
CATMA2a37060	16	8.11185	3	1.92287	4	2.36711	4	1.51505	1	1.73107	1	0.481854	1	0.742642	2	0.292166	0	0.237045	0.291809	0.186771	0.278357	0.429008	0.168778	6.49578e-05	1.59177	0.00098366	0.919022	4.68604	3.99057	3.18742	5.18559	8.13481e-07	2.70618e-06	0.868945	AT2G38790	AT2G38790.1	2	expressed protein
CATMA3a36740	17	1.05849	2	0.224444	1	0.359911	4	0.715532	1	3.79512	3	0.80365	4	0.175145	2	0.0932747	0	0.212041	0.340022	0.675992	0.211759	0.0461501	0.0245776	2.22984e-06	1.51054	9.90107e-05	0.00243904	0.278909	0.279281	2.05493	7.67123	0.824419	0.855186	3.79886e-05	AT3G43850	AT3G43850.1	3	expressed protein, similar to MTD1 (Medicago truncatula) GI:9294810
CATMA3a54340	27	9.78885	4	4.04211	4	1.60703	4	2.5414	4	4.08932	4	0.925424	4	0.969908	3	0.589353	0	0.41293	0.16417	0.259621	0.226303	0.237181	0.14412	0.000206765	1.44432	0.00226696	0.614461	2.39376	4.36785	1.65689	4.31218	0.000200445	0.000458517	0.442477	AT3G61190	AT3G61190.1	3	BON1-associated protein 1 (BAP1), identical to BON1-associated protein 1 (Arabidopsis thaliana) GI:15487384; contains Pfam profile PF00168: C2 domain; supporting cDNA gi|15487383|gb|AY045765.1|

## Sheet: e Uncategorized
CATMA ID	Number of spots above background (AbB)	Expression BA0 root	AbB BA0 root	Expression BA15 root	AbB BA15 root	Expression BA120 root	AbB BA120 root	Expression BA1080 root	AbB BA1080 root	Expression BA0 shoot	AbB BA0 shoot	Expression BA15 shoot	AbB BA15 shoot	Expression BA120 shoot	AbB BA120 shoot	Expression BA1080 shoot	AbB BA120 shoot 1	Ratio BA15 vs BA0 root	Ratio BA120 vs BA0 root	Ratio BA1080 vs BA0 root	Ratio BA15 vs BA0 shoot	Ratio BA120 vs BA0 shoot	Ratio BA1080 vs BA0 shoot	p value cytokinin effect	sum(abs(log2))	FDR p value cytokinin effect	FDR p value interaction effect	Ratio root vs shoot BA0	Ratio root vs shoot BA15	Ratio root vs shoot BA120	Ratio root vs shoot BA1080	p value organ effect	FDR p value organ effect	p value interaction effect	AGI	genename	chromosome	Description
CATMA5a43410	15	52.2338	4	25.1864	4	9.61807	4	0.24369	0	0.141842	0	0.467575	3	0.0999486	0	0.0135312	0	0.482186	0.184135	0.00466536	3.29645	0.704648	0.0953961	3.53832e-09	16.8532	1.30552e-06	0.0897942	368.254	53.8661	96.2302	18.0095	4.30261e-13	4.56809e-12	0.0166409	AT5G47450	AT5G47450.1	5	major intrinsic family protein / MIP family protein, contains Pfam profile: MIP PF00230
CATMA5a11800	11	0.184	2	0.238118	1	0.299061	4	0.0724442	0	0.0180287	0	0.249866	3	0.165365	1	0.0600248	0	1.29412	1.62533	0.393718	13.8593	9.1723	3.3294	0.0061952	11.1428	0.0229155	0.227011	10.2059	0.952983	1.80849	1.2069	0.0321196	0.0484221	0.0793748	AT5G13570	AT5G13570.1	5	MutT/nudix family protein, similar to mRNA-decapping enzyme (Homo sapiens) GI:23268269; contains Pfam profile PF00293: NUDIX domain
CATMA3a13620	13	0.492456	2	1.11001	4	0.555156	4	0.259818	0	0.0417295	0	0.339643	2	0.289365	1	0.273965	0	2.25403	1.12732	0.527597	8.13914	6.9343	6.56526	0.00789179	10.8014	0.0272302	0.117976	11.8011	3.26816	1.91853	0.948361	0.000803634	0.00164832	0.0257703	AT3G14340	AT3G14340.1	3	expressed protein
CATMA5a53100	17	0.143942	2	0.576062	3	0.550806	4	0.0163216	0	0.255436	1	0.840493	4	0.75138	3	0.344518	0	4.00203	3.82658	0.11339	3.29043	2.94156	1.34875	7.70132e-05	10.7839	0.0011091	0.0810216	0.563517	0.685386	0.73306	0.0473753	0.00225649	0.00426819	0.0136157	AT5G57350	AHA3	5	member of Plasma membrane H+-ATPase family
CATMA4a13500	22	1.16983	2	0.668379	3	0.578796	3	0.593375	0	6.56971	4	0.964821	4	0.726911	2	2.29872	4	0.571345	0.494767	0.50723	0.146859	0.110646	0.349896	0.000104366	10.2605	0.00139319	0.124232	0.178065	0.692749	0.79624	0.258133	8.1716e-05	0.000198724	0.028346	AT4G13340	AT4G13340.1	4	leucine-rich repeat family protein / extensin family protein, similar to extensin-like protein (Lycopersicon esculentum) gi|5917664|gb|AAD55979; contains leucine-rich repeats, Pfam:PF00560; contains proline rich extensin domains, INTERPRO:IPR002965
CATMA1a44700	15	0.906027	3	0.420746	3	0.93463	4	3.21253	4	0.1184	1	0.0108186	0	0.0243879	0	0.0420955	0	0.464386	1.03157	3.54573	0.0913732	0.205979	0.355535	0.00780566	10.201	0.0270309	0.329578	7.65223	38.8909	38.3234	76.3152	8.56313e-10	4.73525e-09	0.151951	AT1G53640	AT1G53640.1	1	expressed protein, ; expression supported by MPSS
CATMA2a39655	8	1.24711	1	1.15926	2	2.68151	4	0.342952	0	0.0261537	0	0.072802	0	0.355866	1	0.0692272	0	0.929557	2.15018	0.274997	2.78362	13.6067	2.64694	0.00847011	9.71989	0.0286965	0.374199	47.684	15.9235	7.53517	4.95401	5.03328e-07	1.74129e-06	0.187367	AT2G41310	AT2G41310.1	2	two-component responsive regulator / response reactor 3 (RR3), identical to response reactor 3 GI:3273200 from (Arabidopsis thaliana); contains Pfam profile: PF00072 response regulator receiver domain
CATMA1a67240	14	0.774404	2	0.84902	4	1.41799	4	1.39575	4	0.0190417	0	0.0729878	0	0.123814	0	0.175292	0	1.09635	1.83108	1.80236	3.83306	6.50227	9.20572	0.000390446	9.69726	0.00341703	0.193815	40.6689	11.6324	11.4526	7.96245	4.71431e-12	3.97436e-11	0.060005	AT1G78120	AT1G78120.1	1	tetratricopeptide repeat (TPR)-containing protein, low similarity to SP|Q99615 DnaJ homolog subfamily C member 7 (Tetratricopeptide repeat protein 2) {Homo sapiens}; contains Pfam profile PF00515: TPR Domain
CATMA1a17460	14	1.78758	3	1.27869	4	2.19235	4	2.60137	3	0.0133183	0	0.0444075	0	0.108631	0	0.152721	0	0.715319	1.22643	1.45525	3.33431	8.15647	11.467	0.000386853	9.60382	0.00339233	0.0678123	134.219	28.7944	20.1817	17.0335	1.89558e-14	2.82157e-13	0.0100563	AT1G18420	AT1G18420.1	1	expressed protein, contains Pfam profile PF01027: Uncharacterized protein family UPF0005
CATMA4a12160	14	1.11442	2	1.10658	4	1.18166	4	0.0818617	0	0.102821	0	0.426451	2	0.623334	2	0.20344	0	0.99296	1.06033	0.0734566	4.14753	6.06234	1.97859	0.000404488	9.49827	0.00349482	0.0456449	10.8385	2.59485	1.89571	0.402388	0.0134428	0.0219864	0.00494824	AT4G12030	AT4G12030.1	4	bile acid:sodium symporter family protein, low similarity to SP|Q12908 Ileal sodium/bile acid cotransporter {Homo sapiens}; contains Pfam profile PF01758: Sodium Bile acid symporter family
CATMA4a18370	9	66.149	1	42.0912	2	43.7392	2	4.38323	0	2.27424	0	5.87467	3	1.35681	1	0.506275	0	0.636309	0.661223	0.0662631	2.58314	0.596597	0.222613	1.37212e-06	9.44633	7.29868e-05	0.212503	29.0862	7.16486	32.2369	8.6578	3.78365e-11	2.67537e-10	0.0700538	AT4G17340	AT4G17340.1	4	major intrinsic family protein / MIP family protein, contains Pfam profile: MIP PF00230
CATMA1a11515	32	7.96084	4	3.956	4	4.87692	4	9.31322	4	29.5584	4	2.27438	4	3.44312	4	19.5541	4	0.496932	0.612614	1.16988	0.0769453	0.116485	0.66154	5.8127e-07	9.34009	3.99201e-05	0.0330905	0.269326	1.73937	1.41643	0.47628	0.120399	0.16008	0.00292727	AT1G12520	AT1G12520.1	1	superoxide dismutase copper chaperone, putative, similar to copper chaperone for superoxide dismutase (Homo sapiens) gi|2431868|gb|AAC51764
CATMA2a26940	13	0.56508	2	0.999806	3	1.26827	4	0.910521	1	0.143506	0	0.542715	2	0.776468	1	0.677439	0	1.76932	2.24441	1.61131	3.78182	5.41069	4.72063	0.0025272	9.27164	0.0122491	0.53045	3.93767	1.84223	1.63338	1.34406	0.00416176	0.00750234	0.345489	AT2G28510	AT2G28510.1	2	Dof-type zinc finger domain-containing protein, similar to elicitor-responsive Dof protein ERDP GI:6092016 from (Pisum sativum)
CATMA2a19020	8	0.97823	1	0.530536	0	1.92357	4	6.04402	3	0.0812223	0	0.0158446	0	0.137114	0	0.252805	0	0.542343	1.96637	6.17852	0.195077	1.68813	3.11251	1.00186e-05	9.23692	0.000271982	0.702487	12.0439	33.4838	14.029	23.9078	1.87766e-10	1.17609e-09	0.55601	AT2G20520	AT2G20520.1	2	fasciclin-like arabinogalactan-protein (FLA6), identical to gi|13377780_gb_AAK20859
CATMA4a39130	10	0.095995	2	0.680217	4	0.716948	4	0.0746709	0	0.133608	0	0.12685	0	0.138636	0	0.0166782	0	7.08596	7.4686	0.777863	0.949417	1.03763	0.124829	0.00023614	9.21836	0.00245854	0.285337	0.718482	5.36238	5.17145	4.47716	0.00237641	0.00447642	0.118802	AT4G37590	AT4G37590.1	4	phototropic-responsive NPH3 family protein, contains NPH3 family domain, Pfam:PF03000
CATMA4b40645	12	0.463848	1	0.23474	2	0.215944	3	0.274005	0	0.834518	2	0.283105	3	0.101698	1	0.258003	0	0.506071	0.465549	0.590721	0.339244	0.121864	0.309164	0.000692656	9.13485	0.00511872	0.352623	0.555827	0.829162	2.12338	1.06202	0.963533	0.971506	0.170439	AT4G39220	AT4G39220.1	4	RER1A protein, identical to SP|O48670 RER1A protein (AtRER1A) {Arabidopsis thaliana}
CATMA4a40270	12	0.027622	0	0.00984489	0	0.00281747	0	0.128649	0	1.93648	0	1.63057	4	2.57167	4	5.22712	4	0.356415	0.102001	4.65749	0.842024	1.32801	2.69928	7.63527e-05	9.09117	0.00110511	0.0491541	0.014264	0.00603771	0.00109558	0.0246119	7.17818e-15	1.1626e-13	0.00557258	AT4G38840	AT4G38840.1	4	auxin-responsive protein, putative, auxin-inducible SAUR gene, Raphanus sativus,AB000708
CATMA1a32860	12	0.421814	1	0.46801	2	0.970554	4	0.145743	0	0.116537	0	0.57811	2	1.14678	3	0.17389	0	1.10952	2.3009	0.345514	4.96076	9.84051	1.49215	4.1944e-06	9.072	0.000156958	0.161908	3.61959	0.809551	0.846329	0.83813	0.387984	0.451492	0.0444171	AT1G34550	AT1G34550.1	1	expressed protein, contains Pfam profile PF04765: Protein of unknown function (DUF616); expression supported by MPSS
CATMA4a27050	10	0.316529	1	0.764766	3	0.494977	3	0.110913	0	0.0844444	0	0.185266	0	0.733045	3	0.207972	0	2.4161	1.56377	0.350404	2.19394	8.6808	2.46283	0.000347497	8.98228	0.00317428	0.0352913	3.74837	4.12794	0.675235	0.533307	0.0648886	0.0917635	0.00326004	AT4G25340	AT4G25340.1	4	immunophilin-related / FKBP-type peptidyl-prolyl cis-trans isomerase-related, immunophilin FKBP46 - Spodoptera frugiperda (fall armyworm),PIR2:A55320
CATMA3a53590	14	0.443927	2	0.984896	3	0.821022	4	0.738997	2	0.111032	0	0.530253	2	0.43008	1	0.432965	0	2.2186	1.84945	1.66468	4.77567	3.87347	3.89946	0.00718807	8.94459	0.025473	0.698969	3.99819	1.85741	1.909	1.70683	0.0023056	0.00435244	0.551476	AT3G60600	AT3G60600.1	3	Located exclusively in limiting membrane of protein storage vacuoles. Binds SRC2.
CATMA5a06670	14	2.39612	2	3.49019	4	1.39297	4	1.01568	1	0.108033	0	0.659636	2	0.468336	1	0.3371	0	1.4566	0.581346	0.423885	6.10585	4.3351	3.12033	0.00487881	8.93136	0.0193729	0.0526573	22.1794	5.29109	2.9743	3.01298	1.2402e-08	5.54202e-08	0.00631569	AT5G07460	AT5G07460.1	5	peptide methionine sulfoxide reductase, putative, similar to peptide methionine sulfoxide reductase (msr) (Arabidopsis thaliana) GI:4884033; contains Pfam profile PF01625: Peptide methionine sulfoxide reductase
CATMA3a16010	22	1.25949	0	0.700023	3	0.549234	2	2.38998	2	34.5435	4	9.58086	4	4.74612	3	14.7455	4	0.555797	0.436075	1.89757	0.277356	0.137395	0.426868	1.81046e-05	8.9108	0.000420661	0.157084	0.0364611	0.0730648	0.115723	0.162082	7.80021e-13	7.84438e-12	0.0419498	AT3G16570	AT3G16570.1	3	rapid alkalinization factor (RALF) family protein, similar to RALF precursor (Nicotiana tabacum) GI:16566316
CATMA3a18300	12	1.25142	0	0.681883	2	0.572609	3	1.32045	1	3.01916	1	0.703704	1	0.495393	3	0.708282	1	0.54489	0.457569	1.05516	0.233079	0.164083	0.234596	1.67863e-05	8.88173	0.000396179	0.0792186	0.414491	0.968992	1.15587	1.8643	0.810831	0.844686	0.0131086	AT3G18680	AT3G18680.1	3	aspartate/glutamate/uridylate kinase family protein, similar to UMP-kinase GB:CAB38122 gi:4468612 from (Lactococcus lactis) ; contains Pfam profile PF00696: Amino acid kinase family
CATMA3a16090	18	0.0743577	0	0.0185221	0	0.051264	0	0.345805	2	128.864	4	63.4573	4	35.515	4	60.1165	4	0.249095	0.689424	4.65056	0.492435	0.2756	0.466511	0.00321945	8.74054	0.0144174	0.047697	0.000577023	0.000291883	0.00144345	0.00575224	1.39559e-18	6.47096e-17	0.00529228	AT3G16660	AT3G16660.1	3	expressed protein
CATMA4a27496	16	10.047	4	7.40449	4	7.97587	4	28.581	4	0.024466	0	0.078082	0	0.00156883	0	0.0416778	0	0.736981	0.793852	2.84472	3.19145	0.0641227	1.7035	0.00248169	8.68738	0.0121069	0.0828935	410.653	94.8296	5083.97	685.761	2.09763e-14	3.07428e-13	0.0144049	AT4G25820	AT4G25820.1	4	xyloglucan:xyloglucosyl transferase / xyloglucan endotransglycosylase / endo-xyloglucan transferase (XTR9), identical to xyloglucan endotransglycosylase GI:4218963 from (Arabidopsis thaliana)
CATMA1a48485	15	5.56257	4	1.22806	3	0.853448	4	9.76278	4	0.0653758	0	0.0309637	0	0.0335665	0	0.12648	0	0.220772	0.153427	1.75508	0.473626	0.513439	1.93467	0.000863369	8.68729	0.00593262	0.675584	85.0861	39.6614	25.4256	77.1881	1.11456e-11	8.65791e-11	0.520855	AT1G58320	AT1G58320.1	1	expressed protein, similar to PGPS/D12 (Petunia x hybrida) GI:4105794; contains Pfam profile PF04749: Protein of unknown function, DUF614
CATMA5a03750	10	0.0256344	0	0.0101047	0	0.00122349	0	0.0145211	0	2.92856	1	3.10486	4	1.66247	3	1.30276	2	0.394184	0.0477283	0.566469	1.0602	0.567673	0.444845	0.00222766	8.62183	0.0112499	0.0885848	0.00875324	0.00325448	0.000735947	0.0111464	1.19127e-15	2.32463e-14	0.0161209	AT5G04530	AT5G04530.1	5	beta-ketoacyl-CoA synthase family protein, KCS1 fatty acid elongase 3-ketoacyl-CoA synthase 1, Arabidopsis thaliana, EMBL:AF053345
CATMA1a30920	14	0.105311	0	0.0284081	0	0.0351855	0	0.0104619	0	1.48311	4	0.60459	4	1.10253	4	1.40336	2	0.269755	0.33411	0.0993425	0.407649	0.743392	0.946228	0.00670527	8.60547	0.0242124	0.085286	0.0710067	0.0469874	0.0319133	0.00745485	1.51463e-13	1.7914e-12	0.0151783	AT1G32520	AT1G32520.1	1	expressed protein, similar to hypothetical protein [Oryza sativa (japonica cultivar-group)] (GB:XP_475242.1)
CATMA5a45440	23	16.7612	4	9.24574	4	3.20759	4	4.49429	1	9.99486	2	4.21053	4	4.51323	3	5.00434	1	0.551616	0.19137	0.268136	0.421269	0.451555	0.500691	0.00113668	8.53501	0.00716058	0.356925	1.67698	2.19586	0.710709	0.898078	0.286832	0.346804	0.173824	AT5G49450	AT5G49450.1	5	bZIP family transcription factor, similar to bZIP transcription factor GI:1769891 from (Arabidopsis thaliana)
CATMA3a20020	16	5.64751	3	1.94721	3	1.35679	4	0.330282	0	0.266494	1	0.347602	3	0.238171	2	0.219977	0	0.344792	0.240246	0.0584828	1.30435	0.893718	0.825447	0.00124157	8.51166	0.00763973	0.0561363	21.1919	5.60185	5.69671	1.50144	1.77427e-07	6.55882e-07	0.00711949	AT3G20340	AT3G20340.1	3	expressed protein
CATMA3a45970	16	3.11723	2	6.00128	2	3.41187	4	3.53173	2	1.11525	0	3.96946	2	7.89466	2	6.66662	2	1.9252	1.09452	1.13297	3.55924	7.0788	5.97767	0.00588767	8.49007	0.0221721	0.0838527	2.79509	1.51186	0.432175	0.529763	0.969368	0.976168	0.0146819	AT3G53020	AT3G53020.1	3	Regulated by TCP20.
CATMA4a05770	21	0.339916	2	0.645151	3	0.406088	4	0.433077	2	0.140996	0	0.625378	4	0.890787	4	0.612188	2	1.89797	1.19467	1.27407	4.43541	6.3178	4.34187	0.00359376	8.45732	0.0156197	0.175362	2.41081	1.03162	0.455875	0.707425	0.789387	0.82695	0.0504751	AT5G08180	AT5G08180.1	5	ribosomal protein L7Ae/L30e/S12e/Gadd45 family protein, Similar to NHP2/L7Ae family proteins, see SWISSPROT:P32495 and PMID:2063628.
CATMA1a08610	30	3.41147	4	2.06709	4	0.73783	4	0.494906	2	38.739	4	32.9267	4	15.4994	4	17.7487	4	0.605925	0.216279	0.145071	0.849961	0.400097	0.45816	3.74863e-06	8.39917	0.000147123	0.265064	0.0880628	0.0627787	0.0476039	0.0278841	1.21849e-15	2.36455e-14	0.10467	AT1G09750	AT1G09750.1	1	chloroplast nucleoid DNA-binding protein-related, contains Pfam profile PF00026: Eukaryotic aspartyl protease;b similar to CND41, chloroplast nucleoid DNA binding protein (GI:2541876) (Nicotiana tabacum)
CATMA1a66725	8	0.134903	2	0.142112	2	0.259125	3	0.00551131	0	0.0330877	0	0.0374593	0	0.109538	1	0.0580495	0	1.05344	1.92083	0.0408539	1.13212	3.31054	1.75441	0.00755516	8.3473	0.0263788	0.0677278	4.07714	3.79377	2.36562	0.0949416	0.458227	0.521647	0.0100167	AT1G77580	AT1G77580.1	1	myosin heavy chain-related, low similarity to SP|P08799 Myosin II heavy chain, non muscle {Dictyostelium discoideum}
CATMA3a55540	16	0.0149374	0	0.00567897	0	0.00524867	0	0.0504526	0	7.95767	4	3.42586	4	2.16706	4	5.39374	4	0.380184	0.351377	3.3776	0.430511	0.272323	0.677803	0.00729385	8.31369	0.0257261	0.446087	0.00187711	0.00165768	0.00242202	0.00935393	3.093e-15	5.41094e-14	0.254609	AT3G62410	AT3G62410.1	3	CP12 domain-containing protein, contains Pfam domain PF02672: CP12 domain
CATMA5a61570	16	0.623315	2	1.26902	4	1.0089	4	0.20823	0	0.134263	0	0.519047	4	0.765589	2	0.195768	0	2.03591	1.6186	0.334068	3.86589	5.70216	1.45809	3.75542e-05	8.30859	0.000663903	0.226744	4.64249	2.4449	1.3178	1.06366	0.00279735	0.00519281	0.0791733	AT5G66210	AT5G66210.1	5	calcium-dependent protein kinase family protein / CDPK family protein, contains Pfam domains, PF00069: Protein kinase domain and PF00036: EF hand
CATMA1a69000	32	11.8834	4	6.5833	4	5.02857	4	38.5943	4	459.025	4	154.82	4	109.384	4	263.124	4	0.553993	0.42316	3.24776	0.337279	0.238296	0.573223	0.000121672	8.23222	0.00154358	0.171205	0.0258883	0.0425224	0.0459717	0.146678	4.59613e-13	4.86003e-12	0.0482798	AT1G79850	AT1G79850.1	1	30S ribosomal protein S17, chloroplast / CS17 (RPS17), identical to 30S ribosomal protein S17, chloroplast precursor GB:P16180 (Arabidopsis thaliana)
CATMA1a70145	32	26.9786	4	15.2456	4	4.70393	4	9.00766	4	21.9166	4	11.7121	4	9.69264	4	9.68476	4	0.565099	0.174358	0.333882	0.534395	0.442252	0.441892	0.00165962	8.18521	0.00926046	0.527112	1.23097	1.30169	0.485309	0.930086	0.701997	0.749031	0.341716	AT1G80910	AT1G80910.1	1	expressed protein
CATMA5a56170	9	1.63302	1	0.865771	3	0.683364	3	2.49188	2	1.60521	0	0.503113	0	0.264883	0	0.738944	0	0.530166	0.418467	1.52594	0.313425	0.165014	0.460341	5.31729e-05	8.17437	0.000850685	0.29643	1.01732	1.72083	2.57987	3.37222	0.000919172	0.00186414	0.127217	AT5G60460	AT5G60460.1	5	sec61beta family protein, similar to SP|P52870 Protein transport protein SEC61 beta 1 subunit {Saccharomyces cerevisiae}; contains Pfam profile PF03911: Sec61beta family
CATMA4a17180	27	0.298224	2	0.917139	4	0.853774	3	1.28767	2	4.66454	4	8.93618	4	8.37273	4	10.0352	4	3.07533	2.86286	4.31778	1.91577	1.79497	2.15139	8.99176e-06	8.13564	0.000254661	0.463847	0.0639343	0.102632	0.101971	0.128315	7.2099e-16	1.48433e-14	0.271398	AT4G16370	AT4G16370.1	4	oligopeptide transporter OPT family protein, similar to oligopeptide transporter Opt1p (Candida albicans) GI:2367386; contains Pfam profile PF03169: OPT oligopeptide transporter protein
CATMA4a22800	12	0.05243	0	0.00932486	0	0.00964814	0	0.0816627	0	1.22614	2	0.522875	4	0.656538	4	0.9231	2	0.177854	0.184019	1.55756	0.426439	0.535451	0.75285	0.00548038	8.11292	0.0210964	0.372881	0.0427602	0.0178338	0.0146955	0.0884658	7.73463e-11	5.13555e-10	0.186494	AT4G21210	AT4G21210.1	4	expressed protein, contains Pfam domain PF03618: Domain of unknown function (DUF299)
CATMA4a30690	15	0.233575	0	0.0999072	0	0.0686589	0	0.599353	0	15.3392	4	6.27469	4	4.99851	3	8.52401	4	0.427731	0.293949	2.566	0.409062	0.325865	0.555701	7.76204e-06	8.10599	0.000235601	0.047697	0.0152273	0.0159223	0.0137359	0.0703135	7.88575e-18	2.88933e-16	0.00530452	AT4G29020	AT4G29020.1	4	glycine-rich protein, supporting cDNA gi|20465684|gb|AY096677.1|
CATMA5a17770	12	0.691378	2	0.940686	4	0.424963	3	0.437432	1	0.682654	0	0.280739	1	0.109142	1	0.137754	0	1.3606	0.614661	0.632696	0.411246	0.159879	0.201791	0.00104292	8.04273	0.00673442	0.266774	1.01278	3.35075	3.89367	3.17547	0.000133558	0.000314506	0.105821	AT5G19340	AT5G19340.1	5	expressed protein
CATMA1a55440	29	7.97563	4	4.64874	4	1.53614	4	1.7897	3	9.77051	4	7.91638	4	4.07924	3	4.35116	3	0.582868	0.192604	0.224396	0.810232	0.417505	0.445336	5.0485e-08	8.04169	8.26613e-06	0.250938	0.816296	0.58723	0.376575	0.411315	7.98046e-06	2.28365e-05	0.0947393	AT1G66180	AT1G66180.1	1	aspartyl protease family protein, contains Pfam PF00026: Eukaryotic aspartyl protease profile; similar to CND41, chloroplast nucleoid DNA binding protein (GI:2541876) (Nicotiana tabacum)
CATMA4a29500	11	2.45101	2	6.4193	3	11.236	3	7.10981	2	0.867807	0	1.7758	0	1.91105	1	1.34971	0	2.61904	4.58423	2.90076	2.04631	2.20216	1.55531	0.00105657	7.93129	0.00679249	0.627568	2.82437	3.61488	5.8795	5.26767	2.91049e-08	1.22241e-07	0.458085	AT4G27860	AT4G27860.1	4	integral membrane family protein, contains Pfam PF01988: Integral membrane protein
CATMA3a40380	28	0.418081	3	0.499299	4	1.18169	4	4.86981	4	1.23677	2	0.705441	4	0.636593	4	2.21106	3	1.19426	2.82647	11.648	0.570389	0.514721	1.78777	1.99002e-06	7.90341	9.29839e-05	0.0383163	0.338042	0.707783	1.85627	2.20248	0.97588	0.980841	0.00366746	AT3G47380	AT3G47380.1	3	invertase/pectin methylesterase inhibitor family protein, low similarity to SP|Q42534 Pectinesterase 2 precursor (EC 3.1.1.11) (Pectin methylesterase 2) (PE 2) {Arabidopsis thaliana}; contains Pfam profile PF04043: Plant invertase/pectin methylestera
CATMA3a50440	32	30.9061	4	14.9281	4	18.3682	4	20.5722	4	69.5675	4	24.5295	4	15.8667	4	19.0991	4	0.483015	0.594322	0.665634	0.352601	0.228076	0.274541	5.40347e-07	7.88895	3.8519e-05	0.0490154	0.444261	0.608577	1.15766	1.07713	0.0113402	0.0188326	0.00553753	AT3G57450	AT3G57450.1	3	expressed protein
CATMA3a54670	12	0.0338493	0	0.00285144	0	0.0110747	0	0.0431527	0	5.09815	2	3.10561	4	2.96819	4	2.98985	2	0.0842393	0.327175	1.27485	0.609165	0.58221	0.586457	0.00369099	7.79694	0.0159067	0.0850639	0.00663953	0.000918158	0.00373111	0.0144331	3.67474e-16	8.19311e-15	0.0151149	AT3G61550	AT3G61550.1	3	zinc finger (C3HC4-type RING finger) family protein, similar to RING-H2 zinc finger protein ATL6 (Arabidopsis thaliana) GI:4928403; contains Pfam profile PF00097: Zinc finger, C3HC4 type (RING finger)
CATMA4a41393	32	16.0123	4	43.4156	4	72.6911	4	62.014	4	18.3232	4	33.4076	4	24.2025	4	33.8431	4	2.7114	4.53971	3.8729	1.82324	1.32086	1.847	6.36672e-05	7.72822	0.000972548	0.103729	0.873879	1.29957	3.00346	1.8324	0.00201849	0.00384368	0.0207056	AT4G39980	AT4G39980.1	4	2-dehydro-3-deoxyphosphoheptonate aldolase 1 / 3-deoxy-D-arabino-heptulosonate 7-phosphate synthase 1 / DAHP synthetase 1 (DHS1), nearly identical to SP|P29965
CATMA5a22950	28	1.2102	3	0.571272	4	0.571611	4	1.00982	3	3.1709	4	1.03043	4	0.857163	4	0.918042	2	0.472049	0.472329	0.834425	0.324963	0.270322	0.289521	0.0002717	7.72344	0.00267588	0.29643	0.381657	0.554403	0.666863	1.09997	0.00529804	0.00934177	0.126822	AT5G25240	AT5G25240.1	5	expressed protein
CATMA5a58030	8	0.100417	0	0.028474	0	0.35821	4	0.0578635	0	0.181637	0	0.196271	1	0.631661	3	0.445724	0	0.283557	3.56722	0.576231	1.08057	3.4776	2.45392	0.000352213	7.65334	0.00319676	0.233368	0.552845	0.145075	0.567092	0.129819	4.25131e-05	0.000107999	0.083535	AT5G62430	AT5G62430.1	5	Dof-type zinc finger domain-containing protein, similar to H-protein promoter binding factor-2a GI:3386546 from (Arabidopsis thaliana). Interacts with LKP2 and FKF1. Expression oscillates under constant light conditions. Mainly expressed in the vascu
CATMA5a19590	11	0.247144	0	0.471745	2	0.405029	3	0.253007	0	0.151892	0	0.647411	2	0.873626	4	0.383878	0	1.90879	1.63884	1.02372	4.26232	5.75165	2.52732	0.00731772	7.63238	0.0257593	0.493145	1.62711	0.728664	0.463618	0.659081	0.288836	0.349022	0.302306	AT5G21060	AT5G21060.1	5	homoserine dehydrogenase family protein, similar to aspartokinase-homoserine dehydrogenase (Glycine max) GI:2970447, GI:2970556; contains Pfam profile PF00742: Homoserine dehydrogenase
CATMA1a44870	20	4.46714	3	1.82619	3	2.2026	3	8.90188	4	3.48539	1	1.21687	4	0.964622	2	1.83136	0	0.408805	0.493067	1.99275	0.349135	0.276762	0.525439	0.000596124	7.60525	0.00459999	0.275448	1.28168	1.50073	2.28338	4.86081	0.000819876	0.00167982	0.111977	AT1G53785	AT1G53785.1	1	expressed protein
CATMA3a25700	24	4.9191	3	2.97866	4	1.3385	4	1.2255	2	1.75239	2	1.02952	4	0.816972	3	0.804201	2	0.60553	0.272104	0.24913	0.587492	0.466203	0.458916	3.74803e-05	7.59856	0.000663903	0.450416	2.80707	2.89326	1.63837	1.52387	2.15532e-05	5.74258e-05	0.258803	AT3G25882	AT3G25882.1	3	NPR1/NIM1-interacting protein 2 (NIMIN-2), identical to cDNA NIMIN-2 protein (nimin-2 gene)GI:12057155
CATMA1a11145	31	6.68621	4	2.25542	4	2.75702	4	1.19881	3	13.8082	4	8.27626	4	9.36896	4	7.03338	4	0.337324	0.412344	0.179296	0.599371	0.678505	0.509362	0.00014175	7.59674	0.00173466	0.331543	0.484219	0.272517	0.294272	0.170446	2.37884e-08	1.01209e-07	0.153599	AT1G12110	AT1G12110.1	1	nitrate/chlorate transporter (NRT1.1) (CHL1), identical to nitrate/chlorate transporter SP:Q05085 from (Arabidopsis thaliana); contains Pfam profile: PF00854 POT family
CATMA4a27500	26	1.63735	3	0.566339	3	0.626481	4	0.786724	2	16.1494	4	7.82371	4	6.63328	2	6.60653	4	0.345887	0.382618	0.480485	0.484458	0.410744	0.409088	4.84138e-05	7.59385	0.000793942	0.718889	0.101388	0.0723875	0.0944452	0.119083	9.31125e-16	1.86921e-14	0.576675	AT4G25830	AT4G25830.1	4	integral membrane family protein, contains TIGRFAM TIGR01569 : plant integral membrane protein TIGR01569; contains Pfam PF04535 : Domain of unknown function (DUF588)
CATMA3a12380	29	2.0731	3	0.909347	4	1.05148	4	1.01604	3	3.07951	4	1.03091	4	0.968048	4	1.39628	3	0.438642	0.507203	0.490105	0.334765	0.314351	0.453411	0.000420193	7.58653	0.00357693	0.795769	0.673191	0.882081	1.08619	0.727671	0.222747	0.277415	0.685237	AT3G13275	AT3G13275.1	3	expressed protein, supported by Brassica genomic sequence alignment and EST/cDNA sequences.
CATMA4a11015	8	0.539446	1	0.944791	2	1.00322	3	0.469355	0	0.238355	0	0.452677	0	1.85796	2	0.795679	0	1.75141	1.85972	0.870068	1.89917	7.7949	3.33821	0.00383863	7.53137	0.0163437	0.181885	2.2632	2.08712	0.539957	0.58988	0.65759	0.710327	0.0536506	AT4G10920	AT4G10920.1	4	transcriptional coactivator p15 (PC4) family protein (KELP), similar to SP|P53999 Activated RNA polymerase II transcriptional coactivator p15 (PC4) (p14) {Homo sapiens}; contains Pfam profile PF02229: Transcriptional Coactivator p15 (PC4); supporting
CATMA1a61835	19	0.241393	0	0.101701	0	0.123457	1	0.775131	2	306.607	4	129.939	4	98.238	4	185.432	4	0.421307	0.511434	3.21107	0.423795	0.320404	0.604789	0.000109702	7.50359	0.00144237	0.0810314	0.000787306	0.000782682	0.00125671	0.00418013	4.01757e-22	1.40334e-19	0.0136251	AT1G72610	AT1G72610.1	1	germin-like protein (GER1), identical to germin-like protein subfamily 3 member 1 SP|P94040; contains Pfam profile: PF01072 Germin family
CATMA5a58890	8	0.301155	1	0.495863	3	0.553446	3	0.0407427	0	0.0412749	0	0.0438795	0	0.212164	1	0.0608322	0	1.64653	1.83774	0.135288	1.0631	5.14027	1.47383	0.00126965	7.49296	0.0077256	0.0751411	7.29634	11.3006	2.60857	0.669755	0.000317705	0.000704152	0.0120825	AT5G63320	AT5G63320.1	5	similar to DNA-binding bromodomain-containing protein [Arabidopsis thaliana] (TAIR:At3g27260.1); similar to kinase-like protein [Oryza sativa] (GB:BAB41205.1)
CATMA3a03590	10	0.173471	0	0.078381	1	0.235318	4	0.261061	0	0.0735296	0	0.173451	2	0.327325	2	0.276027	1	0.451839	1.35652	1.50492	2.35892	4.45161	3.75396	0.00336975	7.47659	0.0149436	0.186249	2.3592	0.451892	0.718911	0.945779	0.697503	0.745221	0.0558743	NA	NA	NA	NA
CATMA2a28650	22	5.84793	4	3.54144	4	3.23754	4	3.22005	4	1.57232	2	0.795806	2	0.422611	2	0.35153	0	0.605588	0.553622	0.55063	0.506134	0.268781	0.223574	0.00788016	7.47655	0.0272259	0.579983	3.71929	4.45012	7.66081	9.16008	1.61542e-08	7.04451e-08	0.400145	AT2G30360	AT2G30360.1	2	CBL-interacting protein kinase 11 (CIPK11), identical to CBL-interacting protein kinase 11 (Arabidopsis thaliana) gi|13249121|gb|AAK16686; contains Pfam profiles PF00069: Protein kinase domain and PF03822: NAF domain; identical to cDNA CBL-interactin
CATMA1a67040	19	39.4631	2	20.5972	3	15.2361	4	5.2516	2	2.47956	2	1.66611	4	1.69271	2	1.14446	0	0.521936	0.386084	0.133076	0.671939	0.682664	0.46156	0.000123092	7.4605	0.00155554	0.259689	15.9153	12.3624	9.00102	4.58869	3.52559e-12	3.0736e-11	0.100614	AT1G77885	AT1G77885.1	1	expressed protein
CATMA2a15240	23	0.504147	2	1.09521	4	1.14633	4	0.286417	0	1.48916	2	3.70438	4	5.04989	4	3.5757	3	2.17239	2.27381	0.568122	2.48756	3.3911	2.40115	4.21794e-05	7.46033	0.000722219	0.0527566	0.338544	0.295652	0.227002	0.080101	6.72583e-11	4.53831e-10	0.00637369	AT2G16430	AT2G16430.1	2	purple acid phosphatase (PAP10), identical to purple acid phosphatase (PAP10) GI:20257482 from (Arabidopsis thaliana)
CATMA1a00150	11	0.754973	1	1.20749	3	1.26228	4	1.04974	0	0.301055	0	1.1929	1	1.43724	2	0.745622	0	1.59938	1.67195	1.39043	3.96239	4.77401	2.4767	0.00127849	7.44457	0.00775989	0.353876	2.50776	1.01223	0.878267	1.40787	0.111424	0.149368	0.171277	AT1G01160	AT1G01160.1	1	SSXT protein-related / transcription co-activator-related, similar to SYT/SSX4 fusion protein (GI:11127695) (Homo sapiens); supporting cDNA gi|21539891|gb|AY102640.1|; contains Pfam profile PF05030: SSXT protein (N-terminal region)
CATMA1a67950	24	1.23412	2	3.7049	4	5.52745	4	1.48707	2	2.25523	2	4.13567	4	4.49116	4	0.772346	2	3.00206	4.47888	1.20497	1.83381	1.99144	0.342469	0.00357459	7.4327	0.0155752	0.665065	0.547224	0.89584	1.23074	1.9254	0.900267	0.919393	0.504876	AT1G78850	AT1G78850.1	1	curculin-like (mannose-binding) lectin family protein, low similarity to ser/thr protein kinase from Zea mays (GI:2598067); contains Pfam lectin (probable mannose binding) domain PF01453 but not the protein kinase domain of the Z. mays protein
CATMA2a44210	23	5.87902	3	2.66519	3	3.49143	4	2.49524	3	4.99678	3	1.43128	3	1.95316	3	2.29351	1	0.453339	0.593879	0.424431	0.286441	0.390884	0.458996	0.00351077	7.41182	0.0154188	0.759121	1.17656	1.8621	1.78758	1.08796	0.058681	0.0837878	0.633361	AT2G45820	AT2G45820.1	2	DNA-binding protein, putative, identical to DNA-binding protein gi|601843|gb|AAA57124 (Arabidopsis thaliana); contains Pfam domain, PF03766: Remorin, N-terminal region; contains Pfam domain, PF03763: Remorin, C-terminal region
CATMA3a43980	17	6.66607	3	9.81109	4	15.1134	4	0.887228	2	0.19563	0	0.450746	2	0.317069	2	0.108151	0	1.4718	2.26722	0.133096	2.30407	1.62076	0.552835	4.38057e-06	7.40389	0.000161634	0.181994	34.0749	21.7663	47.6662	8.20358	4.11272e-13	4.39319e-12	0.0537603	AT3G50970	AT3G50970.1	3	dehydrin xero2 (XERO2) / low-temperature-induced protein LTI30 (LTI30), identical to dehydrin Xero 2 (Low-temperature-induced protein LTI30) (Arabidopsis thaliana) SWISS-PROT:P42758
CATMA2a15620	12	0.908578	2	0.650656	2	1.9082	4	1.14676	0	0.275299	0	0.664775	2	1.17062	2	1.20262	0	0.716125	2.10021	1.26215	2.41474	4.25219	4.3684	0.00157507	7.37531	0.00889767	0.262861	3.30033	0.978761	1.63007	0.953557	0.0461308	0.067289	0.102721	AT2G16950	AT2G16950.1	2	similar to importin beta-2, putative [Arabidopsis thaliana] (TAIR:At5g53480.1); similar to transportin 1 [Mus musculus] (GB:NP_848831.1); similar to Transportin 1 [Homo sapiens] (GB:AAH40340.1); similar to transportin [Homo sapiens] (GB:AAC50723.1);
CATMA1a64750	9	0.518315	1	0.664676	3	1.01024	4	0.202145	0	0.111079	0	0.250828	0	0.424913	1	0.333098	0	1.28238	1.94909	0.390004	2.25811	3.82533	2.99876	0.0054111	7.37512	0.0209081	0.0677278	4.6662	2.64993	2.37753	0.606864	0.00138345	0.00271774	0.010029	AT1G75410	AT1G75410.1	1	BEL1-like homeodomain 3 protein (BLH3), identical to BEL1-like homeodomain 3 (GI:13877515) (Arabidopsis thaliana)
CATMA1a44020	30	1.70225	3	0.783323	4	0.856365	4	2.99597	4	3.25426	4	0.780738	4	1.17178	4	1.7636	3	0.46017	0.503079	1.76001	0.239913	0.360076	0.541936	2.71182e-06	7.34334	0.000113847	0.132505	0.523083	1.00331	0.730825	1.69878	0.433567	0.498283	0.0317511	AT1G53000	AT1G53000.1	1	cytidylyltransferase family, contains Pfam profile: PF02348 cytidylyltransferase
CATMA3a14430	9	0.241341	1	0.479321	2	0.462469	3	0.15324	0	0.0810299	0	0.180643	1	0.332032	2	0.236364	0	1.98607	1.91625	0.63495	2.22933	4.09765	2.917	0.00209208	7.31938	0.0107782	0.105378	2.97842	2.65342	1.39284	0.64832	0.0108699	0.0181148	0.0214524	AT3G15080	AT3G15080.1	3	exonuclease family protein, contains exonuclease domain, Pfam:PF00929
CATMA2a28490	13	1.45924	3	1.33848	4	0.965107	4	0.721824	2	0.163843	0	0.0772544	0	0.0405255	0	0.029351	0	0.917242	0.661375	0.494656	0.471514	0.247343	0.179141	0.00790815	7.31747	0.0272703	0.599031	8.90634	17.3256	23.8148	24.5928	1.41613e-11	1.07924e-10	0.422612	AT2G30210	AT2G30210.1	2	putative laccase, a member of laccase family of genes (17 members in Arabidopsis).
CATMA1a54180	11	0.275816	2	0.708794	3	0.530256	4	0.0904544	0	0.0771667	0	0.124025	0	0.456171	2	0.0841881	0	2.56981	1.9225	0.327952	1.60724	5.91151	1.09099	1.15661e-06	7.28684	6.55142e-05	0.0396104	3.57429	5.71491	1.16241	1.07443	8.63827e-05	0.00020949	0.00386314	AT1G64880	AT1G64880.1	1	ribosomal protein S5 family protein, contains similarity to 30S ribosomal protein S5 GI:6969105 from (Campylobacter jejuni)
CATMA1a20470	10	0.113316	1	0.475379	2	0.214867	1	0.101563	0	0.500041	0	1.52145	4	0.966623	2	0.168726	0	4.19515	1.89617	0.896282	3.04265	1.93309	0.337425	0.000800355	7.27339	0.00567067	0.729344	0.226614	0.312451	0.222286	0.601942	0.000479362	0.00102725	0.590769	AT1G21400	AT1G21400.1	1	2-oxoisovalerate dehydrogenase, putative / 3-methyl-2-oxobutanoate dehydrogenase, putative / branched-chain alpha-keto acid dehydrogenase E1 alpha subunit, putative, similar to branched-chain alpha-keto acid dehydrogenase E1-alpha subunit (Gallus gal
CATMA1a21930	10	0.624415	1	1.14122	2	0.938417	4	0.0703135	0	0.332662	0	0.365865	0	0.950149	3	0.169866	0	1.82767	1.50287	0.112607	1.09981	2.8562	0.510626	0.000254822	7.22937	0.00256522	0.308576	1.87703	3.11924	0.987652	0.413936	0.482011	0.545228	0.135928	AT1G22882	AT1G22882.1	1	expressed protein
CATMA1a34890	19	1.54427	1	1.02117	3	0.954054	4	2.96324	2	3.12476	3	0.980056	1	0.6657	3	1.47039	2	0.661267	0.617804	1.91887	0.313642	0.213041	0.470562	3.57188e-05	7.22288	0.00064534	0.0825783	0.494204	1.04195	1.43316	2.01527	0.497839	0.560349	0.0141928	AT1G36980	AT1G36980.1	1	expressed protein
CATMA5a43220	21	0.728831	3	0.630051	3	0.18198	4	0.0808116	0	0.798693	2	0.771771	4	0.443009	3	0.426647	2	0.864469	0.249688	0.110878	0.966292	0.554668	0.534181	6.82269e-06	7.18924	0.00021731	0.0808773	0.912529	0.816371	0.410782	0.189411	0.000404857	0.000880369	0.0135529	AT5G47240	AT5G47240.1	5	MutT/nudix family protein, similar to SP|P53370 Nucleoside diphosphate-linked moiety X motif 6 {Homo sapiens}; contains Pfam profile PF00293: NUDIX domain
CATMA3a18250	13	1.16964	2	0.635835	3	1.48463	4	0.228112	0	0.205001	0	0.229774	1	0.855889	3	0.523635	0	0.543616	1.26931	0.195028	1.12085	4.17506	2.55431	0.0034561	7.16095	0.0152234	0.0346275	5.70555	2.76721	1.73461	0.435632	0.00946691	0.0159594	0.00312933	AT3G18640	AT3G18640.1	3	zinc finger protein-related, contains similarity to zinc finger proteins (CCCH type)
CATMA2a26900	17	1.2903	2	0.934629	3	0.423772	4	0.0885718	0	0.728692	1	0.571926	4	0.492876	3	0.59199	0	0.724351	0.328429	0.0686444	0.784866	0.676384	0.812401	0.001274	7.1496	0.0077393	0.0362353	1.7707	1.63418	0.859795	0.149617	0.302728	0.363503	0.00338183	AT2G28470	AT2G28470.1	2	beta-galactosidase, putative / lactase, putative, similar to Beta-galactosidase precursor SP:P48980 from (Lycopersicon esculentum)
CATMA4a11455	9	0.687419	2	0.325827	2	0.287418	3	0.109438	0	0.364995	0	0.251476	1	0.252185	1	0.173762	0	0.473986	0.418112	0.159201	0.688984	0.690927	0.476068	0.00602697	7.12782	0.0225559	0.594919	1.88336	1.29566	1.13971	0.629811	0.547093	0.607501	0.417845	AT4G11330	AT4G11330.1	4	mitogen-activated protein kinase, putative / MAPK, putative (MPK5), similar to mitogen-activated protein kinase homolog 5 (AtMPK5)(Arabidopsis thaliana) SWISS-PROT:Q39025; PMID:12119167; possible internal deletion at position 161, missing one A resid
CATMA5a52030	20	0.71722	3	0.289407	3	0.337529	4	0.942978	3	0.586961	2	0.280241	3	0.11224	2	0.319161	0	0.403512	0.470607	1.31477	0.477443	0.191222	0.543751	2.42941e-06	7.12379	0.000105198	0.072222	1.22192	1.03271	3.00721	2.95456	0.000128464	0.000303603	0.0113168	AT5G56230	AT5G56230.1	5	prenylated rab acceptor (PRA1) family protein, contains Pfam profile PF03208: Prenylated rab acceptor (PRA1)
CATMA5a43970	15	2.57306	1	1.38921	2	5.80226	6	20.5353	6	1.37796	0	0.369098	0	1.24159	0	1.3815	0	0.539903	2.255	7.98089	0.267858	0.901033	1.00257	0.000464567	7.11341	0.00384838	0.264235	1.86729	3.76378	4.67325	14.8645	1.38295e-05	3.81167e-05	0.103972	AT5G48000	AT5G48000.1	5	cytochrome P450 family protein, similar to steroid 22-alpha-hydroxylase; DWF4; CYP90B1 (GI:2935342) (Arabidopsis thaliana)
CATMA5a01580	32	16.0815	4	42.665	4	28.0802	4	59.865	4	19.8676	4	34.6086	4	36.9956	4	48.9726	4	2.65304	1.74612	3.7226	1.74196	1.86211	2.46495	0.000673124	7.10732	0.00503296	0.733715	0.809435	1.23279	0.759015	1.22242	0.906882	0.92434	0.597671	AT5G02500	AT5G02500.1	5	heat shock cognate 70 kDa protein 1 (HSC70-1) (HSP70-1), identical to SP|P22953 Heat shock cognate 70 kDa protein 1 (Hsc70.1) {Arabidopsis thaliana}
CATMA1a46580	12	0.0149952	0	0.0289235	0	0.00339882	0	0.134015	0	1.58393	2	1.6139	4	0.959116	3	1.69997	3	1.92885	0.22666	8.93718	1.01892	0.605531	1.07326	0.00262853	7.10173	0.0126061	0.133984	0.00946712	0.0179215	0.0035437	0.0788338	1.18477e-11	9.15576e-11	0.0325657	AT1G55480	AT1G55480.1	1	expressed protein
CATMA2a35180	27	2.24875	2	1.5539	4	1.04236	4	1.81849	2	11.8241	4	4.11444	4	2.79443	4	4.05552	3	0.691003	0.463527	0.808666	0.34797	0.236333	0.342987	2.72024e-06	7.09674	0.000113847	0.171205	0.190184	0.377669	0.373013	0.448398	3.49028e-10	2.07339e-09	0.0483277	AT2G36895	AT2G36895.1	2	expressed protein
CATMA2a21630	14	0.0134543	0	0.00734957	0	0.00364386	0	0.0306157	0	1.33162	2	0.717401	4	0.962486	4	4.59838	4	0.546263	0.270833	2.27554	0.538743	0.722793	3.45322	0.00323586	7.09168	0.01446	0.804589	0.0101037	0.0102447	0.00378589	0.00665793	1.80917e-13	2.10414e-12	0.69765	AT2G23130	AGP17	2	AGP17 is a lysine-rich arabinogalactan-protein (AGP) and part of a multi-gene family of glycoproteins with approx. 50 members. It falls into one subclass with AGP18 and AGP19, other lysine-rich AGPs. 84% of its proline residues are hydroxylated to hy
CATMA1a64580	9	0.0598088	0	0.0271596	0	0.00777381	0	0.121104	0	2.8819	1	1.88372	3	1.28297	3	3.27977	2	0.454107	0.129978	2.02486	0.653638	0.445182	1.13806	0.000182228	7.06792	0.00206887	0.271791	0.0207532	0.014418	0.00605923	0.0369247	1.68523e-14	2.54459e-13	0.109323	AT1G75240	AT1G75240.1	1	zinc finger homeobox family protein / ZF-HD homeobox family protein
CATMA4a37145	28	1.49258	4	1.35609	4	0.826819	3	1.81344	4	2.88026	4	1.29345	4	0.578967	3	0.576106	2	0.908555	0.553954	1.21497	0.449073	0.201012	0.200019	0.00311198	7.06286	0.0141022	0.0985918	0.518208	1.04843	1.42809	3.14775	0.243366	0.299675	0.019024	AT4G35480	AT4G35480.1	4	zinc finger (C3HC4-type RING finger) family protein, contains Pfam domain PF00097: Zinc finger, C3HC4 type (RING finger)
CATMA2a37070	16	9.32561	2	12.4576	4	26.2409	4	3.10339	2	0.339999	0	0.552506	0	1.44764	4	0.579606	0	1.33585	2.81386	0.332781	1.62502	4.25777	1.70473	5.36767e-05	7.05776	0.000854829	0.118175	27.4283	22.5475	18.1267	5.3543	2.76273e-13	3.09302e-12	0.0259041	AT2G38800	AT2G38800.1	2	calmodulin-binding protein-related, contains similarity to potato calmodulin-binding protein PCBP GI:17933110 from (Solanum tuberosum)
CATMA5a38710	18	0.708095	2	0.562686	2	0.458247	4	0.337538	0	6.02082	3	4.00639	4	1.3457	2	1.25102	1	0.794648	0.647154	0.476684	0.665423	0.223508	0.207782	0.000248544	7.04445	0.00253978	0.29536	0.117608	0.140447	0.340527	0.269811	2.24723e-09	1.14481e-08	0.126104	AT5G42900	AT5G42900.1	5	expressed protein, similar to unknown protein (pir||T05226)
CATMA1a19960	19	0.715098	2	1.03604	3	0.996137	4	1.12204	1	0.405401	0	1.36672	4	1.39676	3	1.42878	2	1.44881	1.39301	1.56907	3.37127	3.44536	3.52435	0.00135201	7.01829	0.00808409	0.31812	1.76392	0.758052	0.71318	0.785317	0.638748	0.693047	0.143107	AT1G20910	AT1G20910.1	1	ARID/BRIGHT DNA-binding domain-containing protein, low similarity to Chain A, Human Mrf-2 Domain (Homo sapiens) GI:14278238; contains Pfam profile PF01388: ARID/BRIGHT DNA binding domain
CATMA1a28300	12	1.29544	2	1.34674	3	2.19189	4	0.305605	0	0.112674	0	0.319246	1	0.554012	2	0.13871	0	1.0396	1.692	0.235908	2.83335	4.91693	1.23107	2.11337e-05	6.99864	0.000461374	0.165958	11.4972	4.2185	3.95639	2.20319	5.40996e-08	2.16957e-07	0.0458646	AT1G30270	AT1G30270.1	1	CBL-interacting protein kinase 23 (CIPK23), identical to CBL-interacting protein kinase 23 (Arabidopsis thaliana) gi|14486386|gb|AAK61494
CATMA1a18850	13	0.721166	2	1.46987	4	0.73325	4	0.10981	0	0.659892	0	0.265262	1	1.35607	2	0.359489	0	2.03818	1.01676	0.152267	0.401978	2.05499	0.544769	0.00181947	6.99681	0.00979765	0.046874	1.09285	5.54119	0.540717	0.30546	0.999848	0.999848	0.0051441	AT1G19835	AT1G19835.1	1	expressed protein, contains Pfam PF05911: Plant protein of unknown function (DUF869)
CATMA2a35430	20	97.2241	1	71.9684	2	53.8566	4	75.2476	2	17.0398	2	9.24872	4	3.79491	3	3.52765	2	0.740232	0.553943	0.77396	0.542773	0.222709	0.207024	0.000238332	6.97628	0.00247275	0.115969	5.70572	7.78144	14.1918	21.3308	5.5003e-14	7.28668e-13	0.0250664	AT2G37130	AT2G37130.1	2	peroxidase 21 (PER21) (P21) (PRXR5), identical to SP|Q42580 Peroxidase 21 precursor (EC 1.11.1.7) (Atperox P21) (PRXR5) (ATP2a/ATP2b) {Arabidopsis thaliana}
CATMA1a68510	24	1.80197	2	1.67798	3	2.8922	4	2.75061	2	1.53256	2	3.80787	4	2.71142	3	16.6029	4	0.931189	1.60502	1.52645	2.48465	1.76921	10.8335	0.000514547	6.96919	0.00414446	0.0564665	1.17579	0.44066	1.06667	0.16567	0.0069599	0.0120431	0.00720987	AT1G79410	AT1G79410.1	1	transporter-related, low similarity to organic anion transporter 3 (Rattus norvegicus) GI:5545293; contains Pfam profile PF00083: major facilitator superfamily protein
CATMA1a46330	9	1.01439	0	0.671968	2	0.597699	3	0.427155	0	1.05401	0	0.693462	3	0.217166	1	0.381522	0	0.662433	0.589217	0.421094	0.657931	0.206038	0.361974	0.000843402	6.95412	0.00585299	0.301554	0.962418	0.969004	2.75227	1.11961	0.144924	0.188747	0.130984	AT1G55265	AT1G55265.1	1	expressed protein, contains Pfam profile PF04398: Protein of unknown function, DUF538
CATMA3a00490	16	0.125454	0	0.0490883	0	0.0370399	0	0.139277	0	60.4267	4	26.7341	4	25.0521	4	25.655	4	0.391284	0.295246	1.11018	0.442423	0.414587	0.424565	0.00106523	6.94722	0.0068281	0.209929	0.00207614	0.00183617	0.00147852	0.00542885	5.53888e-22	1.52742e-19	0.0684949	AT3G01500	AT3G01500.1	3	carbonic anhydrase 1, chloroplast / carbonate dehydratase 1 (CA1), nearly identical to SP|P27140 Carbonic anhydrase, chloroplast precursor (EC 4.2.1.1) (Carbonate dehydratase) {Arabidopsis thaliana}
CATMA3a52270	9	0.476324	2	0.828128	3	2.45969	4	0.171207	0	0.0625228	0	0.0811221	0	0.0960076	0	0.0257466	0	1.73858	5.16391	0.359435	1.29748	1.53556	0.411796	2.48129e-05	6.91705	0.000512848	0.365333	7.6184	10.2084	25.6198	6.64971	2.31366e-10	1.41617e-09	0.180244	AT3G59220	AT3G59220.1	3	pirin, putative, similar to SP|O00625 Pirin {Homo sapiens}; contains Pfam profile PF02678: Pirin
CATMA3a53395	16	0.0607861	0	0.0286366	0	0.125159	4	0.264216	2	0.702597	2	0.354943	4	0.374419	3	0.410433	1	0.471104	2.059	4.34665	0.505188	0.532907	0.584166	0.00756487	6.91643	0.0263801	0.0468224	0.0865164	0.0806794	0.334274	0.643749	1.15241e-07	4.38812e-07	0.00513149	AT3G60390	AT3G60390.1	3	homeobox-leucine zipper protein 3 (HAT3) / HD-ZIP protein 3, identical to Homeobox-leucine zipper protein HAT3 (SP:P46602) (Arabidopsis thaliana)
CATMA4a30920	13	2.23173	1	1.18158	2	1.31801	3	4.23193	2	4.40255	2	1.73866	2	1.2106	1	2.06317	0	0.529447	0.590578	1.89626	0.39492	0.274976	0.468631	2.05085e-05	6.89686	0.00045244	0.0427766	0.506917	0.679596	1.08873	2.05118	0.613714	0.669837	0.00442502	AT4G29260	AT4G29260.1	4	acid phosphatase class B family protein, similar to acid phosphatase (Glycine max) GI:3341443; contains Pfam profile PF03767: HAD superfamily (subfamily IIIB) phosphatase
CATMA1a18630	10	0.164701	0	0.12485	0	0.0524639	1	1.55924	1	1.8405	1	1.55029	3	1.08179	3	2.73864	1	0.758037	0.31854	9.4671	0.842319	0.587769	1.48798	0.000215422	6.88064	0.00232722	0.135425	0.0894871	0.0805331	0.0484973	0.56935	1.48996e-07	5.58046e-07	0.0331855	AT1G19610	AT1G19610.1	1	plant defensin-fusion protein, putative (PDF1.4), plant defensin protein family member, personal communication, Bart Thomma (Bart.Thomma@agr.kuleuven.ac.be); similar to SWISS-PROT:P30224, Cysteine-rich antifungal protein 1 precursor (AFP1)(Arabidopsi
CATMA1a25050	15	0.631742	2	1.5066	4	1.4635	4	0.468849	0	0.163468	0	0.554582	4	0.342033	1	0.364063	0	2.38484	2.31662	0.742153	3.3926	2.09235	2.22712	0.00275067	6.87882	0.0129885	0.314122	3.86462	2.71664	4.27884	1.28783	2.03856e-05	5.45786e-05	0.140349	AT1G26830	AT1G26830.1	1	Cullin, putative, similar to Cullin homolog 3 (CUL-3) SP:Q13618, GI:3639052 from (Homo sapiens); contains Pfam profile PF00888: Cullin family. Interacts with other components of E3 ligase complex suggesting it functions in RUB-modification. Forms com
CATMA5a35160	31	14.2802	4	11.0431	4	2.24929	3	3.09872	4	16.5853	4	17.2751	4	6.64072	4	19.7217	4	0.773316	0.157511	0.216994	1.04159	0.400398	1.18911	2.32869e-05	6.87078	0.000491982	0.0663518	0.861015	0.639251	0.338711	0.157122	3.13579e-05	8.14172e-05	0.00961813	AT5G39580	AT5G39580.1	5	peroxidase, putative, identical to peroxidase ATP24a (Arabidopsis thaliana) gi|1890313|emb|CAA72484
CATMA2a26250	21	1.39001	2	1.10575	4	0.582653	4	1.38922	2	1.42994	2	0.923336	4	0.256383	2	0.318277	1	0.795499	0.419173	0.999436	0.645716	0.179296	0.222581	0.00223672	6.86347	0.0112848	0.247893	0.972072	1.19756	2.27259	4.36481	0.0100986	0.0169371	0.092584	AT2G27830	AT2G27830.1	2	expressed protein
CATMA5a42210	12	0.411314	2	1.15437	3	1.06378	4	0.205511	0	0.166042	0	0.37992	2	0.377834	1	0.251841	0	2.80653	2.58629	0.499646	2.28809	2.27553	1.51673	0.00139301	6.84201	0.00821254	0.29643	2.47717	3.03845	2.81546	0.816035	0.00266751	0.00497292	0.126957	AT5G46210	AT5G46210.1	5	cullin, putative, similar to SP|Q13619 Cullin homolog 4A (CUL-4A) {Homo sapiens}; contains Pfam profile PF00888: Cullin family
CATMA1a16210	14	0.0816619	0	0.0898417	0	0.0327287	0	0.184518	0	7.57958	4	2.39152	4	2.15051	3	4.59063	3	1.10017	0.400784	2.25954	0.315522	0.283725	0.605657	3.02892e-05	6.83791	0.000581464	0.0793941	0.0107739	0.0375667	0.015219	0.0401946	2.03341e-18	8.76875e-17	0.0131831	AT1G17200	AT1G17200.1	1	integral membrane family protein, Location of est 136A23T7 (gb|T45563); contains TIGRFAM TIGR01569 : plant integral membrane protein TIGR01569; contains Pfam PF04535 : Domain of unknown function (DUF588)
CATMA5a13900	16	2.44254	0	6.09782	3	5.02823	3	3.78816	0	1.13612	0	3.65436	4	2.69933	4	2.12881	2	2.49651	2.05861	1.55091	3.21652	2.37592	1.87376	0.00247263	6.83462	0.0120852	0.977817	2.1499	1.66864	1.86277	1.77947	0.0018204	0.00349715	0.963313	AT5G15650	AT5G15650.1	5	reversibly glycosylated polypeptide-2 (RGP2), identical to reversibly glycosylated polypeptide-2 (Arabidopsis thaliana) GI:2317731
CATMA1a68150	24	17.1955	2	10.26	3	7.58973	4	38.5106	2	462.701	3	135.547	4	162.934	2	335.499	4	0.596667	0.441378	2.23957	0.292947	0.352136	0.725087	5.84617e-06	6.829	0.000196353	0.189845	0.0371634	0.0756936	0.0465817	0.114786	8.96759e-16	1.81062e-14	0.0579735	AT1G79040	AT1G79040.1	1	Encodes for the 10 kDa PsbR subunit of photosystem II (PSII). This subunit appears to be involved in the stable assembly of PSII, particularly that of the oxygen-evolving complex subunit PsbP. Mutants defective in this gene have reduced amounts of su
CATMA2a29340	17	2.92909	2	1.58815	4	0.586375	4	1.22857	1	1.41606	2	1.08505	4	0.636258	0	0.795254	0	0.542199	0.20019	0.419438	0.766243	0.449316	0.561596	2.06046e-09	6.82785	8.99864e-07	0.0835631	2.06848	1.46367	0.921599	1.54488	0.00013773	0.000323749	0.014601	AT2G31110	AT2G31110.1	2	expressed protein
CATMA1a11840	13	0.542006	1	0.301481	0	0.213169	1	0.162254	0	2.2827	3	1.59958	4	1.01421	3	0.987123	1	0.556233	0.393296	0.299358	0.700742	0.444303	0.432437	0.00250638	6.82548	0.0121933	0.941076	0.237441	0.188475	0.210182	0.16437	4.4142e-09	2.13952e-08	0.904705	AT1G12845	AT1G12845.1	1	expressed protein
CATMA1a27950	22	3.00879	2	1.66454	4	3.24452	4	1.35239	4	0.244642	0	0.531223	4	1.159	4	0.615315	0	0.553227	1.07835	0.449478	2.17143	4.73753	2.51517	0.00807312	6.80999	0.0277008	0.0572763	12.2988	3.13342	2.79942	2.19787	3.70988e-08	1.53055e-07	0.00741164	AT1G29950	AT1G29950.1	1	expressed protein
CATMA5a19480	12	0.084154	0	0.0517588	0	0.061117	1	0.179615	0	2.65011	3	1.00558	4	0.851748	3	0.926557	1	0.615049	0.726252	2.13436	0.379449	0.321401	0.34963	0.00286692	6.80817	0.0133484	0.0324234	0.0317549	0.0514715	0.0717548	0.193852	4.15716e-15	7.06043e-14	0.00285588	AT5G20935	AT5G20935.1	5	expressed protein
CATMA5a53010	13	0.260874	2	0.719651	4	0.656283	4	0.106905	0	0.256854	0	0.222966	1	0.37019	2	0.0665275	0	2.75861	2.51571	0.409794	0.868067	1.44125	0.259009	0.00022796	6.7623	0.00240321	0.633295	1.01565	3.22762	1.77283	1.60692	0.0373443	0.0554451	0.465286	AT5G57270	AT5G57270.1	5	expressed protein, contains Pfam profile PF03267: Arabidopsis protein of unknown function, DUF266
CATMA5a06680	13	0.466043	2	0.489323	3	0.379866	4	2.32428	4	0.153625	0	0.0497913	0	0.0764852	0	0.418749	0	1.04995	0.815087	4.98726	0.32411	0.49787	2.72579	1.47541e-08	6.76182	3.76605e-06	0.224176	3.03364	9.82747	4.96652	5.55053	5.5095e-11	3.80329e-10	0.0773994	AT5G07475	AT5G07475.1	5	plastocyanin-like domain-containing protein, contains plastocyanin-like domain Pfam:PF02298
CATMA1a03570	8	0.633946	1	0.295075	0	0.406905	4	0.481174	0	0.332827	0	0.136156	0	0.444496	1	2.50459	2	0.465457	0.641861	0.759014	0.40909	1.33552	7.5252	0.00034463	6.75939	0.0031568	0.0402687	1.90473	2.16718	0.915429	0.192117	0.732206	0.775655	0.00398114	AT1G04770	AT1G04770.1	1	male sterility MS5 family protein, similar to male sterility MS5 (Arabidopsis thaliana) GI:3859112; contains Pfam profile PF00515 TPR Domain
CATMA3a49620	13	0.177922	0	0.11054	0	0.0334284	0	0.0818228	0	3.34815	2	1.68177	4	1.74112	4	2.23248	3	0.621282	0.187882	0.459879	0.502298	0.520025	0.666781	6.63807e-05	6.7409	0.00099943	0.113002	0.0531406	0.0657284	0.0191994	0.0366511	5.99411e-18	2.25943e-16	0.0241339	AT3G56650	AT3G56650.1	3	thylakoid lumenal 20 kDa protein, SP:Q9LXX5; PMID:11719511; F22K20.16 - Arabidopsis thaliana, EMBL:AC002291;
CATMA5a54775	30	0.856983	3	0.866078	4	0.382899	4	2.6968	3	35.9468	4	17.1224	4	7.50565	4	24.1004	4	1.01061	0.446799	3.14686	0.476326	0.208798	0.670444	2.44028e-05	6.73805	0.000506371	0.174886	0.0238403	0.0505815	0.0510148	0.111899	1.71522e-14	2.58244e-13	0.0502345	AT5G59030	AT5G59030.1	5	copper transporter 1 (COPT1), nearly identical to SP|Q39065 Copper transporter 1 (COPT1) {Arabidopsis thaliana}
CATMA4a16980	31	9.53006	4	6.87025	4	5.74116	4	20.1998	4	22.4328	4	10.0981	4	2.94015	3	17.7734	4	0.720903	0.602427	2.11959	0.450148	0.131065	0.792293	1.66761e-05	6.70612	0.000396179	0.144013	0.424826	0.68035	1.95267	1.13652	0.54417	0.604832	0.0368708	AT4G16190	AT4G16190.1	4	cysteine proteinase, putative, contains similarity to papain-like cysteine proteinase isoform I GI:7381219 from (Ipomoea batatas)
CATMA2a39795	27	68.8952	3	34.5009	2	18.395	4	54.8132	3	120.476	4	59.5421	4	48.5213	3	55.0604	4	0.500774	0.267	0.795603	0.494225	0.402747	0.457025	1.01565e-07	6.69121	1.3141e-05	0.0663518	0.571859	0.579438	0.379111	0.99551	6.60933e-06	1.91324e-05	0.00957371	AT2G41430	AT2G41430.1	2	dehydration-induced protein (ERD15), identical to dehydration-induced protein ERD15 GI:710626 from (Arabidopsis thaliana)
CATMA3a43940	12	0.277282	1	0.766873	3	0.536829	4	0.0952464	0	0.193456	0	0.222545	2	0.274009	2	0.0476944	0	2.76568	1.93604	0.3435	1.15036	1.41639	0.246539	0.000195132	6.68678	0.00217995	0.811946	1.43331	3.44592	1.95917	1.99701	0.0103909	0.0173801	0.707083	AT3G50930	AT3G50930.1	3	AAA-type ATPase family protein, contains Pfam profile: ATPase family PF00004
CATMA1a03040	23	0.74035	2	2.14417	4	2.06839	4	1.32674	2	1.205	1	2.80622	4	2.75886	4	1.59808	2	2.89616	2.7938	1.79204	2.32882	2.28952	1.32621	0.00432934	6.67993	0.0177562	0.9709	0.6144	0.764076	0.749726	0.830208	0.119372	0.158884	0.952092	AT1G04170	AT1G04170.1	1	eukaryotic translation initiation factor 2 subunit 3, putative / eIF2S3, putative / eIF-2-gamma, putative, similar to gb|U37354 from S. pombe. ESTs gb|T41979, gb|N37284 and gb|N37529 come from this gene
CATMA4a05410	29	0.248797	2	0.50919	3	0.395161	4	2.09459	4	2.35273	4	4.19154	4	2.70666	4	4.29539	4	2.04661	1.58829	8.41886	1.78157	1.15044	1.82571	4.79853e-05	6.67812	0.000789971	0.0826177	0.105748	0.12148	0.145996	0.487635	2.3126e-10	1.41617e-09	0.014286	AT4G04840	AT4G04840.1	4	methionine sulfoxide reductase domain-containing protein / SeIR domain-containing protein, low similarity to pilin-like transcription factor (Homo sapiens) GI:5059062; contains Pfam profile PF01641: SelR domain
CATMA2a28820	30	6.2123	3	3.83646	4	2.8248	4	14.9167	3	652	4	263.268	4	195.471	4	456.547	4	0.617559	0.454711	2.40116	0.403785	0.299802	0.700225	4.86492e-06	6.65643	0.000171648	0.15553	0.00952807	0.0145724	0.0144513	0.0326729	4.37125e-20	3.94882e-18	0.0414151	AT2G30570	AT2G30570.1	2	photosystem II reaction center W (PsbW) protein-related, similar to photosystem II reaction center W protein SP:Q41387 from (Spinacia oleracea)
CATMA1a68830	29	4.15913	4	1.93119	4	3.03356	4	4.79636	3	9.35194	4	3.74893	4	2.89257	4	2.54877	2	0.464325	0.729373	1.15321	0.400871	0.309302	0.27254	0.00105503	6.65489	0.00678676	0.038169	0.444734	0.51513	1.04874	1.88183	0.162311	0.208745	0.00364607	AT1G79690	AT1G79690.1	1	MutT/nudix family protein, contains Pfam NUDIX domain (PF00293); very low similarity to Chain A and Chain B of Escherichia coli isopentenyl diphosphate:dimethylallyl diphosphate isomerase (gi:15826361) (gi:15826360)
CATMA4a15360	18	0.477959	2	1.69412	4	1.29699	4	1.00484	2	0.315126	0	0.74346	4	0.647066	2	0.310525	0	3.54449	2.71361	2.10236	2.35924	2.05335	0.985398	0.00270451	6.63533	0.0128587	0.719926	1.51672	2.2787	2.00442	3.23594	0.000464133	0.000997262	0.578263	AT4G14900	AT4G14900.1	4	hydroxyproline-rich glycoprotein family protein
CATMA3a15645	31	8.00487	3	4.1254	4	7.55233	4	14.963	4	180.401	4	67.3254	4	42.4092	4	81.6285	4	0.515361	0.943467	1.86924	0.373199	0.235083	0.452484	0.00283252	6.59756	0.0132332	0.0801067	0.0443727	0.0612756	0.178083	0.183306	1.21854e-12	1.17363e-11	0.0133473	AT3G16240	AT3G16240.1	3	delta tonoplast integral protein (delta-TIP), identical to delta tonoplast integral protein (delta-TIP) (GI:9279707)(GB:U39485) (Arabidopsis thaliana) (Plant Cell 8 (4), 587-599 (1996))
CATMA2a41960	11	1.39331	2	0.872545	1	0.743396	2	2.52147	1	5.11997	1	1.5507	3	1.93782	1	2.50724	0	0.62624	0.533548	1.8097	0.302873	0.378483	0.489698	3.99749e-05	6.59222	0.000693538	0.0664137	0.272132	0.562678	0.383624	1.00567	1.16017e-05	3.23164e-05	0.00965879	AT2G43540	AT2G43540.1	2	expressed protein
CATMA3a53760	26	1.95088	2	6.45377	4	3.29562	4	4.81912	3	2.54797	2	6.03203	4	4.61649	4	4.13579	3	3.30813	1.6893	2.47023	2.36738	1.81183	1.62317	0.00482953	6.58663	0.0192136	0.824539	0.76566	1.06992	0.713881	1.16522	0.602697	0.659324	0.723743	AT3G60770	AT3G60770.1	3	40S ribosomal protein S13 (RPS13A), AtRPS13A mRNA for cytoplasmic ribosomal protein S13, Arabidopsis thaliana,AB031739
CATMA2a32020	26	58.0781	2	62.2065	3	38.6565	3	62.4487	3	59.3853	4	44.6087	4	9.9781	3	8.51866	4	1.07108	0.665595	1.07525	0.751175	0.168023	0.143447	0.000316946	6.57849	0.00297073	0.0314323	0.977988	1.39449	3.87413	7.33082	4.80488e-05	0.000120918	0.0027103	AT2G33830	AT2G33830.1	2	dormancy/auxin associated family protein, contains Pfam profile: PF05564 dormancy/auxin associated protein
CATMA1a08395	15	0.301408	0	0.175289	0	0.155847	1	0.394345	0	13.3252	3	4.26121	4	4.88092	4	5.18836	3	0.581566	0.517064	1.30834	0.319786	0.366292	0.389364	0.00222282	6.57587	0.0112418	0.228338	0.0226194	0.0411359	0.0319299	0.0760056	1.34181e-16	3.38e-15	0.0803311	AT1G09530	AT1G09530.1	1	phytochrome interacting factor 3 (PIF3), identical to phytochrome interacting factor 3 (PIF3) GI:3929585 from (Arabidopsis thaliana)
CATMA3a55770	16	0.618371	2	1.2903	4	1.00572	4	0.368817	0	0.277378	0	0.46501	1	1.9875	4	0.383446	1	2.08661	1.6264	0.596433	1.67645	7.16534	1.3824	0.00122277	6.56204	0.00756399	0.179627	2.22935	2.77478	0.506022	0.961847	0.238702	0.294624	0.0525906	AT3G62600	AT3G62600.1	3	DNAJ heat shock family protein, similar to DnaJ homolog subfamily B member 11 precursor (SP:Q99KV1){Mus musculus}; contains Pfam PF00226: DnaJ domain; contains PfaPF01556: DnaJ C terminal regionm
CATMA2a37175	9	0.342554	1	0.922482	2	1.40317	3	0.278162	0	0.235605	0	0.588092	2	0.363818	1	0.131076	0	2.69295	4.09622	0.812025	2.49609	1.54419	0.556336	0.00431299	6.55637	0.017703	0.744685	1.45393	1.5686	3.85681	2.12215	0.0162904	0.026158	0.613428	AT2G38940	AT2G38940.1	2	phosphate transporter (PT2), identical to phosphate transporter (AtPT2) (Arabidopsis thaliana) GI:1502430
CATMA1a16150	23	2.26192	3	1.19435	4	1.58493	4	1.09937	3	1.38248	2	0.790575	4	0.441627	2	0.449616	1	0.528027	0.700701	0.486037	0.571852	0.319445	0.325224	0.00194945	6.54845	0.0102603	0.391716	1.63613	1.51074	3.58884	2.44514	4.58853e-05	0.000115807	0.202717	NA	NA	NA	NA
CATMA3a17430	26	2.07988	3	0.984744	4	0.839545	4	4.16716	4	1.89835	3	0.960136	4	0.717379	3	1.12368	1	0.473462	0.403651	2.00356	0.505775	0.377897	0.591925	0.000115294	6.53395	0.00148424	0.108189	1.09563	1.02563	1.17029	3.7085	0.0181602	0.028864	0.0224142	AT3G17950	AT3G17950.1	3	expressed protein, ; expression supported by MPSS
CATMA4a20340	14	0.033873	0	0.0136356	0	0.00628812	0	0.058435	0	5.41636	4	3.62144	4	3.19934	4	3.42663	2	0.402551	0.185638	1.72512	0.668612	0.590682	0.632646	0.00100696	6.52972	0.00656669	0.0555295	0.00625383	0.00376524	0.00196544	0.0170532	4.16205e-19	2.24815e-17	0.00694821	AT4G19170	AT4G19170.1	4	9-cis-epoxycarotenoid dioxygenase, putative / neoxanthin cleavage enzyme, putative / carotenoid cleavage dioxygenase, putative, similar to 9-cis-epoxycarotenoid dioxygenase (Phaseolus vulgaris)(GI:6715257); neoxanthin cleavage enzyme, Lycopersicon es
CATMA4a35290	10	0.181128	0	0.0687246	0	0.0415309	0	0.267006	0	9.14438	2	6.57366	2	4.19704	3	5.17549	3	0.379425	0.22929	1.47413	0.718875	0.458974	0.565975	0.000258674	6.50362	0.00259144	0.056767	0.0198076	0.0104545	0.0098953	0.0515905	4.28003e-18	1.67979e-16	0.00731312	AT4G33560	AT4G33560.1	4	expressed protein
CATMA5a11720	21	1.0389	1	1.77855	4	1.93624	4	2.98544	2	1.33385	1	2.56537	4	3.1035	3	2.94626	2	1.71196	1.86375	2.87367	1.92328	2.32672	2.20883	0.00304545	6.5019	0.0139089	0.835902	0.778869	0.693291	0.62389	1.0133	0.108708	0.146027	0.741414	AT5G13490	AAC2	5	Encodes mitochondrial ADP/ATP carrier
CATMA4a10520	30	3.02811	2	7.21223	4	5.74228	4	6.83514	4	4.90005	4	10.02	4	13.3795	4	7.79687	4	2.38176	1.89633	2.25723	2.04488	2.73048	1.59118	0.000923907	6.50106	0.00622212	0.521992	0.617975	0.719781	0.429186	0.876651	0.00364238	0.00662303	0.336224	AT4G10470	AT4G10470.1	4	expressed protein
CATMA1a65100	32	6.44567	4	2.66778	4	3.41667	4	16.4779	4	6.28603	4	2.52248	4	2.25006	4	7.01546	4	0.413887	0.530072	2.55643	0.401283	0.357945	1.11604	1.77463e-06	6.50044	8.81345e-05	0.432642	1.0254	1.0576	1.51848	2.3488	0.043113	0.0633457	0.241072	AT1G75810	AT1G75810.1	1	expressed protein
CATMA4a26500	14	0.691406	1	0.463415	2	0.433009	3	0.631918	1	1.77669	2	0.621471	2	0.475248	3	0.550463	0	0.670251	0.626273	0.913961	0.349792	0.267491	0.309825	0.000422092	6.4905	0.00358727	0.164372	0.389154	0.745675	0.911122	1.14798	0.0331673	0.0498366	0.0452264	AT4G24805	AT4G24805.1	4	expressed protein
CATMA1a13770	26	4.97143	3	1.90283	4	3.48562	4	12.7537	4	2.04984	1	0.782247	4	0.94373	3	1.26779	3	0.382753	0.70113	2.5654	0.381613	0.460392	0.61848	4.12236e-05	6.45902	0.00070933	0.0658729	2.42528	2.43252	3.69345	10.0598	5.71367e-09	2.72897e-08	0.00943556	AT1G14730	AT1G14730.1	1	similar to cytochrome B561 family protein [Arabidopsis thaliana] (TAIR:At4g25570.1); similar to putative cytochrome protein [Oryza sativa (japonica cultivar-group)] (GB:XP_469562.1); contains InterPro domain Cytochrome b561 / ferric reductase transme
CATMA3a49185	20	1.12445	2	1.9572	4	0.905063	4	0.630887	2	0.289725	0	1.34035	4	0.975678	4	0.197785	0	1.74059	0.804895	0.561064	4.62627	3.3676	0.682663	3.60629e-05	6.45879	0.000648204	0.143614	3.88109	1.46022	0.927625	3.18977	0.000794546	0.00163128	0.0366471	AT3G56240	AT3G56240.1	3	copper homeostasis factor / copper chaperone (CCH) (ATX1), identical to gi:3168840 Pfam profile PF00403: Heavy-metal-associated domain
CATMA1a25520	32	20.0135	4	14.0173	4	11.7351	4	17.0838	4	43.583	4	15.8273	4	14.9383	4	11.388	4	0.700395	0.58636	0.853616	0.363153	0.342755	0.261295	0.00155155	6.45459	0.00882135	0.184781	0.459204	0.885643	0.785573	1.50016	0.20882	0.261686	0.055142	AT1G27290	AT1G27290.1	1	expressed protein
CATMA1a56100	31	1.23229	3	1.06405	4	0.63977	4	4.45302	4	16.1134	4	5.641	4	6.28539	4	10.8648	4	0.863478	0.519172	3.61362	0.350081	0.390072	0.674273	0.000496804	6.45195	0.00404108	0.119907	0.0764761	0.188629	0.101787	0.409856	1.2442e-09	6.65884e-09	0.026607	AT1G66820	AT1G66820.1	1	glycine-rich protein
CATMA2a34680	25	4.24243	4	2.41585	4	2.25332	4	2.00017	3	2.75961	2	1.13877	3	1.51678	3	0.981001	2	0.569449	0.531139	0.471468	0.412654	0.549636	0.355485	0.00041459	6.44255	0.00355848	0.796459	1.53733	2.12146	1.48559	2.03891	0.000211669	0.000482297	0.686327	AT2G36420	AT2G36420.1	2	expressed protein
CATMA2a45860	32	41.7074	4	20.9776	4	21.7162	4	73.3842	4	422.036	4	156.251	4	139.245	4	267.096	4	0.50297	0.520679	1.7595	0.370233	0.329936	0.632876	2.77165e-05	6.4414	0.000547794	0.263402	0.0988243	0.134255	0.155957	0.274748	1.67468e-12	1.5739e-11	0.103461	AT2G47400	AT2G47400.1	2	CP12 domain-containing protein, contains Pfam profile: PF02672 CP12 domain
CATMA3b19070	8	0.0244029	0	0.0500542	0	0.037225	0	0.213668	0	0.46588	2	0.252113	3	0.363953	3	0.619149	0	2.05116	1.52543	8.75587	0.541154	0.781217	1.32899	0.00101631	6.42833	0.00660254	0.124052	0.0523801	0.198539	0.102279	0.3451	2.55196e-09	1.28922e-08	0.0282931	AT3G19480	AT3G19480.1	3	D-3-phosphoglycerate dehydrogenase, putative / 3-PGDH, putative, similar to SP:O04130 from (Arabidopsis thaliana)
CATMA1a64310	29	4.00359	4	2.69808	4	2.84852	4	2.29719	4	4.57389	4	2.09572	4	1.54948	3	1.25231	2	0.673916	0.711491	0.573781	0.458192	0.338766	0.273796	0.00120623	6.41831	0.007506	0.443437	0.875315	1.28743	1.83837	1.83436	0.0319892	0.0482601	0.252123	AT1G74940	AT1G74940.1	1	senescence-associated protein-related, similar to senescence-associated protein SAG102 (GI:22331931) (Arabidopsis thaliana)
CATMA3a00137	13	2.23407	0	8.11689	3	4.81463	1	6.22584	2	5.98485	1	12.7257	2	9.3015	2	7.02937	2	3.63322	2.15509	2.78676	2.12632	1.55417	1.17453	0.00311275	6.40417	0.0141022	0.539381	0.373288	0.637835	0.517619	0.885689	0.00339388	0.00620997	0.354959	AT3G01120	AT3G01120.1	3	cystathionine gamma-synthase, chloroplast / O-succinylhomoserine (Thiol)-lyase (CGS), identical to SP|P55217 Cystathionine gamma-synthase, chloroplast precursor (EC 4.2.99.9) (CGS) (O-succinylhomoserine (Thiol)-lyase) {Arabidopsis thaliana}
CATMA2a00310	26	2.16876	2	8.2788	4	4.22853	4	4.43856	3	3.76195	2	8.50532	4	8.99887	4	3.85583	3	3.8173	1.94975	2.04659	2.26088	2.39207	1.02496	0.00891347	6.39977	0.0297655	0.593218	0.576498	0.973367	0.469896	1.15113	0.174991	0.223055	0.415334	AT2G01250	AT2G01250.1	2	60S ribosomal protein L7 (RPL7B)
CATMA3a45640	14	1.28559	2	0.97552	2	0.616158	3	1.68799	2	1.6097	1	0.756827	2	0.368282	2	0.649564	0	0.75881	0.479279	1.313	0.470166	0.228789	0.403531	0.000475193	6.37804	0.00391474	0.246122	0.798653	1.28896	1.67306	2.59864	0.0266968	0.0409539	0.0911771	AT3G52710	AT3G52710.1	3	expressed protein, predicted protein, Arabidopsis thaliana
CATMA3a19320	31	4.13787	4	1.17346	4	1.66525	4	2.80709	4	5.1137	4	3.43001	4	2.23427	4	2.72571	3	0.283591	0.402442	0.678391	0.670749	0.436919	0.53302	0.00351648	6.36953	0.0154245	0.29643	0.809172	0.342116	0.745321	1.02986	0.0273752	0.0418964	0.127518	AT3G19680	AT3G19680.1	3	expressed protein
CATMA2a27150	24	0.705694	2	2.20741	4	1.67253	4	0.483163	2	2.43002	2	4.13266	4	4.09488	4	0.933989	2	3.128	2.37005	0.684665	1.70067	1.68512	0.384355	8.53069e-05	6.33513	0.00119631	0.81472	0.290407	0.534138	0.408444	0.517312	0.000374778	0.000819565	0.710557	AT2G28740	AT2G28740.1	2	histone H4, identical to histone H4 from Lycopersicon esculentum GI:297150, Lolium temulentum SP|P02308, Acropora formosa GI:455652, Citrus jambhiri GI:16797797
CATMA1a02965	21	1.15871	2	0.309919	3	0.476106	3	0.916828	3	0.72963	2	0.334427	4	0.379887	3	0.439612	1	0.267468	0.410892	0.791247	0.458352	0.520657	0.602514	0.00140027	6.32153	0.00822689	0.58718	1.58808	0.926716	1.25328	2.08554	0.062371	0.0885498	0.408712	AT1G04100	AT1G04100.1	1	auxin-responsive protein / indoleacetic acid-induced protein 10 (IAA10), identical to SP|Q38828 Auxin-responsive protein IAA10 (Indoleacetic acid-induced protein 10) {Arabidopsis thaliana}
CATMA2a35610	9	0.761939	2	0.430483	1	0.481173	4	0.362231	0	1.01454	0	0.736256	2	0.378788	0	0.277055	0	0.564983	0.631512	0.475407	0.725706	0.37336	0.273085	2.34843e-07	6.31608	2.17781e-05	0.0596293	0.751021	0.584692	1.2703	1.30743	0.384579	0.448276	0.00796081	AT2G37330	ALS3	2	Encodes an ABC transporter-like protein, without an ATPase domain, required for aluminum (Al) resistance/tolerance and may function to redistribute accumulated Al away from sensitive tissues in order to protect the growing root from the toxic effects
CATMA3a06220	15	11.1966	3	4.72547	3	5.86751	4	17.27	2	9.77994	0	3.91551	1	3.75457	2	5.59782	0	0.422047	0.524046	1.54243	0.400361	0.383906	0.572378	0.00038069	6.30873	0.0033631	0.300033	1.14485	1.20686	1.56276	3.08512	0.00625232	0.0109088	0.13016	NA	NA	NA	NA
CATMA3a40660	22	3.43971	3	2.00806	3	1.5976	4	4.29344	3	4.7328	2	1.83392	4	1.71919	3	1.95884	0	0.583787	0.464458	1.2482	0.387492	0.363251	0.413887	0.000416905	6.30413	0.00356345	0.173874	0.726782	1.09495	0.929275	2.19183	0.384694	0.44836	0.049645	AT3G47670	AT3G47670.1	3	similar to pectinesterase family protein [Arabidopsis thaliana] (TAIR:At1g53840.1); similar to pectin methylesterase [Lycopersicon esculentum] (GB:AAL02367.1); contains InterPro domain Plant invertase/pectin methylesterase inhibitor (InterPro:IPR0071
CATMA2a34890	13	0.624164	2	0.180037	3	0.192606	4	0.33542	0	0.428572	1	0.18863	1	0.261936	2	0.435345	0	0.288446	0.308582	0.537391	0.440136	0.611183	1.0158	0.00441014	6.30278	0.017982	0.745066	1.45638	0.954448	0.735317	0.77047	0.767181	0.807725	0.61424	AT2G36670	AT2G36670.1	2	aspartyl protease family protein, contains Pfam profile: PF00026 eukaryotic aspartyl protease
CATMA4a01315	26	1.27034	2	1.05969	3	0.664451	3	2.53428	3	73.7318	4	28.5142	4	22.9867	3	35.4662	4	0.834182	0.523051	1.99496	0.386729	0.311761	0.481016	0.00097496	6.30084	0.00644581	0.137432	0.0172292	0.0371637	0.0289059	0.0714562	5.27474e-17	1.54397e-15	0.0341513	AT4G01150	AT4G01150.1	4	expressed protein
CATMA4a33510	10	0.395338	2	0.653058	3	0.890505	4	0.407628	0	0.0803804	0	0.283623	0	0.258168	1	0.145387	0	1.6519	2.25251	1.03109	3.52851	3.21182	1.80873	0.00181847	6.29725	0.00979727	0.663258	4.91834	2.30256	3.44933	2.80375	1.00759e-06	3.31196e-06	0.502554	AT4G31860	AT4G31860.1	4	protein phosphatase 2C, putative / PP2C, putative, protein phosphatase 2C, Schizosaccharomyces pombe, PIR2:S54297
CATMA3a18680	31	3.68034	4	2.35321	4	1.61694	4	3.07513	4	8.99073	4	4.52701	4	3.86534	3	2.26165	4	0.6394	0.439344	0.835557	0.50352	0.429925	0.251553	0.00104304	6.28976	0.00673442	0.0900975	0.409348	0.519815	0.418317	1.35969	0.000887737	0.00180633	0.0167192	AT3G19030	AT3G19030.1	3	expressed protein, contains similarity to phosphoserine aminotransferase GB:P19689 from (Yersinia enterocolitica)
CATMA4a27350	15	0.257632	2	0.951115	4	0.906539	4	0.219584	0	0.266552	0	0.414601	2	0.472775	3	0.144057	0	3.69175	3.51873	0.852316	1.55543	1.77367	0.540448	0.000151151	6.28172	0.00181054	0.64242	0.966538	2.29405	1.91748	1.52428	0.0295887	0.045008	0.477263	AT4G25660	AT4G25660.1	4	expressed protein
CATMA4a34200	23	9.40569	3	6.22165	2	5.26389	2	5.65434	2	14.839	4	9.69697	3	3.78182	4	5.15774	3	0.661477	0.559649	0.601162	0.65348	0.254857	0.347581	1.90675e-05	6.27842	0.000435198	0.18468	0.633851	0.641608	1.39189	1.09628	0.311624	0.37286	0.0549693	AT4G32460	AT4G32460.1	4	expressed protein, contains Pfam profile PF04862: Protein of unknown function, DUF642
CATMA2a29130	29	2.43031	4	1.39054	4	1.631	4	3.10552	4	1.99012	4	0.925945	4	0.439837	2	0.832662	3	0.572168	0.67111	1.27783	0.465271	0.22101	0.418398	0.00201397	6.27329	0.0105101	0.141286	1.22119	1.50176	3.7082	3.72962	3.9444e-05	0.000100813	0.0357392	AT2G30930	AT2G30930.1	2	expressed protein
CATMA4a07880	13	0.0935946	1	0.232523	2	0.164283	3	0.0630047	0	0.10019	1	0.288685	4	0.189354	2	0.217691	0	2.48436	1.75526	0.673166	2.88137	1.88995	2.17278	0.00245021	6.26017	0.0120123	0.229956	0.934171	0.805455	0.867597	0.289423	0.0245148	0.0378969	0.0811507	AT4G08170	AT4G08170.1	4	inositol 1,3,4-trisphosphate 5/6-kinase family protein, similar to inositol phosphate kinase (GI:27549256) (Zea mays); similar to inositol 1,3,4-trisphosphate 5/6-kinase (GI:3396079) (Arabidopsis thaliana)
CATMA1a68670	23	0.413609	2	0.676207	3	0.589765	4	0.560998	2	0.539433	2	1.32025	4	1.74356	4	1.64955	2	1.63489	1.4259	1.35635	2.44748	3.23221	3.05793	0.00716787	6.25717	0.0254187	0.436464	0.766748	0.512181	0.338253	0.340092	6.5587e-05	0.0001616	0.245059	AT1G79560	AT1G79560.1	1	encodes an FtsH protease that is localized to the chloroplast
CATMA1a03250	8	0.0894853	0	0.030063	0	0.0367619	0	0.237214	0	2.92364	2	1.78012	3	1.59513	3	2.21049	0	0.335955	0.410815	2.65087	0.608871	0.545597	0.756076	0.00304993	6.25685	0.0139089	0.158436	0.0306075	0.0168882	0.0230464	0.107313	1.28635e-13	1.54761e-12	0.0428786	AT1G04420	AT1G04420.1	1	aldo/keto reductase family protein, Similar to SP|Q46933 Tas protein {Escherichia coli}, Babesia aldo-keto reductase SP|P40690; contains Pfam profile PF00248: oxidoreductase, aldo/keto reductase family
CATMA4a35140	14	6.38787	1	6.37501	2	1.52849	4	1.33468	0	6.05159	1	5.84559	2	3.91997	3	2.55523	1	0.997986	0.23928	0.20894	0.965959	0.647758	0.422241	0.000110827	6.24527	0.00144845	0.351393	1.05557	1.09057	0.389925	0.522334	0.0686164	0.0965286	0.169107	AT4G33420	AT4G33420.1	4	peroxidase, putative, identical to class III peroxidase ATP32 (Arabidopsis thaliana) gi|17530547|gb|AAL40837; identical to cDNA class III peroxidase ATP32 GI:17530546
CATMA3a48330	14	0.064383	0	0.0293805	0	0.00815606	0	0.0764491	0	4.56074	3	4.82695	4	2.52005	4	2.37511	3	0.456339	0.12668	1.18741	1.05837	0.552553	0.520773	0.00661836	6.23931	0.023973	0.109965	0.0141168	0.00608676	0.00323647	0.0321876	1.7626e-15	3.26909e-14	0.0230655	AT3G55330	AT3G55330.1	3	photosystem II reaction center PsbP family protein, contains Pfam profile PF01789: PsbP
CATMA3a56030	32	9.42567	4	20.5532	4	10.1697	4	22.0352	4	10.4982	4	26.4706	4	22.3912	4	26.6868	4	2.18056	1.07894	2.33779	2.52145	2.13287	2.54204	5.4445e-06	6.2325	0.000186448	0.277914	0.89784	0.776454	0.454184	0.8257	0.00357773	0.00651226	0.11371	AT3G62870	AT3G62870.1	3	60S ribosomal protein L7A (RPL7aB), 60S RIBOSOMAL PROTEIN L7A - Oryza sativa, SWISSPROT:RL7A_ORYSA
CATMA2a36650	32	5.38396	4	4.16161	4	3.74	4	5.80561	4	11.0414	4	3.3093	4	2.79	4	3.94777	4	0.772964	0.694656	1.07832	0.299719	0.252686	0.357544	0.00883712	6.21265	0.029586	0.279366	0.487618	1.25755	1.3405	1.47061	0.78713	0.825083	0.114831	AT2G38360	AT2G38360.1	2	prenylated rab acceptor (PRA1) family protein, weak similarity to prenylated Rab acceptor 1 (PRA1) (Homo sapiens) GI:4877285; contains Pfam profile PF03208: Prenylated rab acceptor (PRA1)
CATMA1a19510	14	0.616371	2	0.944001	3	1.0295	4	0.261583	1	0.10764	0	0.440245	2	0.167947	2	0.206149	0	1.53155	1.67026	0.424392	4.08996	1.56026	1.91517	0.00778427	6.20294	0.0270014	0.141752	5.72621	2.14426	6.12989	1.2689	1.44483e-05	3.96354e-05	0.0359689	AT1G20510	AT1G20510.1	1	4-coumarate--CoA ligase family protein / 4-coumaroyl-CoA synthase family protein, similar to SP|P14912 and SP|P14913 from Petroselinum crispum; contains Pfam AMP-binding enzyme domain PF00501
CATMA1a17000	12	0.556379	0	0.310176	1	0.157326	0	1.0693	1	2.49293	2	1.50656	3	1.09311	3	1.57034	2	0.55749	0.282767	1.92188	0.604335	0.438485	0.629918	1.30181e-05	6.19056	0.000332723	0.0384157	0.223183	0.205883	0.143925	0.680934	7.96129e-10	4.4305e-09	0.00368064	AT1G18000	AT1G18000.1	1	expressed protein, contains 11 transmembrane domains;
CATMA5a13190	31	3.69601	3	3.28852	4	2.52622	4	7.56497	4	65.3649	4	46.7643	4	13.2986	4	20.7128	4	0.889749	0.6835	2.0468	0.715433	0.203452	0.316879	0.0067643	6.18923	0.0243501	0.052451	0.0565442	0.0703212	0.189962	0.365232	1.12916e-10	7.2681e-10	0.00626169	AT5G14920	AT5G14920.1	5	gibberellin-regulated family protein, similar to SP|P46689 Gibberellin-regulated protein 1 precursor {Arabidopsis thaliana}; contains Pfam profile PF02704: Gibberellin regulated protein
CATMA4a23990	20	0.326186	2	0.64386	4	0.586762	4	0.311203	1	0.184676	0	0.452129	4	0.518796	3	0.525903	2	1.97391	1.79886	0.954067	2.44823	2.80923	2.84771	0.00112976	6.18769	0.00713606	0.185054	1.76626	1.42406	1.13101	0.59175	0.357188	0.419427	0.0553094	AT4G22290	AT4G22290.1	4	ubiquitin carboxyl-terminal hydrolase family protein, similar to pVHL-interacting deubiquitinating enzyme 1 type II (Homo sapiens) GI:18698435; contains Pfam profile PF00443: Ubiquitin carboxyl-terminal hydrolase
CATMA5a22100	20	0.674406	2	0.593389	3	0.391774	3	0.364039	1	2.01224	3	0.883903	4	0.604863	3	0.759972	1	0.879868	0.580917	0.539792	0.439263	0.300592	0.377675	0.000294667	6.18351	0.00282427	0.421201	0.335152	0.671328	0.647707	0.479017	3.10367e-05	8.06032e-05	0.230035	AT5G24500	AT5G24500.1	5	expressed protein
CATMA1a59970	12	4.51877	3	1.43454	3	1.01494	4	2.02054	2	0.202156	0	0.23301	0	0.116797	0	0.230243	0	0.317463	0.224606	0.447144	1.15263	0.577758	1.13894	0.00764188	6.15514	0.0265779	0.292273	22.3529	6.15657	8.68979	8.7757	8.96617e-12	7.12331e-11	0.123614	AT1G70690	AT1G70690.1	1	kinase-related, contains Pfam PF01657:Domain of unknown function; similar to receptor-like protein kinase 4 GI:13506745 (Arabidopsis thaliana)
CATMA1a16515	10	0.208074	0	0.886182	4	0.649272	3	0.233728	0	0.275929	0	0.660873	3	0.492587	0	0.30807	0	4.25898	3.12039	1.12329	2.39509	1.7852	1.11648	0.00318543	6.1551	0.0143325	0.795604	0.754085	1.34093	1.31808	0.758685	0.990449	0.992818	0.684528	AT1G17470	AT1G17470.1	1	developmentally regulated GTP-binding protein (DRG1), identical to developmentally regulated GTP binding protein (DRG1) (Arabidopsis thaliana) GI:2345150
CATMA2b45610	9	1.71046	1	0.918915	3	0.817989	4	1.0225	1	0.558512	0	0.197738	0	0.200161	0	0.408323	0	0.537232	0.478227	0.597792	0.354045	0.358382	0.731091	0.000367772	6.1332	0.00328269	0.576714	3.06253	4.64713	4.08666	2.50415	3.28384e-09	1.63397e-08	0.396254	AT2G47160	AT2G47160.1	2	anion exchange family protein, contains some similarity to SWISS-PROT:P04919 anion transport protein (anion exchange protein 1) (Mouse) {Mus musculus}
CATMA1a21010	25	1.50024	2	1.81266	4	0.269928	4	0.695711	1	5.79529	4	5.69226	4	2.68051	3	2.63354	3	1.20824	0.179922	0.463732	0.982221	0.462532	0.454427	1.74354e-08	6.13224	4.15239e-06	0.0537127	0.258873	0.318443	0.1007	0.264174	1.12718e-12	1.09571e-11	0.00659915	AT1G21910	AT1G21910.1	1	encodes a member of the DREB subfamily A-5 of ERF/AP2 transcription factor family. The protein contains one AP2 domain. There are 15 members in this subfamily including RAP2.1, RAP2.9 and RAP2.10.
CATMA4a05400	11	2.67943	0	4.17024	3	3.88276	2	4.26167	3	0.29946	0	0.937511	0	0.630731	1	0.886561	2	1.55639	1.4491	1.59052	3.13067	2.10623	2.96053	0.00614205	6.12985	0.0228094	0.604213	8.94752	4.44821	6.15596	4.80697	7.63055e-11	5.07686e-10	0.430063	AT4G04830	AT4G04830.1	4	methionine sulfoxide reductase domain-containing protein / SeIR domain-containing protein, low similarity to pilin-like transcription factor (Homo sapiens) GI:5059062, SP|P14930 Peptide methionine sulfoxide reductase msrA/msrB (EC 1.8.4.6) {Neisseria
CATMA2a22880	23	30.4173	3	14.6426	4	9.38381	4	20.6828	4	6.39691	0	2.86592	3	3.56085	3	3.63303	2	0.481391	0.308502	0.679969	0.448017	0.556651	0.567935	0.00884704	6.12756	0.0296098	0.610637	4.755	5.10923	2.63527	5.693	1.74259e-08	7.5488e-08	0.438326	AT2G24550	AT2G24550.1	2	expressed protein, weak similarity to MTD1 (Medicago truncatula) GI:9294810
CATMA1a42810	18	1.2204	2	0.774966	4	2.01459	4	0.477337	0	0.325486	0	0.610177	4	0.996925	4	0.59599	0	0.635012	1.65076	0.391133	1.87466	3.06288	1.83107	0.00382231	6.12676	0.0162953	0.136671	3.74945	1.27007	2.0208	0.800914	0.0086441	0.014681	0.0336249	AT1G51720	AT1G51720.1	1	glutamate dehydrogenase, putative, similar to NADP-specific glutatamate dehydrogenase (NADP-GDH) SP:P28724 (Giardia lamblia (Giardia intestinalis))
CATMA5a39130	31	3.3451	3	2.0527	4	1.89186	4	5.84727	4	29.708	4	11.3382	4	9.81233	4	16.988	4	0.613643	0.565561	1.74801	0.381654	0.330293	0.571834	0.000194858	6.12667	0.0021792	0.231119	0.112599	0.181043	0.192804	0.344199	3.27286e-11	2.34424e-10	0.0819359	AT5G43260	AT5G43260.1	5	chaperone protein dnaJ-related, similar to Chaperone protein dnaJ (SP:Q9WZV3) (Thermotoga maritima)
CATMA5a39070	10	0.792318	2	2.13863	4	0.561475	4	0.160841	0	0.0665504	0	0.12746	0	0.066252	0	0.0344047	0	2.6992	0.708648	0.203	1.91524	0.995518	0.516972	0.000352348	6.12569	0.00319676	0.570797	11.9055	16.7789	8.47483	4.67498	1.2355e-08	5.52811e-08	0.390009	AT5G43180	AT5G43180.1	5	expressed protein, contains Pfam profile PF04654: Protein of unknown function, DUF599
CATMA4a17080	15	3.2193	3	5.08527	4	2.74711	4	11.0936	4	0.205267	0	0.306097	0	0.0468303	0	0.123831	0	1.57962	0.853327	3.44597	1.49122	0.228144	0.603269	0.00839398	6.11092	0.0285123	0.183314	15.6835	16.6133	58.6609	89.5865	8.21187e-13	8.21893e-12	0.0544048	AT4G16260	AT4G16260.1	4	glycosyl hydrolase family 17 protein, similar to glucan endo-1,3-beta-glucosidase, basic vacuolar isoform precursor SP:P52407 from (Hevea brasiliensis)
CATMA2a45590	13	1.66173	2	2.18174	4	3.06905	4	3.19294	3	0.0433907	0	0.066172	0	0.0696543	0	0.260928	0	1.31294	1.8469	1.92146	1.52503	1.60528	6.01345	0.00323469	6.09996	0.01446	0.330546	38.2968	32.9708	44.0611	12.2369	2.53009e-14	3.63688e-13	0.152634	AT2G47140	AT2G47140.1	2	short-chain dehydrogenase/reductase (SDR) family protein, similar to 3-beta-hydroxysteroiddehydrogenase GI:15983819 from (Digitalis lanata)
CATMA3a44603	21	0.870624	1	1.42421	2	0.393574	1	2.17383	2	437.348	4	251.307	4	152.66	3	287.654	4	1.63586	0.45206	2.49687	0.574615	0.349059	0.657722	0.00304872	6.09782	0.0139089	0.259457	0.00199069	0.00566723	0.0025781	0.00755712	2.14982e-19	1.37512e-17	0.10046	AT3G51600	AT3G51600.1	3	nonspecific lipid transfer protein 5 (LTP5), identical to SP|Q9XFS7 Nonspecific lipid-transfer protein 5 (LTP 5) {Arabidopsis thaliana}
CATMA3a18956	18	0.282759	2	0.56829	3	0.398357	4	0.274818	2	0.122635	0	0.495509	4	0.277708	1	0.311776	2	2.0098	1.40882	0.971916	4.04051	2.2645	2.5423	0.00310102	6.0825	0.0140717	0.46934	2.30569	1.14688	1.43444	0.881461	0.0964967	0.131238	0.277242	AT3G19320	AT3G19320.1	3	leucine-rich repeat family protein, contains leucine-rich repeats, Pfam:PF00560;
CATMA1a41260	20	0.488823	2	1.07172	3	1.10281	4	0.816214	0	0.947883	1	2.44852	4	2.67774	4	1.06432	2	2.19245	2.25604	1.66976	2.58315	2.82497	1.12284	0.00672293	6.08049	0.0242512	0.793085	0.5157	0.4377	0.411843	0.76689	0.00257873	0.00481943	0.680476	AT1G50170	AT1G50170.1	1	expressed protein, similar to Cbi protein (GI:3724039) (Bacillus megaterium); similar to YlnE protein (GI:2462961) (Bacillus subtilis); similar to NirR (GI:4433637) (Staphylococcus carnosus)
CATMA1a25330	18	1.0622	2	0.590425	3	0.573402	4	0.543755	2	0.399188	1	0.435711	4	0.5583	2	0.0587911	0	0.555852	0.539825	0.511914	1.09149	1.39859	0.147277	0.00517417	6.07636	0.0201708	0.111967	2.6609	1.35508	1.02705	9.24893	0.00182451	0.00350422	0.0238166	AT1G27100	AT1G27100.1	1	expressed protein, contains Pfam profile: PF04601 protein of unknown function (DUF569
CATMA1a14230	28	4.51592	3	2.19369	3	2.38285	3	8.41957	4	3.89329	4	1.44818	4	1.82494	4	2.40874	3	0.485768	0.527656	1.86442	0.371968	0.46874	0.618691	6.23617e-05	6.07532	0.000955392	0.150442	1.15993	1.5148	1.30572	3.49542	0.000965516	0.0019502	0.0392676	AT1G15230	AT1G15230.1	1	expressed protein, ESTs gb|R30529, gb|Z48463, gb|Z48467, gb|AA597369 and gb|AA394772 come from this gene
CATMA1a02950	20	0.552675	2	1.31091	4	1.01765	3	0.924243	2	0.569828	1	1.44927	4	1.06211	2	1.10705	2	2.37194	1.84132	1.67231	2.54334	1.86392	1.94278	0.00166951	6.07182	0.00928598	0.989143	0.969899	0.904534	0.958139	0.834872	0.54438	0.605001	0.981932	AT1G04080	AT1G04080.1	1	hydroxyproline-rich glycoprotein family protein, Contains similarity to pre-mRNA processing protein PRP39 gb L29224 from S. cerevisiae. ESTs gb|R64908 and gb|T88158, gb|N38703 and gb|AA651043 come from this gene
CATMA5a30710	30	5.0595	3	10.2783	4	7.92416	4	16.4761	4	5.17918	4	11.4568	4	7.23636	4	10.8743	3	2.03148	1.56619	3.25647	2.21209	1.3972	2.09961	0.000451218	6.07117	0.00377661	0.732918	0.976892	0.897134	1.09505	1.51515	0.52039	0.58223	0.596489	AT5G35530	AT5G35530.1	5	40S ribosomal protein S3 (RPS3C)
CATMA3a24290	15	0.393366	2	0.633105	3	0.576019	4	0.13728	0	0.221057	1	0.746603	4	0.471524	1	0.303911	0	1.60945	1.46433	0.348987	3.37742	2.13304	1.37481	0.00108197	6.06363	0.00690499	0.293662	1.77948	0.847981	1.22161	0.451711	0.821561	0.852897	0.12493	AT3G24350	AT3G24350.1	3	syntaxin, putative (SYP32), similar to SP|Q9FFK1 Syntaxin 31 (AtSYP31) (AtSED5) {Arabidopsis thaliana}, syntaxin 5A GB:NP_003155 from (Homo sapiens) (J. Mol. Neurosci. (1997) 8 (2), 159-161)
CATMA3a20350	14	0.606068	2	0.778097	3	1.31933	4	0.262093	0	0.211938	0	0.432576	2	0.700156	3	0.322098	0	1.28385	2.17687	0.432449	2.04105	3.30359	1.51977	1.65722e-07	6.04932	1.71941e-05	0.036739	2.85964	1.79875	1.88434	0.813707	6.78814e-05	0.000166939	0.00344286	AT3G20620	AT3G20620.1	3	F-box family protein-related, contains weak hit to TIGRFAM TIGR01640 : F-box protein interaction domain; similar to F-box protein family, AtFBX8 (GI:20197464) (Arabidopsis thaliana)
CATMA3a00135	15	0.801885	2	1.46242	4	1.70446	4	0.822139	1	0.277827	0	0.813508	3	0.777077	1	0.5648	0	1.82373	2.12556	1.02526	2.92811	2.79698	2.03292	0.00137908	6.04812	0.00817765	0.643389	2.88628	1.79767	2.19342	1.45563	0.000169234	0.000391653	0.478413	AT3G01100	AT3G01100.1	3	early-responsive to dehydration protein-related / ERD protein-related, low similarity to ERD4 protein (early-responsive to dehydration stress) (Arabidopsis thaliana) GI:15375406; contains Pfam profile PF02714: Domain of unknown function DUF221
CATMA4a28670	21	0.61375	2	0.850467	4	0.862533	4	1.19369	2	0.241621	0	0.506006	4	0.629258	3	0.767908	2	1.38569	1.40535	1.94491	2.09422	2.60432	3.17815	0.000398415	6.03675	0.00345874	0.560103	2.54014	1.68075	1.37071	1.55447	0.00025479	0.000572948	0.378266	AT4G27070	AT4G27070.1	4	tryptophan synthase, beta subunit 2 (TSB2), identical to SP|25269
CATMA4a12935	32	3.24931	4	2.85648	4	1.80402	4	8.24892	4	452.91	4	205.059	4	145.267	4	247.298	4	0.879103	0.555199	2.53867	0.452758	0.320741	0.546019	0.000125277	6.03557	0.00157219	0.0597533	0.00717429	0.01393	0.0124186	0.0333563	1.79438e-20	2.02186e-18	0.00798308	AT4G12800	AT4G12800.1	4	photosystem I reaction center subunit XI, chloroplast (PSI-L) / PSI subunit V, identical to Photosystem I reaction center subunit XI, chloroplast precursor (PSI-L) (PSI subunit V) (Swiss-Prot:Q9SUI4) (Arabidopsis thaliana); contains Pfam profile PF02
CATMA3a43085	20	0.420415	2	0.493652	3	0.236496	4	0.199901	0	3.0698	3	2.21757	4	0.874324	3	0.999329	1	1.1742	0.56253	0.475484	0.722381	0.284814	0.325535	0.00053673	6.0344	0.00427676	0.724637	0.136952	0.22261	0.27049	0.200035	3.04517e-09	1.52099e-08	0.584675	AT3G50060	AT3G50060.1	3	myb family transcription factor, contains Pfam profile: PF00249 myb-like DNA-binding domain; identical to cDNA MYB-related protein (1107 bp) GI:1263096
CATMA5a04840	15	0.832984	2	1.4969	4	1.14053	4	3.04418	3	0.212132	0	0.146594	2	0.050719	0	0.17663	0	1.79704	1.36921	3.65454	0.691054	0.239092	0.832642	0.00123446	6.03038	0.00760936	0.055545	3.92673	10.2112	22.4872	17.2348	3.57629e-13	3.88436e-12	0.00695969	AT5G05640	AT5G05640.1	5	nucleoprotein-related, contains weak similarity to Swiss-Prot:P03515 nucleocapsid protein (Nucleoprotein) (Punta toro phlebovirus)
CATMA4a30250	8	0.151396	0	0.0549735	0	0.0610638	0	0.177729	0	0.907491	1	0.441624	2	0.430193	3	1.69296	2	0.36311	0.403338	1.17393	0.486642	0.474046	1.86554	0.000142548	6.01837	0.00174098	0.909945	0.166829	0.12448	0.141945	0.104981	2.06025e-10	1.28203e-09	0.854495	AT4G28590	AT4G28590.1	4	expressed protein
CATMA1a18400	17	2.69303	2	2.88059	3	1.03456	4	0.606084	0	5.51341	1	4.45139	4	2.89571	2	2.48347	1	1.06965	0.384163	0.225057	0.807375	0.525212	0.450442	9.26245e-06	6.01729	0.00026006	0.289444	0.488451	0.647123	0.357274	0.244047	1.77013e-06	5.60228e-06	0.121617	AT1G19380	AT1G19380.1	1	expressed protein
CATMA5a37970	32	17.6972	4	8.78561	4	9.55758	4	6.09366	4	6.47741	4	3.49574	4	3.59307	4	3.63623	4	0.49644	0.540061	0.344329	0.539682	0.554709	0.561371	0.00541677	6.01024	0.0209223	0.772714	2.73214	2.51323	2.66	1.67582	1.05905e-05	2.9689e-05	0.653625	AT5G42250	AT5G42250.1	5	alcohol dehydrogenase, putative, similar to alcohol dehydrogenase ADH GI:7705214 from (Lycopersicon esculentum); contains Pfam zinc-binding dehydrogenase domain PF00107
CATMA2a33850	32	18.5691	4	9.82615	4	11.4447	4	14.1869	4	11.7196	4	4.20049	4	4.20034	4	5.69618	4	0.529168	0.616333	0.76401	0.358415	0.358402	0.486038	0.00562215	6.00626	0.0214625	0.775236	1.58444	2.33929	2.72471	2.49061	4.37678e-05	0.000110864	0.65635	AT2G35670	AT2G35670.1	2	transcription factor, putative / fertilization-independent seed 2 protein (FIS2), identical to GB:AF096095
CATMA1a61270	9	0.567678	1	0.51894	2	0.724096	3	0.360838	0	0.101787	0	0.156614	0	0.818728	3	0.240774	0	0.914146	1.27554	0.63564	1.53864	8.04351	2.36546	0.00266818	6.00593	0.0127438	0.111214	5.57709	3.31349	0.884415	1.49866	0.000869423	0.00177251	0.0235079	AT1G72050	AT1G72050.1	1	zinc finger (C2H2 type) family protein, contains multiple zinc finger domains: PF00096: Zinc finger, C2H2 type
CATMA2a29980	27	3.14648	2	5.73137	4	3.13584	4	7.11452	4	4.30192	1	7.35127	4	9.16768	4	18.1612	4	1.82152	0.996619	2.2611	1.70883	2.13107	4.22166	0.000352062	5.98945	0.00319676	0.35228	0.731414	0.779645	0.342054	0.391742	0.000401069	0.000872856	0.170058	AT2G31750	AT2G31750.1	2	UDP-glucoronosyl/UDP-glucosyl transferase family protein, contains Pfam profile: PF00201 UDP-glucoronosyl and UDP-glucosyl transferase
CATMA1a42720	11	0.305653	2	0.581041	3	0.665332	4	0.06607	0	0.101958	0	0.181858	1	0.141577	1	0.136218	0	1.90098	2.17675	0.21616	1.78366	1.38859	1.33602	0.00112368	5.98514	0.00710627	0.0403501	2.99784	3.19502	4.69943	0.485033	0.00127383	0.00251621	0.00402068	AT1G51590	AT1G51590.1	1	mannosyl-oligosaccharide 1,2-alpha-mannosidase, putative, similar to mannosyl-oligosaccharide 1,2-alpha-mannosidase (Glycine max)(GI:6552504)
CATMA4a00550	12	0.112408	0	0.0649365	0	0.391796	4	0.545281	0	0.891037	1	0.505062	3	0.825073	2	1.00356	2	0.577686	3.48548	4.85091	0.566825	0.925969	1.12628	0.000188813	5.97281	0.00212978	0.0962844	0.126154	0.128571	0.474862	0.543347	4.10182e-07	1.43852e-06	0.0184384	AT4G00490	AT4G00490.1	4	beta-amylase, putative / 1,4-alpha-D-glucan maltohydrolase, putative, similar to beta-amylase from SP:O64407 (Vigna unguiculata); contains Pfam profile PF01373: Glycosyl hydrolase family 14
CATMA5a60030	8	0.348663	2	0.234488	2	0.250549	4	0.0510114	0	0.15148	0	0.0984299	0	0.109172	0	0.0729392	0	0.672534	0.718599	0.146306	0.64979	0.720706	0.481512	0.0060674	5.97083	0.0226425	0.436464	2.30171	2.38228	2.29498	0.699369	0.0375793	0.0557624	0.244955	AT5G64600	AT5G64600.1	5	expressed protein, similar to axi 1 (Nicotiana tabacum) GI:559921; contains Pfam profile PF03138: Plant protein family
CATMA2a00410	23	0.792378	2	0.747159	4	0.447889	3	0.529371	1	10.2105	3	5.1988	2	2.9022	4	3.16515	4	0.942933	0.565247	0.668079	0.509162	0.284236	0.30999	0.000254652	5.96808	0.00256522	0.385749	0.0776042	0.143718	0.154328	0.16725	9.6409e-14	1.19136e-12	0.196979	AT2G01340	AT2G01340.1	2	expressed protein
CATMA1a59520	14	0.333021	2	0.367467	2	0.454041	4	0.121187	0	0.158426	0	0.425916	3	0.614167	3	0.109486	0	1.10343	1.3634	0.363902	2.68843	3.87668	0.691086	0.000146592	5.96223	0.00177794	0.511798	2.10206	0.862768	0.739278	1.10687	0.639903	0.693902	0.323177	AT1G70230	AT1G70230.1	1	expressed protein
CATMA1a57200	15	1.27533	2	0.668453	3	1.84623	4	1.82694	2	0.155409	0	0.372547	3	0.336629	1	0.468147	0	0.52414	1.44764	1.43252	2.39721	2.16609	3.01236	0.00217335	5.95158	0.011044	0.0469116	8.20632	1.79428	5.48447	3.90249	2.10135e-10	1.30142e-09	0.00515271	AT1G67800	AT1G67800.1	1	copine-related, low similarity to SP|Q99829 Copine I {Homo sapiens}
CATMA1a01130	16	1.00775	2	2.39381	3	2.39182	4	2.61447	1	1.32394	1	2.69456	1	2.07166	2	1.75789	2	2.3754	2.37343	2.59436	2.03527	1.56477	1.32777	0.0081617	5.9507	0.0279407	0.636173	0.761177	0.888386	1.15454	1.48728	0.815037	0.847804	0.469101	AT1G02130	AT1G02130.1	1	Ras-related protein (ARA-5) / small GTP-binding protein, putative, identical to Ras-related protein ARA-5 SP:P28188 from (Arabidopsis thaliana)
CATMA2a27290	32	7.1531	4	5.03953	4	5.50465	4	16.4254	4	60.1962	4	17.9174	4	30.5168	4	27.4961	4	0.704523	0.769548	2.29626	0.29765	0.506955	0.456775	0.00239532	5.94131	0.0118117	0.0575777	0.11883	0.281265	0.180381	0.597371	2.71735e-09	1.36571e-08	0.00751659	AT2G28900	AT2G28900.1	2	mitochondrial import inner membrane translocase subunit Tim17/Tim22/Tim23 family protein, contains Pfam PF02466: Mitochondrial import inner membrane translocase subunit Tim17
CATMA3a39700	29	17.0076	3	15.2111	4	10.4079	4	9.0175	4	26.3969	4	15.1118	4	9.68374	4	7.13417	2	0.894369	0.611953	0.530204	0.572483	0.366852	0.270266	6.93753e-05	5.92392	0.00103559	0.492884	0.644304	1.00657	1.07478	1.26399	0.805272	0.839981	0.301215	AT3G46620	AT3G46620.1	3	zinc finger (C3HC4-type RING finger) family protein, contains Pfam domain, PF00097: Zinc finger, C3HC4 type (RING finger)
CATMA1a29810	16	0.129581	1	0.0272068	0	0.0401483	0	0.116762	0	19.8648	4	18.2822	4	9.81938	4	12.2732	3	0.20996	0.309832	0.90108	0.920333	0.494311	0.617836	0.00213896	5.92351	0.0109337	0.0493298	0.00652312	0.00148815	0.00408867	0.00951362	5.33621e-21	7.2621e-19	0.00559721	AT1G31580	AT1G31580.1	1	expressed protein, identical to ORF1 (Arabidopsis thaliana) gi|457716|emb|CAA50905
CATMA3a45730	29	9.9406	4	6.12538	4	4.30627	4	5.47504	4	8.98347	4	6.52665	4	4.22973	3	2.9431	2	0.616198	0.4332	0.550776	0.726518	0.470835	0.327612	0.000607844	5.92347	0.00466637	0.506437	1.10654	0.938518	1.01809	1.8603	0.233284	0.288958	0.31578	AT3G52800	AT3G52800.1	3	zinc finger (AN1-like) family protein, contains Pfam domain, PF01428: AN1-like Zinc finger
CATMA1a31580	16	0.262885	2	0.414743	2	0.564259	3	0.793793	1	0.784522	0	1.2914	4	1.86311	3	1.18908	1	1.57766	2.14641	3.01955	1.6461	2.37483	1.51568	0.00383988	5.92088	0.0163437	0.445984	0.335089	0.321157	0.302859	0.667568	2.06795e-06	6.4958e-06	0.254385	AT1G33290	AT1G33290.1	1	sporulation protein-related, isoform contains non-consensus AT-donor acceptor site at intron 6; similar to Stage III sporulation protein AA. (Swiss-Prot:Q01367) (Bacillus subtilis); similar to SpoIIIAA (GI:1303904) (Bacillus subtilis); similar to sta
CATMA4a14220	11	3.2606	2	2.81729	3	1.48133	3	5.25177	2	1.73534	0	1.03783	0	0.472236	1	0.725389	0	0.864039	0.454312	1.61068	0.598054	0.272128	0.418009	5.96798e-06	5.91443	0.000198535	0.0306932	1.87894	2.7146	3.13684	7.23994	1.9738e-10	1.23262e-09	0.00259804	AT4G14010	AT4G14010.1	4	rapid alkalinization factor (RALF) family protein, similar to RALF precursor (Nicotiana tabacum) GI:16566316
CATMA1a06160	13	2.355	2	1.06407	2	1.64057	1	5.05157	1	3.62254	0	1.81727	3	1.30824	3	2.26238	1	0.451835	0.696632	2.14504	0.501655	0.361139	0.624528	5.01202e-05	5.91244	0.000813018	0.0446794	0.650096	0.585534	1.25403	2.23286	0.904972	0.92276	0.00478689	AT1G07090	AT1G07090.1	1	expressed protein, contains Pfam profile PF04852: Protein of unknown function (DUF640)
CATMA1a10380	10	1.55053	1	0.548582	4	0.824601	3	0.697867	0	1.02221	0	0.425825	0	0.644408	2	0.763761	0	0.353804	0.53182	0.450084	0.416574	0.630409	0.74717	0.00899575	5.91119	0.0299354	0.864973	1.51684	1.28828	1.27963	0.913724	0.258723	0.316696	0.785629	AT1G11440	AT1G11440.1	1	expressed protein
CATMA2a42950	22	4.47603	2	4.86379	4	2.79621	4	2.39323	2	3.37321	2	2.23437	4	1.14128	3	0.814111	1	1.08663	0.624708	0.534676	0.662387	0.338336	0.241346	8.43277e-06	5.91042	0.000245861	0.339995	1.32694	2.17681	2.45008	2.93968	2.60779e-06	8.05156e-06	0.16015	AT2G44500	AT2G44500.1	2	expressed protein, contains Pfam PF03138: Plant protein family. The function of this family of plant proteins is unknown; previously annotated as 'axi 1 protein from Nicotiana tabacum -related' based on similarity to axi 1 protein (GB:X80301) (GI:55
CATMA3a03070	29	7.82547	2	20.8323	4	14.3856	4	16.0637	3	13.0924	4	30.4922	4	23.8078	4	18.119	4	2.66212	1.8383	2.05274	2.32899	1.81844	1.38393	0.00779901	5.87968	0.0270257	0.894029	0.597709	0.683203	0.604238	0.886564	0.0344627	0.0515686	0.830287	AT3G04120	AT3G04120.1	3	glyceraldehyde-3-phosphate dehydrogenase, cytosolic (GAPC) / NAD-dependent glyceraldehyde-3-phosphate dehydrogenase, identical to SP|P25858 Glyceraldehyde 3-phosphate dehydrogenase, cytosolic (EC 1.2.1.12) {Arabidopsis thaliana}
CATMA2a39780	32	2.83179	4	2.41594	4	1.31145	4	5.70322	4	8.74864	4	5.64775	4	2.66835	4	3.8772	4	0.853149	0.463116	2.014	0.645557	0.305002	0.443178	0.000659817	5.86828	0.00497426	0.0783511	0.323683	0.42777	0.491481	1.47096	0.00126451	0.00250014	0.0128454	AT2G41410	AT2G41410.1	2	calmodulin, putative, identical to SP|P30188 Calmodulin-like protein {Arabidopsis thaliana}
CATMA2a35150	24	4.97011	2	7.84142	4	8.79224	4	7.83344	2	2.9217	2	9.08888	4	6.31002	4	5.76365	2	1.57771	1.76902	1.57611	3.11082	2.1597	1.9727	0.000181743	5.86545	0.00206785	0.389391	1.7011	0.862748	1.39338	1.35911	0.0303485	0.04607	0.200065	AT2G36880	AT2G36880.1	2	S-adenosylmethionine synthetase, putative, similar to S-adenosylmethionine synthetase 3 (Methionine adenosyltransferase 3, AdoMet synthetase 3) (Lycopersicon esculentum) SWISS-PROT:P43282
CATMA5a44950	22	0.71613	2	0.440488	3	0.354383	3	0.378233	0	4.09718	4	1.89913	4	1.62889	4	2.37487	2	0.615096	0.494858	0.528163	0.463521	0.397563	0.579636	9.55021e-08	5.8638	1.28101e-05	0.389512	0.174786	0.231942	0.217561	0.159265	3.15442e-18	1.29628e-16	0.200276	AT5G49015	AT5G49015.1	5	Expressed protein
CATMA1a60420	27	1.56375	2	0.707627	3	0.938432	4	1.9684	3	3.06849	4	1.15265	4	1.4282	4	1.39831	3	0.452519	0.600116	1.25877	0.37564	0.465441	0.455702	0.000712714	5.86239	0.00522275	0.217299	0.509617	0.613916	0.657073	1.4077	0.0340522	0.0510418	0.0729034	AT1G71130	AT1G71130.1	1	encodes a member of the ERF (ethylene response factor) subfamily B-5 of ERF/AP2 transcription factor family. The protein contains one AP2 domain. There are 7 members in this subfamily.
CATMA4a14830	8	0.215508	2	0.249196	2	0.290065	4	0.049805	0	0.0596127	0	0.0480869	0	0.194888	0	0.0279855	0	1.15632	1.34596	0.231105	0.806656	3.26924	0.469455	1.21343e-06	5.86143	6.6924e-05	0.184311	3.61513	5.18219	1.48836	1.77967	7.70689e-06	2.20959e-05	0.0547711	AT4G14455	AT4G14455.1	4	Bet1-like SNARE 1-2 / Bet1 / Sft1-like SNARE 14b / BS14b (BET12), identical to Bet1/Sft1-like SNARE BS14b (GP|14029182) {Arabidopsis thaliana}
CATMA1a22110	21	2.56056	4	1.5228	4	0.744039	4	1.77943	3	0.586828	2	0.358974	4	0.242581	0	0.333791	0	0.594713	0.290576	0.694936	0.611719	0.413377	0.568805	8.30245e-06	5.85532	0.000243701	0.560295	4.36339	4.24209	3.06717	5.33096	2.57569e-12	2.32477e-11	0.378556	AT1G23040	AT1G23040.1	1	hydroxyproline-rich glycoprotein family protein, contains proline-rich domains, INTERPRO:IPR000694
CATMA2b33400	14	8.16252	2	4.15372	4	3.8354	4	7.97613	4	0.570975	0	0.509724	0	0.161561	0	0.167754	0	0.508877	0.469879	0.977164	0.892725	0.282957	0.293803	0.00111817	5.84972	0.00707566	0.0393504	14.2958	8.14895	23.7396	47.5465	5.8344e-16	1.24266e-14	0.00382651	AT2G35270	AT2G35270.1	2	DNA-binding protein-related, contains Pfam domain PF03479: Domain of unknown function (DUF296), found in AT-hook motifs Pfam:PF02178
CATMA1a11910	29	3.67832	4	5.52073	4	6.22418	4	3.12856	4	1.51302	2	2.29789	4	6.67139	4	4.35446	3	1.50089	1.69213	0.850542	1.51874	4.40931	2.87799	0.00327278	5.84668	0.0145892	0.126111	2.4311	2.40252	0.932967	0.718473	0.0535099	0.0771081	0.029184	AT1G12920	AT1G12920.1	1	eukaryotic release factor 1 family protein / eRF1 family protein, contains Pfam profiles: PF03463 eRF1 domain 1, PF03464 eRF1 domain 2, PF03465 eRF1 domain 3
CATMA5a20960	25	3.06799	2	1.50577	3	1.9962	4	4.53282	4	3.21692	3	1.69122	4	0.89423	3	1.77317	2	0.4908	0.650653	1.47745	0.525726	0.277977	0.5512	9.39654e-05	5.84388	0.00128546	0.0660258	0.953704	0.890345	2.23231	2.55634	0.00470079	0.00836183	0.00948267	AT5G23460	AT5G23460.1	5	expressed protein
CATMA5a07450	26	1.0414	3	2.17628	4	1.12401	4	0.958388	2	0.449633	2	1.24152	4	1.41289	4	1.21036	3	2.08976	1.07932	0.920286	2.76119	3.14231	2.69188	0.00355838	5.83903	0.0155303	0.144034	2.31612	1.75292	0.795539	0.791823	0.132962	0.174775	0.0368964	AT5G08180	AT5G08180.1	5	ribosomal protein L7Ae/L30e/S12e/Gadd45 family protein, Similar to NHP2/L7Ae family proteins, see SWISSPROT:P32495 and PMID:2063628.
CATMA1a44230	8	0.229129	1	0.382981	3	0.394861	4	0.153076	0	0.0664965	0	0.0895171	0	0.269217	0	0.161184	0	1.67147	1.72331	0.668079	1.34619	4.04859	2.42395	0.000842617	5.83188	0.00585299	0.041126	3.44573	4.2783	1.4667	0.949697	3.18479e-05	8.26074e-05	0.00414438	AT1G53200	AT1G53200.1	1	expressed protein
CATMA5a45350	32	10.5104	4	4.79702	4	6.07247	4	10.6949	4	51.9865	4	28.8928	4	15.9476	4	20.7333	4	0.456408	0.577758	1.01756	0.555775	0.306765	0.398821	9.02167e-05	5.82658	0.00124885	0.0441316	0.202176	0.166028	0.380775	0.515834	5.22829e-11	3.6235e-10	0.0046696	AT5G49360	AT5G49360.1	5	glycosyl hydrolase family 3 protein
CATMA5a52160	23	0.783947	2	1.7353	4	1.32958	4	0.726731	2	0.323132	1	1.18418	4	0.696953	4	0.572439	2	2.21354	1.69601	0.927016	3.66471	2.15687	1.77154	0.00237289	5.82548	0.0117567	0.740513	2.42609	1.4654	1.90771	1.26953	0.00666656	0.0115718	0.605046	AT5G56350	AT5G56350.1	5	pyruvate kinase, putative, similar to pyruvate kinase, cytosolic isozyme (Nicotiana tabacum) SWISS-PROT:Q42954
CATMA1a06100	16	0.201517	1	0.386572	3	0.623602	4	0.401834	2	0.245184	0	0.373388	3	0.460048	2	0.40947	1	1.91831	3.09454	1.99404	1.52289	1.87634	1.67005	0.000202738	5.81988	0.00224576	0.673137	0.8219	1.03531	1.35551	0.98135	0.793709	0.830497	0.515911	AT1G07030	AT1G07030.1	1	mitochondrial substrate carrier family protein, contains Pfam profile: PF00153 mitochondrial carrier protein
CATMA2a17095	11	0.90252	2	0.697881	2	1.3635	4	0.492635	0	0.167952	0	0.0726607	0	0.837369	3	0.229512	0	0.773259	1.51078	0.545844	0.432629	4.98578	1.36653	0.000976321	5.81684	0.00644667	0.184781	5.37369	9.60466	1.62832	2.14645	1.50731e-05	4.1219e-05	0.0551482	AT2G18440	AT2G18440.1	2	expressed protein
CATMA1a44600	11	0.546561	2	0.969711	3	0.921001	4	0.168869	0	0.128869	0	0.150783	0	0.525615	2	0.105626	0	1.7742	1.68508	0.308966	1.17005	4.07869	0.819641	3.13461e-05	5.81608	0.000588701	0.161399	4.24123	6.43117	1.75224	1.59874	8.17357e-06	2.3319e-05	0.0441886	AT1G53590	AT1G53590.1	1	C2 domain-containing protein
CATMA3a47980	11	0.295926	2	0.613348	2	1.73355	4	0.26109	0	0.156973	0	0.351487	1	0.238429	2	0.131384	0	2.07264	5.85804	0.882283	2.23916	1.51892	0.836988	0.00252337	5.8053	0.0122477	0.304689	1.88521	1.74501	7.27071	1.98723	0.000450692	0.00097157	0.133189	NA	NA	NA	NA
CATMA3a01070	28	3.86587	2	8.56744	4	4.92233	4	12.0952	4	3.98086	3	9.03704	4	5.63656	4	7.83978	3	2.21617	1.27328	3.12871	2.27012	1.41592	1.96937	0.00248656	5.80443	0.0121243	0.764094	0.971115	0.948037	0.873287	1.5428	0.754539	0.795934	0.63999	AT3G02080	AT3G02080.1	3	40S ribosomal protein S19 (RPS19A), similar to 40S ribosomal protein S19 GB:P40978 (Oryza sativa)
CATMA1a27930	16	0.941402	2	0.726397	3	1.04668	4	0.770504	0	0.292758	0	0.510744	2	1.47349	4	1.05362	1	0.771612	1.11184	0.818464	1.7446	5.03314	3.59895	0.00285019	5.79793	0.0132979	0.0544888	3.21563	1.42223	0.710342	0.731289	0.179227	0.227872	0.00674415	AT1G29940	AT1G29940.1	1	similar to DNA-directed RNA polymerase, putative [Arabidopsis thaliana] (TAIR:At5g45140.1); similar to hypothetical protein UM01133.1 [Ustilago maydis 521] (GB:EAK81692.1); similar to unnamed protein product [Debaryomyces hansenii CBS767] (GB:CAG8974
CATMA2a24285	31	9.10301	4	7.81147	4	3.21473	4	26.4757	4	5.98533	4	5.97376	4	1.83145	3	3.38424	4	0.858119	0.35315	2.90846	0.998067	0.305989	0.565422	4.3575e-05	5.79649	0.000742475	0.0385432	1.52089	1.30763	1.75529	7.82325	6.31181e-05	0.000155994	0.00371492	AT2G25900	AT2G25900.1	2	zinc finger (CCCH-type) family protein, contains Pfam domain, PF00642: Zinc finger C-x8-C-x5-C-x3-H type (and similar)
CATMA5a50880	20	0.43762	2	0.837806	3	0.883393	4	1.26088	1	0.563185	1	1.04381	4	0.912306	3	0.935548	2	1.91446	2.01863	2.88121	1.85341	1.61991	1.66117	1.36264e-05	5.79528	0.000341606	0.326427	0.777046	0.802642	0.968308	1.34774	0.575106	0.633906	0.149242	AT5G55120	AT5G55120.1	5	expressed protein, strong similarity to unknown protein (pir||T04808)
CATMA5a62970	12	1.30086	2	0.823059	2	1.90151	4	2.6485	4	0.0841931	0	0.0475038	0	0.119037	0	0.39564	0	0.632704	1.46174	2.03596	0.564225	1.41385	4.6992	0.00113706	5.7915	0.00716058	0.678075	15.4509	17.3262	15.9742	6.69421	4.16927e-10	2.43533e-09	0.524005	AT5G67520	AT5G67520.1	5	adenylylsulfate kinase, putative, similar to adenylylsulfate kinase, chloroplast precursor (APS kinase, Adenosine-5'phosphosulfate kinase, ATP adenosine-5'- phosphosulfate 3'-phosphotransferase) (Catharanthus roseus) SWISS-PROT:O49204
CATMA3a52860	29	1.82573	2	1.17224	4	0.840488	4	3.17246	4	9.941	3	4.82005	4	3.65073	4	5.94731	4	0.642065	0.460358	1.73764	0.484865	0.36724	0.59826	0.000329028	5.78622	0.00305935	0.241008	0.183656	0.2432	0.230225	0.533428	6.01743e-09	2.85454e-08	0.0879891	AT3G59840	AT3G59840.1	3	expressed protein
CATMA5a61115	8	0.11885	2	0.14688	2	0.207417	4	0.017315	0	0.0485254	0	0.0335513	0	0.041138	0	0.0223298	0	1.23584	1.7452	0.145688	0.691418	0.847763	0.460167	0.000730337	5.77834	0.0053141	0.18468	2.44923	4.37776	5.04198	0.775422	0.00100161	0.00201805	0.054926	AT5G65790	AT5G65790.1	5	myb family transcription factor (MYB68), identical to putative transcription factor (MYB68) GI:3941493 from (Arabidopsis thaliana); contains Pfam profile: PF00249 myb-like DNA-binding domain
CATMA5a02370	8	0.440961	2	1.03111	2	0.820039	4	0.404654	0	0.0926737	0	0.232345	0	0.210072	0	0.187966	0	2.33832	1.85966	0.917665	2.50713	2.26679	2.02826	6.12175e-05	5.77141	0.000945845	0.247826	4.75821	4.43783	3.90361	2.1528	6.06186e-11	4.13826e-10	0.0923996	AT5G03260	AT5G03260.1	5	putative laccase, a member of laccase family of genes (17 members in Arabidopsis).
CATMA1a67116	10	0.764775	2	0.614807	3	1.32186	4	0.914051	1	0.035586	0	0.0649959	0	0.0647263	0	0.227062	0	0.803905	1.72843	1.19519	1.82644	1.81887	6.38064	0.00444392	5.76738	0.0180763	0.0814307	21.4909	9.45915	20.4223	4.02556	2.81371e-12	2.51577e-11	0.0138388	AT1G78000	AT1G78000.1	1	sulfate transporter (Sultr1;2), identical to sulfate transporter Sultr1;2 (Arabidopsis thaliana) GI:7768660; contaisn Pfam profiles PF00916: Sulfate transporter family and PF01740: STAS domain; contains TIGRfam profile TIGR00815: sulfate permease
CATMA3a19345	17	1.12615	2	1.94508	3	1.27175	3	0.224303	0	0.511577	0	1.07908	4	1.20343	3	0.457866	2	1.72719	1.12929	0.199177	2.10932	2.35239	0.895009	0.000124886	5.76265	0.00157104	0.221312	2.20133	1.80254	1.05677	0.489889	0.396269	0.459857	0.0758332	AT3G19700	AT3G19700.1	3	leucine-rich repeat transmembrane protein kinase, putative, similar to leucine-rich receptor-like protein kinase GB:AAC36318 from (Malus domestica); contains leucine rich repeat (LRR) domains, Pfam:PF00560; contains protein kinase domain, Pfam:PF0006
CATMA3a27530	9	2.37188	2	1.35246	2	1.11694	4	1.56969	1	0.238659	0	0.150863	0	0.0704137	0	0.132716	0	0.570206	0.470909	0.661791	0.632126	0.295039	0.556089	0.0012001	5.76183	0.00747669	0.706218	9.93838	8.96486	15.8625	11.8275	1.72633e-14	2.59172e-13	0.56029	AT3G27650	AT3G27650.1	3	LOB domain protein 25 / lateral organ boundaries domain protein 25 (LBD25), identical to LOB DOMAIN 25 (Arabidopsis thaliana) GI:17227166
CATMA5a22580	8	0.292068	1	0.604139	3	0.401294	3	0.0354304	0	0.0915891	0	0.137217	0	0.106387	1	0.0690238	0	2.06849	1.37398	0.121309	1.49818	1.16157	0.753625	0.00229353	5.75755	0.0115005	0.200848	3.18889	4.4028	3.77202	0.513307	0.011463	0.0190088	0.0635761	AT5G24890	AT5G24890.1	5	expressed protein, weak similarity to MTD1 (Medicago truncatula) GI:9294810
CATMA3a23370	12	0.485942	1	0.237208	2	0.213069	2	0.294567	0	1.04573	0	0.690562	3	0.351356	3	0.672122	1	0.48814	0.438466	0.606177	0.660366	0.335992	0.642732	0.00113225	5.75616	0.00714751	0.729377	0.464693	0.3435	0.60642	0.438264	1.31344e-05	3.63058e-05	0.590935	AT3G23440	AT3G23440.1	3	expressed protein, ; expression supported by MPSS
CATMA3a46750	14	0.288234	0	0.193798	0	0.127019	0	0.171845	0	11.5141	4	7.43241	4	3.64543	3	5.90924	3	0.672363	0.440681	0.596198	0.645507	0.316607	0.513219	0.000338549	5.7541	0.00312019	0.891775	0.0250332	0.0260747	0.0348434	0.0290807	3.471e-19	1.94506e-17	0.827001	AT3G53800	AT3G53800.1	3	armadillo/beta-catenin repeat family protein, contains Pfam profile: PF00514 armadillo/beta-catenin-like repeat
CATMA1a55400	15	1.99158	2	0.69089	1	0.871879	2	1.16999	0	6.42684	2	3.65351	4	3.03352	2	4.98909	2	0.346906	0.437784	0.587469	0.568477	0.472008	0.77629	0.000327407	5.74978	0.00304969	0.680122	0.309884	0.189103	0.287415	0.23451	9.04015e-11	5.93186e-10	0.526431	AT1G66150	AT1G66150.1	1	leucine-rich repeat protein kinase, putative (TMK1), identical to protein kinase TMK1 gi|166888|gb|AAA32876, SP|P43298 Putative receptor protein kinase TMK1 precursor (EC 2.7.1.-) {Arabidopsis thaliana}
CATMA5a40400	26	15.0609	4	4.39983	4	8.14271	4	11.5024	4	4.45423	1	2.58948	4	2.77015	3	1.93476	2	0.292136	0.540653	0.763725	0.581352	0.621914	0.434363	0.00597743	5.72214	0.0223945	0.220192	3.38125	1.69912	2.93944	5.94513	1.78312e-07	6.58861e-07	0.0748263	NA	NA	NA	NA
CATMA3a12140	32	2.7421	4	2.1499	4	1.15018	4	6.24544	4	63.9729	4	33.1639	4	25.4391	4	41.041	4	0.784034	0.419451	2.27761	0.518405	0.397654	0.641538	1.7996e-05	5.71062	0.000419067	0.056767	0.0428634	0.0648266	0.045213	0.152176	6.51393e-17	1.86894e-15	0.00731324	AT3G13120	AT3G13120.1	3	30S ribosomal protein S10, chloroplast, putative, similar to 30S ribosomal protein S10 GB:P02364 (Escherichia coli) (est matches suggest the N-terminal extension)
CATMA1a08616	29	7.98988	4	9.81304	4	10.9507	4	4.03064	4	1.41676	2	2.73332	4	6.40672	4	2.52925	3	1.22818	1.37057	0.504468	1.92927	4.52208	1.78523	0.00138966	5.69962	0.00820407	0.148636	5.63952	3.59016	1.70925	1.59361	3.7553e-06	1.12853e-05	0.0385951	AT1G09770	AT1G09770.1	1	myb family transcription factor, contains Pfam profile: PF00249 myb-like DNA-binding domain
CATMA1a14860	31	12.2025	4	7.80775	4	6.09971	4	26.9829	4	720.698	4	267.018	3	337.761	4	553.428	4	0.639848	0.499874	2.21126	0.370499	0.468658	0.767906	0.000230038	5.69628	0.00241347	0.26487	0.0169315	0.0292405	0.0180593	0.048756	1.19985e-17	4.06901e-16	0.104463	AT1G15810	AT1G15810.1	1	ribosomal protein S15 family protein, contains similarity to ribosomal protein S15
CATMA2a22930	13	0.34367	2	0.24321	2	0.145764	0	0.0722717	0	1.07557	1	1.24956	4	0.700743	2	0.586437	2	0.707686	0.42414	0.210294	1.16177	0.651509	0.545234	0.00217423	5.69524	0.011044	0.597048	0.319524	0.194637	0.208014	0.123239	2.22089e-08	9.50292e-08	0.420366	AT2G24600	AT2G24600.1	2	ankyrin repeat family protein, contains ankyrin repeats, Pfam:PF00023
CATMA4a36503	27	1.48028	2	3.88487	4	3.70035	4	1.55431	2	6.99835	4	15.1185	4	16.2195	4	4.66666	3	2.62442	2.49977	1.05002	2.1603	2.31762	0.666824	0.000403901	5.6927	0.00349482	0.901229	0.211518	0.256961	0.228142	0.333067	1.62178e-07	6.04791e-07	0.840855	AT4G34710	ADC2	4	encodes a arginine decarboxylase (ADC), a rate-limiting enzyme that catalyzes the first step of polyamine (PA) biosynthesis via ADC pathway in Arabidopsis thaliana. Arabidopsis genome has two ADC paralogs, ADC1 and ADC2. ADC2 is stress-inducible (osm
CATMA4a19330	8	0.628045	0	0.73249	0	3.99659	4	0.281195	0	2.34996	1	2.39312	2	3.44818	1	1.13473	0	1.1663	6.36354	0.447731	1.01836	1.46733	0.482872	7.8839e-05	5.68081	0.00112988	0.23111	0.267258	0.306082	1.15904	0.247808	0.000423614	0.000917919	0.0818443	AT4G18280	AT4G18280.1	4	glycine-rich cell wall protein-related, glycine-rich protein 1.0 precursor, Phaseolus vulgaris, PIR1:S01821
CATMA3a07790	19	0.332514	2	0.492682	4	0.446043	4	0.304913	1	0.136095	0	0.452379	3	0.576775	4	0.228388	1	1.48169	1.34143	0.916994	3.32399	4.23803	1.67815	0.00195989	5.67921	0.0102961	0.293625	2.44324	1.08909	0.773341	1.33507	0.141173	0.184481	0.124883	AT3G08950	AT3G08950.1	3	electron transport SCO1/SenC family protein, similar to SP|P23833 SCO1 protein, mitochondrial precursor {Saccharomyces cerevisiae}; contains Pfam profile PF02630: SCO1/SenC
CATMA5a06830	9	0.219096	0	0.454369	2	0.566276	3	0.129215	0	0.471339	0	0.295215	0	1.08403	4	0.307584	0	2.07383	2.5846	0.589765	0.626332	2.29989	0.652575	0.00233178	5.67638	0.0116245	0.352461	0.464838	1.53911	0.522382	0.420097	0.0490988	0.0712415	0.170294	AT5G07610	AT5G07610.1	5	F-box family protein, similar to unknown protein (emb|CAB85517.1)
CATMA3a51990	20	3.61295	2	1.27644	1	1.70021	4	4.80457	2	5.69674	2	2.56438	3	3.16703	4	3.599	2	0.353298	0.470589	1.32982	0.450149	0.555937	0.631764	0.0009729	5.66081	0.00643625	0.327565	0.634212	0.497759	0.536847	1.33497	0.0310808	0.0470386	0.1502	AT3G58970	AT3G58970.1	3	magnesium transporter CorA-like family protein, contains Pfam profile PF01544: CorA-like Mg2+ transporter protein
CATMA2a34530	32	25.086	4	13.4634	4	13.0565	4	19.7116	4	8.81847	4	6.88878	4	2.76662	4	3.25872	4	0.536691	0.520471	0.785762	0.781176	0.31373	0.369533	4.39266e-05	5.65269	0.000746041	0.0466596	2.84471	1.9544	4.71932	6.04889	2.0395e-11	1.51574e-10	0.00510723	AT2G36320	AT2G36320.1	2	zinc finger (AN1-like) family protein, contains Pfam domain, PF01428: AN1-like Zinc finger
CATMA5a52850	8	0.723819	2	0.795401	2	0.973564	4	0.202237	0	0.120628	0	0.0879655	0	0.642624	0	0.156763	0	1.0989	1.34504	0.279403	0.729229	5.32732	1.29956	0.00580507	5.65027	0.0219528	0.158016	6.00042	9.04219	1.51498	1.29008	0.000277444	0.000620827	0.0426293	AT5G57120	AT5G57120.1	5	expressed protein, weak similarity to SP|Q14978 Nucleolar phosphoprotein p130 {Homo sapiens}
CATMA5a22780	12	0.378906	2	0.752482	3	0.755077	4	0.133166	0	0.111952	0	0.156994	2	0.289948	1	0.0914073	0	1.98593	1.99278	0.351448	1.40233	2.58994	0.816488	1.83392e-05	5.64646	0.000423297	0.279314	3.38455	4.79307	2.60418	1.45684	2.82762e-06	8.69189e-06	0.114722	AT5G25070	AT5G25070.1	5	expressed protein
CATMA4a26020	14	0.387549	1	0.475747	2	0.14132	2	0.18765	0	0.872497	2	0.396602	4	0.42066	3	0.553642	0	1.22758	0.364651	0.484195	0.454559	0.482134	0.634549	0.003923	5.64372	0.0165975	0.114013	0.444184	1.19956	0.335949	0.338937	0.000147824	0.000345461	0.0244368	AT4G24275	AT4G24275.1	4	expressed protein
CATMA2a15380	27	1.77098	3	0.754812	3	1.45449	4	0.863301	1	10.6256	4	3.58046	4	3.99743	4	9.86762	4	0.426211	0.821287	0.48747	0.336964	0.376207	0.928662	0.00530456	5.63753	0.0205571	0.18468	0.166671	0.210814	0.363855	0.0874883	6.9624e-10	3.92252e-09	0.0550216	AT2G16660	AT2G16660.1	2	nodulin family protein, similar to nodulin-like protein (Arabidopsis thaliana) GI:3329368, nodule-specific protein Nlj70 (Lotus japonicus) GI:3329366
CATMA2a43930	20	3.58952	3	1.62271	3	2.24901	4	2.23497	2	3.12167	2	1.14642	2	1.49703	2	2.02056	2	0.452069	0.626549	0.622637	0.367246	0.479559	0.647268	0.00348631	5.63639	0.0153418	0.916687	1.14987	1.41546	1.50232	1.10612	0.117887	0.157208	0.865512	AT2G45530	AT2G45530.1	2	zinc finger (C3HC4-type RING finger) family protein, contains Pfam profile: PF00097 zinc finger, C3HC4 type (RING finger)
CATMA1a33590	20	2.46353	1	2.05878	2	1.41422	2	4.12123	2	37.7743	3	12.5961	4	15.738	4	19.093	2	0.835702	0.574063	1.6729	0.333458	0.416632	0.50545	0.00170865	5.63394	0.00942364	0.11422	0.0652171	0.163445	0.0898604	0.21585	1.0595e-13	1.29249e-12	0.0245248	AT1G35420	AT1G35420.1	1	dienelactone hydrolase family protein, low similarity to dienelactone hydrolase (Rhodococcus opacus) GI:23094407; contains Pfam profile PF01738: Dienelactone hydrolase family
CATMA1a54750	11	0.27515	2	0.606772	2	0.727875	4	0.210425	0	0.145192	0	0.322103	1	0.362719	2	0.170374	0	2.20524	2.64538	0.764764	2.21847	2.49821	1.17344	0.000493937	5.63252	0.00402173	0.84698	1.89508	1.88378	2.00672	1.23508	0.00546736	0.00961445	0.757667	AT1G65430	AT1G65430.1	1	zinc finger protein-related, contains weak similarity to zinc finger proteins and a Pfam:PF01485 IBR domain
CATMA3a54820	10	1.18744	2	0.921944	4	0.659929	3	1.07355	1	0.152958	0	0.0613172	0	0.0332701	0	0.0918651	0	0.776413	0.555758	0.904087	0.400876	0.217511	0.600591	0.00278035	5.6132	0.0130651	0.509893	7.76318	15.0357	19.8355	11.6861	3.57506e-13	3.88436e-12	0.321059	AT3G61680	AT3G61680.1	3	lipase class 3 family protein, contains Pfam profile PF01764: Lipase
CATMA4a10750	23	2.12049	2	1.22097	3	2.70585	4	1.56234	2	0.634127	2	1.03229	4	2.20033	4	1.82484	2	0.575797	1.27605	0.736781	1.62789	3.46986	2.87771	0.00109721	5.61155	0.00697248	0.064129	3.34395	1.18278	1.22975	0.856152	0.0136472	0.0222826	0.00894097	AT4G10710	AT4G10710.1	4	transcriptional regulator-related, similar to chromatin-specific transcription elongation factor FACT 140 kDa subunit (GI:5499741) (Homo sapiens)
CATMA4a29680	28	2.61591	3	1.32658	3	0.776015	4	2.59576	2	13.4247	4	8.01542	4	5.7354	4	7.21136	4	0.507117	0.296652	0.992296	0.597063	0.427226	0.537169	5.46072e-05	5.61145	0.000865702	0.200442	0.194858	0.165503	0.135303	0.359955	3.62286e-12	3.14792e-11	0.06339	AT4G28030	AT4G28030.1	4	GCN5-related N-acetyltransferase (GNAT) family protein, contains Pfam profile PF00583: acetyltransferase, GNAT family
CATMA2a33920	18	0.409739	1	0.175181	1	0.555452	4	0.155758	0	2.57513	4	1.14733	4	1.62059	3	1.5676	1	0.427542	1.35563	0.380139	0.445544	0.629325	0.608746	0.00257726	5.61079	0.0124218	0.268823	0.159114	0.152685	0.342747	0.0993606	2.44812e-10	1.49324e-09	0.107052	AT2G35760	AT2G35760.1	2	integral membrane family protein, contains TIGRFAM TIGR01569 : plant integral membrane protein TIGR01569; contains Pfam PF04535 : Domain of unknown function (DUF588)
CATMA1a61460	11	2.7378	2	2.39027	3	1.81562	4	3.38167	2	0.123134	0	0.389185	0	0.272841	0	0.401587	0	0.873062	0.663168	1.23518	3.16066	2.2158	3.26138	0.00854886	5.60665	0.028893	0.0793941	22.2342	6.14171	6.65451	8.42076	3.26455e-14	4.57675e-13	0.0131699	AT1G72230	AT1G72230.1	1	plastocyanin-like domain-containing protein, similar to blue copper protein SP:Q41001 from (Pisum sativum)
CATMA1a01965	29	10.9522	3	6.34762	4	7.30829	4	7.42797	4	8.0312	4	6.52772	4	2.34577	4	2.64779	2	0.579577	0.667293	0.67822	0.812795	0.292082	0.329688	0.000893793	5.60613	0.00608569	0.0838715	1.3637	0.972409	3.11552	2.80534	0.000146075	0.000341801	0.0147029	AT1G03090	AT1G03090.1	1	methylcrotonyl-CoA carboxylase alpha chain, mitochondrial / 3-methylcrotonyl-CoA carboxylase 1 (MCCA), nearly identical to SP|Q42523 Methylcrotonyl-CoA carboxylase alpha chain, mitochondrial precursor (EC 6.4.1.4) (3-Methylcrotonyl-CoA carboxylase 1)
CATMA2b15345	10	1.01929	1	1.54324	3	0.62274	2	1.10805	0	1.8238	1	1.15379	1	0.565286	2	0.514741	0	1.51404	0.610953	1.08707	0.632631	0.30995	0.282236	0.000399638	5.6052	0.00346386	0.100318	0.558883	1.33754	1.10164	2.15263	0.317101	0.378419	0.0195017	AT2G16600	AT2G16600.1	2	peptidyl-prolyl cis-trans isomerase, cytosolic / cyclophilin / rotamase (ROC3), identical to cytosolic cyclophilin (Arabidopsis thaliana) GI:1305455
CATMA5a59785	31	29.2492	4	14.2493	4	16.7273	4	39.2899	4	55.388	3	21.5665	4	22.6983	4	34.5124	4	0.487169	0.57189	1.34328	0.389371	0.409805	0.623101	0.000730758	5.59969	0.0053141	0.538948	0.528079	0.660716	0.736944	1.13843	0.0535577	0.0771558	0.35431	AT5G64350	AT5G64350.1	5	FK506-binding protein (FKBP12) / immunophilin, identical to immunophilin (GI:2104957) (Arabidopsis thaliana)
CATMA5a43840	22	0.357467	2	0.975911	3	0.693473	4	0.841383	2	1.63549	1	3.0419	4	3.26127	4	1.71107	2	2.73007	1.93996	2.35374	1.85994	1.99407	1.04621	0.00743671	5.59606	0.026077	0.419706	0.218569	0.320822	0.212639	0.491729	5.38164e-08	2.15987e-07	0.228547	AT5G47840	AT5G47840.1	5	adenylate kinase, chloroplast, putative / ATP-AMP transphosphorylase, putative, similar to SP|P43188 Adenylate kinase, chloroplast (EC 2.7.4.3) (ATP-AMP transphosphorylase) {Zea mays}; contains Pfam profile PF00406: Adenylate kinase
CATMA4a25620	12	5.34384	2	1.62127	2	3.05459	4	2.66786	1	1.52595	0	0.686431	1	1.53561	2	0.817525	0	0.30339	0.571609	0.49924	0.449838	1.00633	0.535748	0.00478384	5.59185	0.0190971	0.784982	3.50197	2.36188	1.98917	3.26334	1.54391e-05	4.21647e-05	0.669396	AT4G23800	AT4G23800.1	4	high mobility group (HMG1/2) family protein, similar to HMG2B (Homo sapiens) GI:32335; contains Pfam profile PF00505: HMG (high mobility group) box
CATMA4a41370	12	0.865641	0	1.25729	2	1.89583	3	0.762484	0	1.34354	0	2.42201	3	4.68321	4	2.84395	0	1.45244	2.19009	0.880832	1.80271	3.48573	2.11676	0.000829625	5.58602	0.0058035	0.424445	0.6443	0.519111	0.404815	0.268107	1.35997e-05	3.75129e-05	0.233192	AT4G39960	AT4G39960.1	4	DNAJ heat shock family protein, similar to SP|Q9S5A3 Chaperone protein dnaJ {Listeria monocytogenes}; contains Pfam profiles PF00226 DnaJ domain, PF01556 DnaJ C terminal region, PF00684 DnaJ central domain (4 repeats)
CATMA5a37870	16	0.209597	2	0.457659	4	0.366477	4	0.207774	1	0.135412	0	0.229684	3	0.4043	2	0.333088	0	2.18352	1.74848	0.9913	1.69618	2.9857	2.45981	0.00773055	5.58427	0.0268507	0.210146	1.54785	1.99256	0.906449	0.623781	0.391784	0.455409	0.0686969	AT5G42150	AT5G42150.1	5	expressed protein
CATMA3a21430	11	0.725254	0	0.57018	0	1.90934	4	3.50157	2	1.01709	0	0.809813	2	1.57805	2	1.5407	1	0.786179	2.63265	4.82806	0.796207	1.55154	1.51481	0.000813192	5.57665	0.00573974	0.35758	0.713069	0.704088	1.20994	2.27272	0.699832	0.747481	0.174303	AT3G21560	AT3G21560.1	3	UDP-glucosyltransferase, putative, similar to UDP-glucose:sinapate glucosyltransferase GI:9794913 from (Brassica napus)
CATMA1a25670	10	0.260328	2	0.470567	2	0.349273	4	0.471433	1	0.0729013	0	0.147482	1	0.19871	0	0.143439	0	1.80759	1.34166	1.81092	2.02304	2.72575	1.96757	0.00201996	5.5744	0.0105362	0.384124	3.57097	3.19067	1.7577	3.28665	1.40129e-08	6.17498e-08	0.195278	AT1G27440	AT1G27440.1	1	exostosin family protein, contains Pfam profile: PF03016 exostosin family
CATMA4a20330	29	10.3467	4	6.42091	4	5.23845	4	6.32561	3	4.67936	4	3.08409	4	2.42882	4	1.49502	2	0.620575	0.506291	0.611364	0.659084	0.51905	0.319493	7.34345e-05	5.57385	0.00107927	0.220192	2.21114	2.08194	2.15678	4.23111	4.63003e-09	2.23792e-08	0.0747856	AT4G19160	AT4G19160.1	4	expressed protein
CATMA5a59260	15	0.649858	2	1.06305	4	1.44227	4	0.170661	0	0.339364	0	0.458379	3	0.535424	2	0.210324	0	1.63582	2.21936	0.262612	1.3507	1.57772	0.619759	1.52529e-06	5.57092	7.95198e-05	0.174826	1.91493	2.31915	2.6937	0.811418	0.00120393	0.00239257	0.0501839	AT5G63710	AT5G63710.1	5	leucine-rich repeat transmembrane protein kinase, putative
CATMA1a05580	11	0.350071	2	0.617943	4	0.380994	4	0.137311	0	0.0388707	0	0.0888246	0	0.109838	1	0.0582864	0	1.76519	1.08833	0.392238	2.28513	2.82573	1.49949	0.00643343	5.56752	0.0235885	0.249042	9.00604	6.95689	3.46868	2.3558	4.85674e-08	1.96425e-07	0.0935662	AT1G06550	AT1G06550.1	1	enoyl-CoA hydratase/isomerase family protein, similar to CHY1 (gi:8572760); contains Pfam profile PF00388 enoyl-CoA hydratase/isomerase family protein
CATMA5a11300	12	2.71162	2	1.2885	3	0.927721	4	2.91538	1	1.64683	1	0.860961	0	0.669918	1	1.08681	0	0.475178	0.342128	1.07514	0.522799	0.406793	0.65994	4.47498e-06	5.55828	0.00016256	0.36555	1.64657	1.49658	1.38483	2.68251	4.7364e-05	0.000119338	0.180427	AT5G13090	AT5G13090.1	5	expressed protein, predicted proteins - Arabidopsis thaliana
CATMA4a16270	24	1.47217	2	0.841363	3	0.753814	4	1.29194	0	14.1518	4	7.84737	4	4.72825	4	6.32761	3	0.571512	0.512043	0.877575	0.554514	0.334109	0.447124	0.00611197	5.55478	0.0227618	0.571502	0.104027	0.107216	0.159428	0.204175	5.93682e-12	4.93354e-11	0.390725	AT4G15530	AT4G15530.1	4	similar to pyruvate,orthophosphate dikinase [Flaveria brownii] (GB:CAA55784.1); similar to pyruvate,orthophosphate dikinase [Mesembryanthemum crystallinum] (GB:CAA55143.1); similar to cold stable pyruvate, orthophosphate dikinase (GB:AAA86940.1); sim
CATMA1a15700	15	0.0366158	0	0.0226606	0	0.00741178	0	0.0652108	0	1.13892	4	1.14463	4	1.25031	3	3.38784	4	0.618875	0.20242	1.78095	1.00501	1.0978	2.97459	0.000295514	5.54402	0.00282803	0.204092	0.0321495	0.0197973	0.00592796	0.0192485	6.14891e-16	1.29805e-14	0.0653146	AT1G16730	AT1G16730.1	1	expressed protein
CATMA2a46550	26	1.05475	5	1.01142	7	0.88253	7	6.32311	6	0.145116	0	0.0884676	1	0.0445766	0	0.169604	0	0.958917	0.836718	5.99488	0.609636	0.30718	1.16875	0.00790862	5.54323	0.0272703	0.501635	7.26836	11.4327	19.7981	37.2817	6.13213e-09	2.90369e-08	0.310919	AT2G48140	AT2G48140.1	2	protease inhibitor/seed storage/lipid transfer protein (LTP) family protein, similar to pEARLI 1 (Accession No. L43080): an Arabidopsis member of a conserved gene family (PGF95-099), Plant Physiol. 109 (4), 1497 (1995); contains Pfam protease inhibit
CATMA2a25800	9	7.07822	2	2.53283	3	2.84369	3	2.95516	1	0.213234	0	0.184639	0	0.101046	0	0.185956	0	0.357834	0.401751	0.4175	0.865899	0.473875	0.872076	0.0082615	5.54104	0.0282086	0.340538	33.1947	13.7178	28.1425	15.8917	3.24887e-16	7.40107e-15	0.160693	AT2G27390	AT2G27390.1	2	proline-rich family protein, contains proline-rich extensin domains, INTERPRO:IPR002965
CATMA3a10850	13	0.472052	1	0.965922	2	0.985288	4	0.422397	1	0.749345	1	1.33908	4	0.702653	0	0.146631	0	2.04622	2.08724	0.894811	1.787	0.937688	0.195678	0.00258812	5.53871	0.0124579	0.359308	0.629953	0.721334	1.40224	2.88069	0.565731	0.625216	0.175557	AT3G11930	AT3G11930.1	3	universal stress protein (USP) family protein, similar to ER6 protein GB:AAD46412 GI:5669654 from (Lycopersicon esculentum); contains Pfam profile PF00582: universal stress protein family
CATMA4a35950	24	2.49348	3	4.16392	4	3.17605	4	4.57523	2	1.55613	1	2.74728	2	4.08615	5	3.9863	3	1.66993	1.27374	1.83488	1.76545	2.62584	2.56167	0.00883021	5.53445	0.0295723	0.521278	1.60235	1.51565	0.777272	1.14774	0.214985	0.268706	0.335381	AT4G34138	AT4G34138.1	4	UDP-glucoronosyl/UDP-glucosyl transferase family protein, contains Pfam profile: PF00201 UDP-glucoronosyl and UDP-glucosyl transferase
CATMA1a13890	15	0.918516	2	1.49434	4	0.388384	4	0.482574	2	0.0800924	0	0.265297	2	0.124269	1	0.0981095	0	1.6269	0.422839	0.525384	3.31238	1.55157	1.22495	0.0030928	5.52682	0.0140483	0.369629	11.4682	5.6327	3.12536	4.91873	1.14329e-08	5.14628e-08	0.184162	AT1G14860	AT1G14860.1	1	MutT/nudix family protein, low similarity to SP|Q09790 Diadenosine 5',5'''-P1,P6-hexaphosphate hydrolase (EC 3.6.1.-) (Ap6A hydrolase) {Schizosaccharomyces pombe}; contains Pfam profile PF00293: NUDIX domain
CATMA4a18526	12	0.739747	2	0.461931	2	0.420806	2	0.629467	0	1.3084	1	0.63278	2	0.42729	2	0.597771	1	0.624444	0.56885	0.850921	0.483629	0.326574	0.456872	0.000576225	5.51882	0.00447943	0.468481	0.565383	0.730002	0.984825	1.05302	0.0965704	0.131321	0.276244	AT4G17500	AT4G17500.1	4	encodes a member of the ERF (ethylene response factor) subfamily B-3 of ERF/AP2 transcription factor family (ATERF-1). The protein contains one AP2 domain. There are 18 members in this subfamily including ATERF-1, ATERF-2, AND ATERF-5.
CATMA4a38700	17	1.01048	2	1.62204	3	1.56053	4	0.340658	0	0.317952	0	0.464287	4	1.08485	4	0.397821	0	1.60522	1.54435	0.337126	1.46024	3.412	1.2512	0.000163201	5.51855	0.00191082	0.10646	3.17808	3.49361	1.43847	0.856308	0.000796909	0.00163549	0.0218325	AT4G37120	AT4G37120.1	4	expressed protein
CATMA5a03720	26	0.275769	2	0.187458	3	0.11783	3	0.420649	2	3.01719	4	1.80358	4	0.983709	4	1.77468	4	0.679766	0.427278	1.52537	0.597767	0.326035	0.58819	9.85809e-06	5.51769	0.000269721	0.1473	0.0913993	0.103937	0.119781	0.237028	3.44706e-15	5.97053e-14	0.0380937	AT5G04490	AT5G04490.1	5	Encodes a protein with phytol kinase activity involved in tocopherol biosynthesis.
CATMA1a45820	31	7.74846	4	3.28591	4	2.68466	4	5.41393	3	7.40147	4	3.23273	4	4.84754	4	5.50696	4	0.424072	0.346477	0.69871	0.436768	0.654943	0.744036	0.00291815	5.5162	0.0135365	0.608735	1.04688	1.01645	0.55382	0.983107	0.392183	0.455771	0.435618	AT1G54740	AT1G54740.1	1	expressed protein, similar to expressed protein [Arabidopsis thaliana] (TAIR:At1g22110.1); similar to hypothetical protein [Plasmodium falciparum 3D7] (GB:NP_704767.1)
CATMA2a41970	11	0.434537	0	0.378203	1	0.994567	2	3.28924	2	3.29694	0	2.8419	1	4.12131	3	5.2266	2	0.870359	2.2888	7.56954	0.86198	1.25004	1.58529	3.75106e-05	5.51611	0.000663903	0.082007	0.1318	0.133081	0.241323	0.629328	1.34044e-08	5.93932e-08	0.0140552	AT2G43550	AT2G43550.1	2	Encodes a defensin-like (DEFL) family protein.
CATMA2a31025	18	0.673597	2	0.599173	2	0.439983	3	0.272484	0	3.19335	2	2.32566	4	1.5663	4	0.832628	1	0.889511	0.653184	0.40452	0.728284	0.490489	0.260739	1.81335e-06	5.51353	8.85666e-05	0.729086	0.210938	0.257635	0.280906	0.327257	2.25293e-11	1.66023e-10	0.590351	AT2G32800	AT2G32800.1	2	protein kinase family protein, contains dual protein kinase domains, Pfam:PF00069
CATMA3a22410	10	0.18025	0	0.0703191	0	0.0605558	0	0.0776711	0	1.28286	1	0.705131	1	1.12901	4	1.60058	4	0.39012	0.335955	0.430908	0.549656	0.880077	1.24767	0.0056169	5.51315	0.0214581	0.175673	0.140506	0.0997249	0.053636	0.0485268	3.93517e-15	6.70514e-14	0.0505945	AT3G22420	AT3G22420.1	3	protein kinase family protein, contains protein kinase domain, Pfam:PF00069
CATMA4a12760	26	4.00373	2	12.1003	4	6.10894	4	5.16661	3	3.90588	2	7.13318	4	7.91169	4	8.07104	3	3.02225	1.52581	1.29045	1.82626	2.02558	2.06638	0.00511191	5.50741	0.0200026	0.32268	1.02505	1.69634	0.772141	0.640141	0.804617	0.839465	0.14631	AT4G12600	AT4G12600.1	4	ribosomal protein L7Ae/L30e/S12e/Gadd45 family protein, Similar to NHP2/L7Ae family proteins, see SWISSPROT:P32495 and PMID:2063628.
CATMA1a30730	15	1.23064	2	0.602081	2	0.459367	4	0.716786	0	1.45501	2	0.649561	3	0.805626	2	1.21992	0	0.489241	0.373274	0.582449	0.44643	0.55369	0.838423	0.000577486	5.50347	0.00448589	0.617976	0.845795	0.926903	0.5702	0.58757	0.0164948	0.0264498	0.446583	AT1G32360	AT1G32360.1	1	zinc finger (CCCH-type) family protein, contains Pfam domain, PF00642: Zinc finger C-x8-C-x5-C-x3-H type (and similar)
CATMA2a46040	32	10.1323	4	22.5869	4	14.3592	4	29.3049	4	14.4943	4	26.3447	4	22.7169	4	25.1743	4	2.22919	1.41716	2.89221	1.81759	1.5673	1.73684	0.000813702	5.49848	0.00573974	0.55537	0.699058	0.857362	0.632093	1.16408	0.126126	0.166878	0.373145	AT2G47610	AT2G47610.1	2	60S ribosomal protein L7A (RPL7aA)
CATMA1a42776	14	0.149495	1	0.309114	3	0.264539	4	0.0397772	0	0.183075	0	0.403015	4	0.262775	2	0.176093	0	2.06773	1.76955	0.266078	2.20136	1.43534	0.961859	0.0016888	5.4974	0.00935929	0.315752	0.816575	0.767004	1.00671	0.225888	0.0532202	0.0767223	0.141484	AT1G51660	AT1G51660.1	1	mitogen-activated protein kinase kinase (MAPKK), putative (MKK4), identical to MAP kinase kinase 4 (Arabidopsis thaliana) gi|3219271|dbj|BAA28830 gi_13265419
CATMA1a07360	29	2.41927	2	2.14439	4	1.60008	4	4.96584	3	449.601	4	175.509	4	151.325	4	267.022	4	0.886381	0.661389	2.05262	0.390366	0.336575	0.593909	0.00253693	5.48768	0.0122735	0.234327	0.00538092	0.0122181	0.0105738	0.0185971	8.69682e-20	6.70103e-18	0.0840824	AT1G08380	AT1G08380.1	1	expressed protein
CATMA1a09410	14	1.57603	3	0.653727	3	2.62581	4	1.17626	2	0.861579	0	0.331492	1	0.529391	1	0.437268	0	0.414794	1.66609	0.746347	0.38475	0.614443	0.507519	0.000927368	5.48721	0.00623342	0.316446	1.82923	1.97207	4.96005	2.69003	3.21596e-06	9.76528e-06	0.142173	AT1G10550	AT1G10550.1	1	xyloglucan:xyloglucosyl transferase, putative / xyloglucan endotransglycosylase, putative / endo-xyloglucan transferase, putative, similar to endoxyloglucan transferase related protein EXGT-A3 GI:2154609 from (Arabidopsis thaliana)
[truncated: 467 more rows]

## Sheet: f Not ck-regulated
CATMA ID	Number of spots above background (AbB)	Expression BA0 root	AbB BA0 root	Expression BA15 root	AbB BA15 root	Expression BA120 root	AbB BA120 root	Expression BA1080 root	AbB BA1080 root	Expression BA0 shoot	AbB BA0 shoot	Expression BA15 shoot	AbB BA15 shoot	Expression BA120 shoot	AbB BA120 shoot	Expression BA1080 shoot	AbB BA120 shoot 1	Ratio BA15 vs BA0 root	Ratio BA120 vs BA0 root	Ratio BA1080 vs BA0 root	Ratio BA15 vs BA0 shoot	Ratio BA120 vs BA0 shoot	Ratio BA1080 vs BA0 shoot	p value cytokinin effect	FDR p value cytokinin effect	FDR p value interaction effect	Ratio root vs shoot BA0	Ratio root vs shoot BA15	Ratio root vs shoot BA120	Ratio root vs shoot BA1080	p value organ effect	FDR p value organ effect	p value interaction effect	AGI	genename	chromosome	Description
[truncated: 7,099 more rows]
