# Supplementary material for: Transcript profiling of cytokinin action in Arabidopsis roots and shoots discovers largely similar but also organ-specific responses
Source: BMC Plant Biol. 2012 Jul 23;12:112. doi: 10.1186/1471-2229-12-112 (PMC3519560; doi:10.1186/1471-2229-12-112)
Supplement: Additional file 3 — Table S2. Gene lists from cytokinin-deficient samples. Lists of all genes detected on at least 25% of the microarrays (i.e. 4 arrays) containing expression data of mock-treated wild-type samples (BA0) and samples of cytokinin-deficient plants (CKX1), sorted into the different categories as described in Methods and Additional file 1: Figure S1. The spreadsheet is divided into sections a-f containing genes which are root-specifically (a), shoot-specifically (b), differentially (c), or similarly (d) regulated. Section e contains cytokinin-regulated genes which are not unambiguously classifiable into one of the other categories. Section f contains genes not found regulated by cytokinin. CATMA ID, unique identifier of the probe on the CATMA microarray; FDR p-value, p-value corrected for multiple testing; AGI, unique gene identifier assigned to Arabidopsis thaliana genes by TAIR. The sorting criteria were (a) the ratio CKX1 vs. Col-0 root; (b) the ratio CKX1 vs. Col-0 shoot; (c) the sum of the absolute value of the log2 of both ratios; (d) the sum of both CKX1 vs. Col-0 ratios; (e) the same as for (c); (f) CATMA ID. [file 1471-2229-12-112-S3.xls]

## Sheet: Legend
Supplemental Table 2. Gene lists from cytokinin-deficient samples.
Lists of all genes detected on at least 25% of the microarrays (i. e. 4 microarrays) containing expression data of mock-treated wild-type samples (BA0) and samples of cytokinin-deficient plants (CKX1), sorted into the different categories as described in Methods and Supplemental Figure 1. The spreadsheet is divided into sections a-f containing genes which are root-specifically (a), shoot-specific…

## Sheet: a Root-specific
CATMA ID	Number of spots above background (AbB)	Expression Col 0 root	AbB Col 0 root	Expression CKX1 root	AbB CKX1 root	Expression Col 0 shoot	AbB Col 0 shoot	Expression CKX1 shoot	AbB CKX1 shoot	Ratio CKX1 vs Col-0 root	Ratio CKX1 vs Col-0 shoot	p value genotype effect	FDR p value genotype effect	FDR p value interaction effect	Ratio root vs shoot Col-0	Ratio root vs shoot CKX1	p value organ effect	FDR p value organ effect	p value interaction effect	AGI	genename	chromosome	Description
CATMA2a39910	4	0.0171759	0	5.20826	4	0.0754217	0	0.0331658	0	303.23	0.439738	0.00207575	0.0108693	0.00433822	0.227732	157.037	0.014416	0.0303239	0.000214075	AT2G41510	AT2G41510.1	2	FAD-binding domain-containing protein / cytokinin oxidase family protein, similar to cytokinin oxidase, Zea mays (gi:3882018) (gi:3441978)
CATMA5a61330	11	0.0821353	0	1.50464	4	3.35698	3	4.23921	4	18.319	1.26281	3.80526e-05	0.000798682	0.00380028	0.024467	0.354933	5.83617e-07	5.83386e-06	0.000164008	AT5G65990	AT5G65990.1	5	amino acid transporter family protein, similar to proton/amino acid transporter 1 (Mus musculus) GI:21908024; contains Pfam profile PF01490: Transmembrane amino acid transporter protein
CATMA3a43475	5	0.131206	0	1.00116	4	0.38469	0	0.602984	1	7.63043	1.56746	3.82471e-08	9.61745e-06	0.000564525	0.34107	1.66034	0.0158032	0.0327429	4.76832e-06	AT3G50410	AT3G50410.1	3	Dof-type zinc finger domain-containing protein
CATMA5a17040	10	0.550642	2	3.83848	4	0.599976	0	0.898507	4	6.97091	1.49757	6.90996e-05	0.00114096	0.017597	0.917774	4.27206	0.00476125	0.0117206	0.00215289	AT5G18690	AT5G18690.1	5	hydroxyproline-rich glycoprotein family protein, contains proline-rich extensin domains, INTERPRO:IPR002965; Common family member: At3g06360 (Arabidopsis thaliana)
CATMA5a07660	8	0.0687948	0	0.389691	2	0.675798	2	0.625971	4	5.66454	0.926269	8.32139e-05	0.00124361	0.00165041	0.101798	0.622538	5.12923e-07	5.27329e-06	3.6718e-05	AT5G08380	AT5G08380.1	5	alpha-galactosidase, putative / melibiase, putative / alpha-D-galactoside galactohydrolase, putative, similar to alpha-galactosidase SP:Q42656 from (Coffea arabica); contains Pfam profile PF02065: Melibiase
CATMA4a29090	14	0.638012	2	3.60223	4	69.9489	4	34.2683	4	5.64602	0.489905	0.00561455	0.0220292	0.000463768	0.00912113	0.105119	2.72516e-11	7.35582e-09	3.3664e-06	AT4G27520	AT4G27520.1	4	plastocyanin-like domain-containing protein, similar to PIR|JC7196 phytocyanin-related protein Pn14 {Ipomoea nil}; contains Pfam profile PF02298: Plastocyanin-like domain
CATMA1a60010	4	0.189151	2	0.982972	0	0.599217	2	0.970748	0	5.19675	1.62003	6.18961e-07	6.42447e-05	0.00440485	0.315664	1.01259	0.000267128	0.00100899	0.000222074	AT1G70730	AT1G70730.1	1	phosphoglucomutase, cytoplasmic, putative / glucose phosphomutase, putative, strong similarity to SP|P93804 Phosphoglucomutase, cytoplasmic 1 (EC 5.4.2.2) (Glucose phosphomutase 1) (PGM 1) {Zea mays}; contains InterPro accession IPR006352: Phosphoglu
CATMA5a37900	7	0.398495	2	1.88028	4	0.335291	0	0.358698	1	4.71846	1.06981	0.000620305	0.00477162	0.0123258	1.18851	5.24196	0.000226352	0.000874591	0.00121355	AT5G42200	AT5G42200.1	5	zinc finger (C3HC4-type RING finger) family protein, contains Pfam profile: PF00097 zinc finger, C3HC4 type (RING finger)
CATMA1a01780	9	0.340259	1	1.552	4	2.34744	0	3.32428	4	4.56125	1.41613	1.19422e-05	0.000424165	0.00930319	0.144949	0.466869	2.6129e-07	3.04373e-06	0.000763704	AT1G02850	AT1G02850.1	1	glycosyl hydrolase family 1 protein, contains Pfam PF00232 : Glycosyl hydrolase family 1 domain; TIGRFAM TIGR01233: 6-phospho-beta-galactosidase; similar to hydroxyisourate hydrolase (GI:19569603) (Glycine max)
CATMA4a28280	12	0.635567	2	2.78499	4	1.13789	2	1.1972	4	4.38191	1.05212	0.000429185	0.00372462	0.00916751	0.558548	2.32626	0.426334	0.513812	0.000744097	AT4G26690	AT4G26690.1	4	glycerophosphoryl diester phosphodiesterase family protein, weak similarity to glycerophosphodiester phosphodiesterase (Borrelia hermsii) GI:1399038; contains Pfam profile PF03009: Glycerophosphoryl diester phosphodiesterase family
CATMA5a11950	13	0.179579	1	0.780913	4	5.69886	4	3.41126	4	4.34858	0.598586	0.00583664	0.0226788	0.00109335	0.0315113	0.228922	7.82275e-10	4.03218e-08	1.57548e-05	AT5G13720	AT5G13720.1	5	expressed protein
CATMA5a11720	10	0.714141	1	3.05576	4	0.798358	1	1.56614	4	4.27894	1.9617	5.9665e-07	6.36735e-05	0.0279992	0.894512	1.95115	0.0280987	0.0533059	0.00441587	AT5G13490	AAC2	5	Encodes mitochondrial ADP/ATP carrier
CATMA2a17160	12	0.261215	2	1.04229	4	0.661681	2	0.72255	4	3.99016	1.09199	0.000295023	0.00288066	0.00965312	0.394774	1.44252	0.0784525	0.126935	0.000825429	AT2G18510	AT2G18510.1	2	pre-mRNA splicing factor, putative, similar to SP|Q15427 Splicing factor 3B subunit 4 (Spliceosome associated protein 49) (SAP 49) (SF3b50) (Pre-mRNA splicing factor SF3b 49 kDa subunit) {Homo sapiens}; contains Pfam profile PF00076: RNA recognition
CATMA2b07240	5	0.106156	0	0.399641	3	0.22022	0	0.274847	2	3.76464	1.24805	1.8288e-05	0.000530912	0.00614405	0.482046	1.45405	0.142812	0.208816	0.000383547	NA	NA	NA	NA
CATMA5a09183	15	11.9557	3	43.9896	4	6.11337	4	7.16059	4	3.67938	1.1713	1.0129e-05	0.000384913	0.00292426	1.95567	6.14329	3.53937e-08	6.26583e-07	0.00010205	AT5G10430	AGP4	5	arabinogalactan-protein (AGP4) mRNA, complete cds
CATMA4a34000	10	0.980564	2	3.52733	4	1.13542	0	1.42255	4	3.59725	1.25288	0.000232869	0.00240388	0.0239149	0.863611	2.47958	0.0225898	0.0442853	0.00350028	AT4G32285	AT4G32285.1	4	epsin N-terminal homology (ENTH) domain-containing protein / clathrin assembly protein-related, Aux22d, Vigna radiata, PID:D1021691; contains Pfam PF01417: ENTH domain. ENTH (Epsin N-terminal homology) domain; similar to clathrin assembly protein AP
CATMA3a23970	11	1.65649	2	5.90575	4	3.65286	1	3.80493	4	3.56521	1.04163	0.000105838	0.00143458	0.00403273	0.453478	1.55213	0.155762	0.224076	0.000186282	AT3G24040	AT3G24040.1	3	glycosyltransferase family 14 protein / core-2/I-branching enzyme family protein, contains Pfam profile: PF02485 Core-2/I-Branching enzyme
CATMA5a12120	15	3.78178	3	12.6824	4	4.84703	4	5.47879	4	3.35356	1.13034	0.000196065	0.0021456	0.0110649	0.780227	2.31482	0.0373613	0.0680333	0.00102223	AT5G13890	AT5G13890.1	5	expressed protein, contains Pfam profile PF04819: Family of unknown function (DUF716) (Plant viral-response family)
CATMA3a52050	12	1.43429	2	4.67125	4	1.74014	2	2.32347	4	3.25683	1.33522	9.99134e-07	8.50611e-05	0.00334481	0.824238	2.01046	0.00882295	0.0199319	0.000133757	AT3G59020	AT3G59020.1	3	similar to importin beta-2 subunit family protein [Arabidopsis thaliana] (TAIR:At2g31660.1); similar to putative Importin 7<Ran-binding protein 7 [Oryza sativa (japonica cultivar-group)] (GB:XP_465609.1); contains InterPro domain Importin-beta, N-ter
CATMA5a15920	12	1.58641	2	5.0817	4	3.28291	2	4.7486	4	3.20326	1.44646	1.21478e-05	0.000424165	0.0220982	0.483234	1.07015	0.00986312	0.0220191	0.00308314	AT5G17630	AT5G17630.1	5	glucose-6-phosphate/phosphate translocator, putative, similar to glucose-6-phosphate/phosphate-translocator precursor (Solanum tuberosum) gi|2997593|gb|AAC08526
CATMA3a22056	12	1.14899	1	3.50876	3	3.25501	4	3.07202	4	3.05377	0.943782	0.00415022	0.0177863	0.0170319	0.352992	1.14217	0.0104883	0.0232231	0.00205228	AT3G22110	AT3G22110.1	3	20S proteasome alpha subunit C (PAC1) (PRC9), identical to GB:AAC32057 from (Arabidopsis thaliana) (Genetics (1998) 149 (2), 677-692); identical to cDNA proteasome subunit prc9 GI:2511583
CATMA4a24686	8	3.22998	2	9.63357	4	3.28385	1	4.71818	1	2.98254	1.43678	1.74812e-05	0.000513392	0.0297226	0.983597	2.0418	0.00649541	0.0153463	0.00486812	AT4G22930	AT4G22930.1	4	dihydroorotase, mitochondrial / DHOase (PYR4), identical to SP|O04904 Dihydroorotase, mitochondrial precursor (EC 3.5.2.3) (DHOase) {Arabidopsis thaliana}
CATMA1a11040	12	1.70759	2	5.06021	4	2.17047	2	2.62108	4	2.96336	1.20761	9.23853e-05	0.00131554	0.0148739	0.786739	1.93059	0.0841195	0.134354	0.00162539	AT1G12000	AT1G12000.1	1	pyrophosphate--fructose-6-phosphate 1-phosphotransferase beta subunit, putative / pyrophosphate-dependent 6-phosphofructose-1-kinase, putative, strong similarity to SP|Q41141 Pyrophosphate--fructose 6-phosphate 1-phosphotransferase beta subunit (EC 2
CATMA5a21540	6	0.198205	1	0.580752	3	0.478533	0	0.383383	2	2.93005	0.801162	0.000640213	0.00484121	0.00109108	0.414193	1.51481	0.0280193	0.0531819	1.54079e-05	AT5G24010	AT5G24010.1	5	protein kinase family protein, contains protein kinase domain, Pfam:PF00069
CATMA2a00390	5	0.104731	0	0.303413	0	1.47518	2	1.64392	3	2.89708	1.11439	0.000501059	0.00407352	0.0184677	0.0709953	0.184566	6.85777e-10	3.76531e-08	0.00233658	AT2G01320	AT2G01320.1	2	ABC transporter family protein
CATMA3a40595	4	0.151377	0	0.432444	1	1.1522	2	1.11762	1	2.85673	0.969989	0.000799878	0.0056475	0.00724584	0.131381	0.386933	1.98515e-08	4.08736e-07	0.000504923	AT3G47600	AT3G47600.1	3	myb family transcription factor (MYB94), contains Pfam profile: PF00249 myb-like DNA-binding domain; identical to cDNA putative transcription factor (MYB94) GI:3941527
CATMA3a20560	14	0.786356	2	2.12763	4	14.225	4	12.0898	4	2.70569	0.8499	0.00554275	0.0218004	0.00738116	0.0552798	0.175985	2.93474e-10	2.44159e-08	0.00052312	AT3G20820	AT3G20820.1	3	leucine-rich repeat family protein, contains similarity to Cf-2.1 (Lycopersicon pimpinellifolium) gi|1184075|gb|AAC15779; contains leucine rich-repeat domains Pfam:PF00560, INTERPRO:IPR001611
CATMA3a15720	13	2.2408	2	5.94332	4	2.06747	3	1.96011	4	2.65232	0.948067	0.00535207	0.0212317	0.0196982	1.08384	3.03214	0.000902398	0.00285132	0.00260494	AT3G16310	AT3G16310.1	3	mitotic phosphoprotein N' end (MPPN) family protein, contains Pfam profile PF05172: MPPN (Mitotic PhosphoProtein N' end) (rrm-like) domain
CATMA1a63270	15	0.791041	3	2.09749	4	1.52699	4	1.60659	4	2.65156	1.05213	7.85985e-07	7.53849e-05	0.000405014	0.518039	1.30556	0.00405299	0.0102631	2.35193e-06	AT1G73920	AT1G73920.1	1	lipase family protein, similar to lipase GB:CAA74737 (SP|O46108) from (Drosophila melanogaster)
CATMA3a49280	16	10.6447	4	28.1826	4	9.44476	4	9.558	4	2.64757	1.01199	0.000918809	0.00620483	0.0115841	1.12705	2.94859	0.000182321	0.000720609	0.00110694	AT3G56310	AT3G56310.1	3	alpha-galactosidase, putative / melibiase, putative / alpha-D-galactoside galactohydrolase, putative, similar to alpha-galactosidase SP:Q42656 from (Coffea arabica)
CATMA3a50660	12	2.30032	2	6.04046	4	4.06934	2	5.03396	4	2.62592	1.23705	8.95665e-05	0.00128288	0.0223479	0.565281	1.19994	0.0818373	0.131512	0.0031323	AT3G57650	AT3G57650.1	3	acyl-CoA:1-acylglycerol-3-phosphate acyltransferase, putative, similar to acyl-CoA:1-acylglycerol-3-phosphate acyltransferase GI:4583544 from (Brassica napus)
CATMA1a66990	9	1.51521	2	3.93859	3	2.6788	2	2.37293	2	2.59936	0.88582	0.000738183	0.00531169	0.00261289	0.565631	1.6598	0.739828	0.79762	8.51766e-05	AT1G77840	AT1G77840.1	1	eukaryotic translation initiation factor 5, putative / eIF-5, putative, similar to SP|P55876 Eukaryotic translation initiation factor 5 (eIF-5) {Zea mays}; contains Pfam profiles PF02020: eIF4-gamma/eIF5/eIF2-epsilon, PF01873: Domain found in IF2B/IF
CATMA4a40220	8	1.00651	0	2.60269	4	0.948321	0	0.902689	4	2.58587	0.951882	0.00178708	0.00978102	0.00965312	1.06136	2.88327	0.000332444	0.00121161	0.000822281	AT4G38800	AT4G38800.1	4	phosphorylase family protein, contains weak similarity to Swiss-Prot:O51931 nucleosidase (Includes: 5'-methylthioadenosine nucleosidase (EC 3.2.2.16); S-adenosylhomocysteine nucleosidase (Buchnera aphidicola)
CATMA3a14350	14	4.09854	4	10.4631	4	7.77594	4	8.80495	2	2.55289	1.13233	0.000625513	0.0047743	0.0273843	0.52708	1.18832	0.066117	0.11003	0.00428276	AT3G15000	AT3G15000.1	3	expressed protein, similar to DAG protein (required for chloroplast differentiation and palisade development) GB:Q38732 (Antirrhinum majus)
CATMA4a03458	5	0.215524	2	0.543741	2	0.437243	1	0.393542	0	2.52288	0.900053	0.00464056	0.0191721	0.0103653	0.492915	1.38166	0.130159	0.19311	0.00092887	AT4G03120	AT4G03120.1	4	proline-rich family protein, similar to U1 small nuclear ribonucleoprotein C; contains proline rich extensin domains, INTERPRO:IPR002965
CATMA2a38270	14	2.15913	3	0.842358	3	1.56782	4	1.49624	4	0.390137	0.954339	0.00249283	0.0123992	0.0295506	1.37715	0.562984	0.346013	0.433561	0.00482435	AT2G40060	AT2G40060.1	2	expressed protein
CATMA4a14500	12	1.43675	3	0.559824	3	1.40878	2	1.39495	4	0.389646	0.990183	0.00185976	0.0100509	0.0176168	1.01985	0.401322	0.00290677	0.00769823	0.00215768	AT4G14230	AT4G14230.1	4	CBS domain-containing protein-related, contains Pfam profile PF01595: Domain of unknown function
CATMA4a38670	11	0.547127	2	0.211059	4	0.287992	1	0.307362	4	0.385758	1.06726	0.00532169	0.0211666	0.0175148	1.8998	0.686677	0.329238	0.417611	0.0021382	AT4G37090	AT4G37090.1	4	expressed protein
CATMA5a36970	6	0.937601	2	0.347992	1	0.434235	0	0.483995	3	0.371151	1.11459	0.00853615	0.0296963	0.0171304	2.1592	0.718999	0.143655	0.209766	0.0020664	AT5G41330	AT5G41330.1	5	potassium channel tetramerisation domain-containing protein, contains Pfam profile PF02214: K+ channel tetramerisation domain
CATMA5a21360	4	1.86548	2	0.676082	0	1.02552	1	0.791799	1	0.362418	0.772099	5.82996e-06	0.000271004	0.00853748	1.81906	0.853856	0.0212124	0.0419432	0.000665917	AT5G23890	AT5G23890.1	5	expressed protein, weak similarity to SP|P12957 Caldesmon (CDM) {Gallus gallus}
CATMA5a43080	4	0.165494	1	0.0595552	0	0.567369	0	0.416384	3	0.359864	0.733886	1.02435e-05	0.000384913	0.0178733	0.291687	0.14303	7.62049e-10	3.9655e-08	0.00220084	AT5G47070	AT5G47070.1	5	protein kinase, putative, similar to protein kinase (Lophopyrum elongatum) gi|13022177|gb|AAK11674
CATMA3a10655	13	2.46015	3	0.861103	4	0.875872	2	0.873307	4	0.35002	0.997071	0.000299676	0.00291108	0.00548267	2.80881	0.986026	0.000393708	0.00140449	0.00031404	AT3G11730	AT3G11730.1	3	Ras-related GTP-binding protein, putative, similar to Rab1-like small GTP-binding protein GI:4096662 from (Petunia x hybrida)
CATMA1a59280	4	0.482328	2	0.163818	0	0.190077	2	0.188609	0	0.339641	0.992274	0.00358454	0.0159319	0.0259422	2.53754	0.868561	0.0222816	0.043783	0.00393994	AT1G69980	AT1G69980.1	1	expressed protein
CATMA5a58350	4	0.207804	1	0.0681446	1	0.0817842	0	0.0865176	2	0.327927	1.05788	0.0066191	0.0246023	0.0238103	2.54088	0.787638	0.0528894	0.0913479	0.00348182	AT5G62760	AT5G62760.1	5	nuclear protein ZAP-related, similar to nuclear protein ZAP, Mus musculus, EMBL:AB033168 this cDNA provides a truncated ORF likely due to a skipped exon. An alternative ORF is provided.
CATMA4a29900	14	9.9518	4	3.21131	4	1.29351	2	1.3667	4	0.322687	1.05658	0.00654812	0.0244049	0.0240074	7.69362	2.34969	1.34868e-06	1.15469e-05	0.00352475	AT4G28260	AT4G28260.1	4	expressed protein
CATMA5a13200	8	0.735432	2	0.234522	3	0.367855	1	0.387853	2	0.318891	1.05436	0.00789979	0.0280754	0.0281025	1.99924	0.604668	0.589961	0.667682	0.00445932	AT5G14930	AT5G14930.1	5	leaf senescence-associated protein (SAG101), nearly identical to leaf senescence-associated gene SAG101 (putative acyl hydrolase) (Arabidopsis thaliana) GI:8699168; contains Pfam profile PF01764: Lipase
CATMA3a51030	8	0.954146	2	0.292851	2	0.752826	0	0.682203	4	0.306924	0.90619	0.0001886	0.00209851	0.00918668	1.26742	0.429272	0.0268798	0.0513406	0.000748077	AT3G58020	AT3G58020.1	3	DNAJ heat shock N-terminal domain-containing protein, contains Pfam profile PF00226 DnaJ domain
CATMA1a42782	13	4.42897	3	1.35722	4	1.53381	2	1.65923	4	0.306441	1.08177	0.00320186	0.014766	0.0126238	2.88756	0.817981	0.0144196	0.0303239	0.00124622	AT1G51680	4CL1	1	encodes an isoform of 4-coumarate:CoA ligase (4CL), which is involved in the last step of the general phenylpropanoid pathway. In addition to 4-coumarate, it also converts ferulate.
CATMA3a44250	8	0.341992	2	0.104221	2	0.201279	0	0.214406	4	0.304746	1.06522	0.00521046	0.0208556	0.0195876	1.6991	0.48609	0.573276	0.652797	0.00258256	AT3G51270	AT3G51270.1	3	RIO1 family protein, contains Pfam profile PF01163: RIO1 family
CATMA3a17460	6	0.277755	1	0.0786778	0	0.680073	2	0.63255	3	0.283263	0.930122	0.00189712	0.0101802	0.0268622	0.40842	0.124382	1.32674e-06	1.14106e-05	0.004155	AT3G18000	AT3G18000.1	3	phosphoethanolamine N-methyltransferase 1 / PEAMT 1 (NMT1), identical to Phosphoethanolamine N-methyltransferase 1 (EC 2.1.1.103) (PEAMT 1) (AtNMT1) (SP:Q9FR44){Arabidopsis thaliana}; strong similarity to phosphoethanolamine N-methyltransferase from
CATMA3a50930	10	1.73703	2	0.48022	3	1.24824	1	0.799122	4	0.27646	0.6402	6.37441e-06	0.000281811	0.0223479	1.39159	0.600935	0.448068	0.534774	0.00313218	AT3G57930	AT3G57930.1	3	expressed protein
CATMA1a27430	9	1.78827	2	0.478962	2	1.00491	1	0.815594	4	0.267836	0.811609	0.000196239	0.0021456	0.0186285	1.77953	0.587256	0.881505	0.911678	0.00238726	AT1G29470	AT1G29470.1	1	dehydration-responsive protein-related, similar to early-responsive to dehydration stress ERD3 protein (Arabidopsis thaliana) GI:15320410; contains Pfam profile PF03141: Putative methyltransferase
CATMA4a36496	11	0.500301	3	0.133094	4	0.0923155	0	0.101837	4	0.266028	1.10314	0.0019505	0.0104004	0.00833406	5.41947	1.30694	3.96513e-05	0.000198834	0.000637951	AT4G34680	AT4G34680.1	4	GATA transcription factor 3, putative (GATA-3), identical to GATA-binding transcription factor GATA-3 (Arabidopsis thaliana) gi|2959734|emb|CAA74001; identical to cDNA for GATA transcription factor 3 GI:2959733
CATMA1a30240	8	0.575047	2	0.15222	2	0.420956	0	0.44325	4	0.264709	1.05296	0.000378842	0.00343771	0.0041561	1.36605	0.343419	0.013553	0.0287168	0.000196609	AT1G31970	AT1G31970.1	1	DEAD/DEAH box helicase, putative, similar to p68 RNA helicase (Schizosaccharomyces pombe) GI:173419
CATMA2a45700	6	0.086363	0	0.0226207	0	0.949799	2	1.08171	4	0.261926	1.13889	0.00328909	0.0150039	0.00951292	0.0909277	0.0209119	2.63702e-10	2.32334e-08	0.00080352	AT2G47240	AT2G47240.1	2	long-chain-fatty-acid--CoA ligase family protein / long-chain acyl-CoA synthetase family protein, similar to GI:1617270 (MF7P) and gi:1617628 (MF45P) from (Brassica napus) ; contains Pfam AMP-binding enzyme domain PF00501
CATMA3a45230	4	1.56633	1	0.369846	1	0.345798	0	0.514712	2	0.236123	1.48847	0.00224355	0.0114699	0.00119903	4.52961	0.718551	0.000923006	0.00290137	1.883e-05	AT3G52290	AT3G52290.1	3	calmodulin-binding family protein, similar to SF16 protein (Helianthus annuus) GI:560150; contains Pfam profile PF00612: IQ calmodulin-binding motif
CATMA3a10550	13	1.31312	3	0.302967	4	0.686654	2	0.875792	4	0.230722	1.27545	3.9105e-08	9.61745e-06	3.27183e-06	1.91235	0.345935	0.00139277	0.00413438	8.63621e-10	AT3G11590	AT3G11590.1	3	expressed protein
CATMA1a19450	13	39.7669	3	8.85154	4	4.26863	2	3.1867	4	0.222586	0.74654	6.78749e-05	0.00114029	0.0156299	9.31607	2.77765	1.59333e-07	2.07434e-06	0.00173936	AT1G20440	AT1G20440.1	1	dehydrin (COR47), identical to dehydrin COR47 (Cold-induced COR47 protein) (Arabidopsis thaliana) SWISS-PROT:P31168
CATMA4a25530	6	3.90086	3	0.846847	3	0.150979	0	0.226781	0	0.217093	1.50207	0.000470138	0.00392749	0.000453836	25.837	3.7342	2.01542e-10	1.85163e-08	2.9052e-06	AT4G23700	AT4G23700.1	4	cation/hydrogen exchanger, putative (CHX17), similar to Na+/H+-exchanging protein slr1595 - Synechocystis sp., EMBL:D90902; monovalent cation:proton antiporter family 2 (CPA2) member, PMID:11500563
CATMA5a51380	15	3.45408	4	0.747435	4	1.34363	3	1.97	4	0.216392	1.46617	0.00510624	0.0205798	0.0028967	2.57071	0.379409	0.942004	0.955857	9.99123e-05	AT5G55640	AT5G55640.1	5	expressed protein
CATMA2a43280	13	4.37064	3	0.905069	4	1.7127	2	1.44961	4	0.207079	0.846389	0.000246509	0.00250375	0.0132262	2.55191	0.624355	0.1946	0.270002	0.0013406	AT2G44820	AT2G44820.1	2	expressed protein
CATMA5a17650	10	0.16248	2	0.0333039	0	1.7366	4	1.8148	4	0.204972	1.04503	0.000765676	0.00545769	0.00715936	0.0935621	0.0183513	3.52188e-10	2.76806e-08	0.000492283	AT5G19220	ADG2	5	Biochemical studies of adg2-1 mutant indicate that mutant plants do not accumulate ADP glucose pyrophosphorylase (ADGase)large subunit protein and that ADGase small subunits assemble as homotetramers. ADG2 gene may encode the large subunit of ADGase.
CATMA3a43960	15	2.92697	4	0.58642	4	1.70246	3	1.58622	4	0.200351	0.931722	1.30451e-05	0.000435431	0.00149497	1.71926	0.369697	0.0805469	0.129852	3.05821e-05	AT3G50950	AT3G50950.1	3	disease resistance protein (CC-NBS-LRR class), putative, domain signature CC-NBS-LRR exists, suggestive of a disease resistance protein.
CATMA3a15360	11	25.4131	4	5.03197	3	2.02015	2	2.29066	2	0.198007	1.13391	0.00468325	0.0193168	0.0148406	12.5798	2.19673	5.57366e-06	3.74063e-05	0.00161979	AT3G15950	AT3G15950.1	3	Similar to TSK-associating protein 1 (TSA1), contains 10 EFE repeats, a novel repeat sequence unique to plants. Expressed preferentially in the roots.
CATMA1a23050	6	0.55602	3	0.106857	0	0.384788	1	0.333999	2	0.192182	0.868008	0.000373905	0.00341746	0.0138995	1.44501	0.319932	0.056985	0.0972028	0.00143427	AT1G24160	AT1G24160.1	1	expressed protein, Location of EST gb|H36355
CATMA1a59780	4	0.70008	2	0.110933	0	0.333818	0	0.499792	2	0.158458	1.4972	0.00339625	0.0153724	0.00292426	2.09719	0.221959	0.0770452	0.124951	0.000102274	AT1G70520	AT1G70520.1	1	protein kinase family protein, contains Pfam domain, PF00069: Protein kinase domain
CATMA5a37770	8	1.96605	3	0.303985	0	0.766203	2	0.544215	3	0.154617	0.710276	4.07446e-05	0.00081457	0.0107298	2.56596	0.558574	0.326395	0.414949	0.000971855	AT5G42050	AT5G42050.1	5	expressed protein, similar to gda-1 (Pisum sativum) GI:2765418
CATMA1a17020	4	0.309886	1	0.0474055	0	0.537948	0	0.473279	3	0.152977	0.879785	1.61059e-06	0.000122034	0.00068063	0.576052	0.100164	3.51053e-08	6.26583e-07	6.55748e-06	AT1G17990	AT1G17990.1	1	12-oxophytodienoate reductase, putative, similar to OPR1 (GI:3882355) and OPR2 (GI:3882356)
CATMA1a20030	13	1.33661	3	0.201959	4	0.284438	2	0.343402	4	0.151099	1.2073	0.00314648	0.014597	0.00908354	4.69911	0.588114	0.0482325	0.0845966	0.000732485	AT1G20970	AT1G20970.1	1	adhesin-related, contains TIGRFAM TIGR01612: reticulocyte binding protein; contains TIGRFAM TIGR00864: polycystin cation channel protein; similar to fimbriae-associated protein Fap1 (Streptococcus parasanguinis) (GI:3929312)
CATMA5a50440	10	2.63412	4	0.370078	2	0.492121	1	0.498288	3	0.140494	1.01253	0.000112111	0.00148768	0.0028967	5.35258	0.742698	0.00183008	0.00519346	0.000100069	AT5G54585	AT5G54585.1	5	expressed protein
CATMA5a24340	7	2.50147	1	0.266001	1	1.09269	2	0.947675	3	0.106338	0.867284	0.000905806	0.0061444	0.01834	2.28927	0.280688	0.432813	0.519883	0.00230429	AT5G26920	AT5G26920.1	5	similar to calmodulin-binding protein [Arabidopsis thaliana] (TAIR:At4g25800.1); similar to putative calmodulin-binding protein [Oryza sativa (japonica cultivar-group)] (GB:BAD27989.1)
CATMA2a37060	10	5.57611	3	0.582973	3	1.03611	1	0.799456	3	0.104548	0.771597	2.35533e-05	0.000600899	0.00413322	5.38179	0.729212	0.00356325	0.00916496	0.000194196	AT2G38790	AT2G38790.1	2	expressed protein
CATMA3a15560	15	13.2012	4	1.12168	4	3.21936	3	1.3202	4	0.0849679	0.41008	1.31998e-08	5.82716e-06	0.00169234	4.10055	0.849628	0.000304753	0.00112761	3.8502e-05	AT3G16150	AT3G16150.1	3	L-asparaginase, putative / L-asparagine amidohydrolase, putative, similar to Swiss-Prot:P30364 L-asparaginase (EC 3.5.1.1) (L-asparagine amidohydrolase) (Lupinus angustifolius)
CATMA1a45550	14	19.2483	4	1.59562	4	3.70771	2	2.61138	4	0.0828965	0.70431	1.57682e-05	0.000487184	0.00433822	5.19144	0.611027	0.015539	0.0322573	0.000214134	AT1G54410	AT1G54410.1	1	dehydrin family protein, contains Pfam domain, PF00257: Dehydrin
CATMA3a43980	5	4.58228	3	0.299988	1	0.138397	0	0.140972	1	0.0654669	1.01861	7.70962e-05	0.0011995	0.00233207	33.1096	2.12799	8.65441e-07	7.99689e-06	6.81346e-05	AT3G50970	AT3G50970.1	3	dehydrin xero2 (XERO2) / low-temperature-induced protein LTI30 (LTI30), identical to dehydrin Xero 2 (Low-temperature-induced protein LTI30) (Arabidopsis thaliana) SWISS-PROT:P42758
CATMA1a60130	12	3.11399	4	0.200227	2	0.325484	2	0.490059	4	0.0642991	1.50563	5.99622e-05	0.00105146	0.000453836	9.56727	0.408577	0.00424823	0.010655	3.16722e-06	AT1G70850	AT1G70850.1	1	Bet v I allergen family protein, similar to Csf-2 (Cucumis sativus)(GI:5762258)(J Am Soc Hortic Sci 124, 136-139 (1999)) contains Pfam profile PF00407: Pathogenesis-related protein Bet v I family
CATMA1a30420	8	0.0654285	0	0.0034538	0	17.9626	4	7.46922	4	0.0527874	0.415821	4.7449e-06	0.00023302	0.0120413	0.00364249	0.000462404	3.72161e-12	2.43592e-09	0.001176	AT1G32080	AT1G32080.1	1	membrane protein, putative, contains 12 transmembrane domains; similar to yohK (GI:405873) (Escherichia coli)
CATMA4a30480	6	0.253902	0	0.00475846	0	0.593366	2	0.811162	4	0.0187413	1.36705	0.00355519	0.0158737	0.0119669	0.427902	0.00586623	7.20055e-05	0.000325528	0.00116715	AT4G28780	AT4G28780.1	4	GDSL-motif lipase/hydrolase family protein, similar to family II lipase EXL3 (GI:15054386), EXL1 (GI:15054382), EXL2 (GI:15054384) (Arabidopsis thaliana); contains Pfam profile PF00657: Lipase/Acylhydrolase with GDSL-like motif
CATMA2a45310	4	0.132461	0	0.0024734	0	0.690276	1	0.711666	3	0.0186726	1.03099	0.00412638	0.0177142	0.0249391	0.191896	0.0034755	2.77024e-05	0.000147093	0.00373248	AT2G46870	AT2G46870.1	2	DNA-binding protein, putative, similar to DNA-binding proteins from (Arabidopsis thaliana) RAV1 GI:3868857, RAV2 GI:3868859; contains Pfam profile PF02362: B3 DNA binding domain

## Sheet: b Shoot-specific
CATMA ID	Number of spots above background (AbB)	Expression Col 0 root	AbB Col 0 root	Expression CKX1 root	AbB CKX1 root	Expression Col 0 shoot	AbB Col 0 shoot	Expression CKX1 shoot	AbB CKX1 shoot	Ratio CKX1 vs Col-0 root	Ratio CKX1 vs Col-0 shoot	p value genotype effect	FDR p value genotype effect	FDR p value interaction effect	Ratio root vs shoot Col-0	Ratio root vs shoot CKX1	p value organ effect	FDR p value organ effect	p value interaction effect	AGI	genename	chromosome	Description
CATMA1a29020	11	4.13473	4	3.78513	3	0.0078778	0	0.653218	4	0.915448	82.9188	3.97409e-05	0.000809453	0.00143329	524.859	5.79459	6.64477e-08	9.95008e-07	2.71966e-05	AT1G30870	AT1G30870.1	1	cationic peroxidase, putative, similar to cationic peroxidase (gi|1232069); similar to EST gb|AI100412
CATMA4a00090	9	4.02248	3	4.00726	3	0.0104687	0	0.801199	3	0.996215	76.5328	7.44139e-05	0.00118702	0.00240365	384.238	5.00157	2.69973e-07	3.10879e-06	7.32358e-05	AT4G00080	AT4G00080.1	4	invertase/pectin methylesterase inhibitor family protein, low similarity to pectinesterase from Lycopersicon esculentum SP|Q43143, Arabidopsis thaliana SP|Q42534; contains Pfam profile PF04043: Plant invertase/pectin methylesterase inhibitor
CATMA3a43010	4	2.34816	1	3.2073	2	0.00703706	0	0.454004	1	1.36588	64.5162	1.55711e-05	0.000487184	0.00228725	333.685	7.06447	4.68004e-08	7.67546e-07	6.45996e-05	AT3G49960	AT3G49960.1	3	peroxidase, putative, identical to peroxidase ATP21a (Arabidopsis thaliana) gi|1546696|emb|CAA67339
CATMA4a31940	7	3.90098	3	3.38567	4	0.00991976	0	0.544289	0	0.867903	54.8691	0.000462002	0.00389387	0.0048252	393.253	6.22035	5.44176e-07	5.50497e-06	0.000256639	AT4G30320	AT4G30320.1	4	allergen V5/Tpx-1-related family protein, similar to SP|Q40374 Pathogenesis-related protein PR-1 precursor {Medicago truncatula}; contains Pfam profile PF00188: SCP-like extracellular protein
CATMA1a22610	12	2.65544	4	2.92586	4	0.0201553	0	0.880843	4	1.10183	43.7028	6.22103e-05	0.00107373	0.0028967	131.749	3.32166	6.82569e-07	6.60514e-06	9.92545e-05	AT1G23720	AT1G23720.1	1	proline-rich extensin-like family protein, contains proline-rich extensin domains, INTERPRO:IPR002965
CATMA1a17460	9	1.22879	3	1.0083	4	0.00792389	0	0.332776	2	0.820564	41.9965	0.000158464	0.00188194	0.00222892	155.074	3.02996	6.98702e-07	6.71835e-06	6.11871e-05	AT1G18420	AT1G18420.1	1	expressed protein, contains Pfam profile PF01027: Uncharacterized protein family UPF0005
CATMA4a12160	10	0.766058	2	0.799293	4	0.0569509	0	2.21681	4	1.04339	38.9249	0.00313586	0.0145729	0.0245887	13.4512	0.36056	0.142475	0.208484	0.00366055	AT4G12030	AT4G12030.1	4	bile acid:sodium symporter family protein, low similarity to SP|Q12908 Ileal sodium/bile acid cotransporter {Homo sapiens}; contains Pfam profile PF01758: Sodium Bile acid symporter family
CATMA1a11550	9	3.25951	4	6.3685	4	0.0189162	0	0.712245	1	1.95382	37.6527	2.12079e-06	0.000146084	0.00256234	172.313	8.94145	5.99477e-09	1.76056e-07	8.20073e-05	AT1G12560	AT1G12560.1	1	expansin, putative (EXP7), similar to expansin GI:2828241 from (Brassica napus); alpha-expansin gene family, PMID:11641069
CATMA5a44240	7	2.59616	4	1.59367	2	0.011634	0	0.415648	1	0.613855	35.727	4.95703e-05	0.000918323	0.000463768	223.153	3.83417	1.35039e-08	3.1903e-07	3.34414e-06	AT5G48290	AT5G48290.1	5	heavy-metal-associated domain-containing protein, strong similarity to farnesylated proteins ATFP4 (GI:4097549) and ATFP5 (GI:4097551); contains Pfam profile PF00403: Heavy-metal-associated domain
CATMA2a44150	7	1.35377	3	0.89586	4	0.00617843	0	0.184349	0	0.661752	29.8375	0.00380017	0.0166342	0.00839587	219.112	4.8596	2.38956e-06	1.81192e-05	0.000646007	AT2G45750	AT2G45750.1	2	dehydration-responsive family protein, similar to early-responsive to dehydration stress ERD3 protein (Arabidopsis thaliana) GI:15320410; contains Pfam profile PF03141: Putative methyltransferase
CATMA5a38670	11	2.14818	3	2.68379	4	0.0347653	0	0.811417	4	1.24933	23.3399	2.50101e-08	7.58005e-06	8.31702e-05	61.7909	3.30754	1.33357e-10	1.61986e-08	1.20743e-07	AT5G42860	AT5G42860.1	5	expressed protein
CATMA2a24690	8	1.0758	2	0.60255	3	0.0389158	0	0.861302	3	0.560093	22.1324	0.00452753	0.0188519	0.00497726	27.6444	0.69958	0.00147903	0.0043504	0.000268012	AT2G26360	AT2G26360.1	2	similar to mitochondrial substrate carrier family protein [Arabidopsis thaliana] (TAIR:At2g35800.1); similar to MGC82075 protein [Xenopus laevis] (GB:AAH82409.1); contains InterPro domain Mitochondrial substrate carrier (InterPro:IPR001993); contains
CATMA2a37280	4	1.71906	1	1.5892	3	0.0238328	0	0.524484	0	0.924458	22.0068	0.000353944	0.00328656	0.00451767	72.1301	3.03003	1.4043e-06	1.18679e-05	0.000230743	AT2G39040	AT2G39040.1	2	peroxidase, putative, similar to cationic peroxidase isozyme 38K precursor (Nicotiana tabacum) gi|575603|dbj|BAA07663
CATMA1a42210	5	0.527257	1	0.414326	3	0.0154802	0	0.329789	1	0.785814	21.304	0.00500966	0.0203311	0.0155398	34.0601	1.25633	0.000644738	0.00214356	0.00171867	AT1G51140	AT1G51140.1	1	basic helix-loop-helix (bHLH) family protein, contains Pfam profile: PF00010 helix-loop-helix DNA-binding domain
CATMA1a40940	9	0.569178	2	0.425838	3	0.0411403	0	0.856787	4	0.748164	20.826	0.0062625	0.0236663	0.0156299	13.835	0.497018	0.0386471	0.0700213	0.00174454	AT1G49860	AT1G49860.1	1	glutathione S-transferase, putative, similar to GI:860955 from (Hyoscyamus muticus) (Plant Physiol. 109 (1), 253-260 (1995))
CATMA2a30720	9	0.599829	2	0.272101	3	0.013942	0	0.286075	4	0.453632	20.519	0.000977304	0.00649565	0.000764041	43.0232	0.951153	1.07859e-05	6.51194e-05	8.2757e-06	AT2G32430	AT2G32430.1	2	galactosyltransferase family protein, contains Pfam profile: PF01762 galactosyltransferase
CATMA5a36160	12	4.6877	4	3.54105	4	0.0337132	0	0.69119	4	0.755392	20.502	4.1994e-05	0.00082951	0.000691411	139.046	5.12312	3.87509e-09	1.24554e-07	6.8555e-06	AT5G40510	AT5G40510.1	5	expressed protein
CATMA1a52140	10	4.88909	4	4.23259	4	0.0474251	0	0.939571	2	0.865721	19.8117	0.00153667	0.00880074	0.00912917	103.091	4.50481	1.38714e-06	1.17961e-05	0.00073978	AT1G62980	AT1G62980.1	1	expansin, putative (EXP18), identical to SWISS-PROT:Q9LQ07 alpha-expansin 18 precursor (At-EXP18)(Arabidopsis thaliana); alpha-expansin gene family, PMID:11641069
CATMA5a42060	9	0.889295	4	0.60773	4	0.00755612	0	0.148909	1	0.683384	19.7071	0.00434263	0.0182699	0.0087216	117.692	4.08121	2.50309e-06	1.87968e-05	0.000688325	AT5G46060	AT5G46060.1	5	expressed protein, contains Pfam profile PF04654: Protein of unknown function, DUF599; expression supported by MPSS
CATMA1a04085	11	4.94538	4	3.35915	3	0.0245655	0	0.471417	4	0.67925	19.1902	9.78089e-10	1.51707e-06	3.44926e-07	201.314	7.12563	4.51036e-15	3.34488e-11	4.55228e-11	AT1G05240	AT1G05240.1	1	peroxidase, putative, similar to peroxidase; peroxidase ATP11a (Arabidopsis thaliana) gi|1546688|emb|CAA67334
CATMA5a43410	12	35.9057	4	24.7984	4	0.112943	0	2.12686	4	0.690652	18.8313	0.00268727	0.0130845	0.00627289	317.911	11.6596	4.54697e-08	7.57195e-07	0.000395729	AT5G47450	AT5G47450.1	5	major intrinsic family protein / MIP family protein, contains Pfam profile: MIP PF00230
CATMA3a22740	10	1.4257	3	1.47439	4	0.0228239	0	0.42316	3	1.03415	18.5402	3.93161e-05	0.000809162	0.00193447	62.465	3.48423	7.85751e-08	1.14054e-06	4.87639e-05	AT3G22800	AT3G22800.1	3	leucine-rich repeat family protein / extensin family protein, similar to extensin-like protein (Lycsimilar to extensin-like protein (Lycopersicon esculentum) gi|5917664|gb|AAD55979; contains leucine-rich repeats, Pfam:PF00560; contains proline rich e
CATMA4a41340	8	1.63149	2	2.25583	4	0.103121	0	1.87498	2	1.38268	18.1823	3.90367e-05	0.000809162	0.00519574	15.8211	1.20312	8.97418e-05	0.000390341	0.000289376	AT4G39950	AT4G39950.1	4	cytochrome P450 79B2, putative (CYP79B2), identical to cytochrome P450 (79B2) SP:O81346 from (Arabidopsis thaliana)
CATMA3a12760	5	5.88847	4	2.72018	0	0.0219339	0	0.397935	1	0.461951	18.1424	0.000446306	0.00381247	0.00043735	268.464	6.83574	9.82003e-10	4.56481e-08	2.71287e-06	AT3G13610	AT3G13610.1	3	oxidoreductase, 2OG-Fe(II) oxygenase family protein, similar to desacetoxyvindoline 4-hydroxylase (Catharanthus roseus)(GI:1916643), flavonol synthase 1 (SP|Q96330); contains PF03171 2OG-Fe(II) oxygenase superfamily domain
CATMA1a16765	9	1.59002	3	3.26752	3	0.0531415	0	0.961108	3	2.05502	18.0858	1.73571e-05	0.000511729	0.0136576	29.9205	3.39974	1.439e-06	1.21282e-05	0.00139694	AT1G17745	AT1G17745.1	1	D-3-phosphoglycerate dehydrogenase / 3-PGDH, identical to SP|O04130
CATMA3a05600	8	2.43895	1	3.32832	4	0.0143807	0	0.259828	3	1.36465	18.0678	3.20496e-06	0.000182586	0.00143329	169.599	12.8097	1.89689e-10	1.7966e-08	2.73304e-05	AT3G06460	AT3G06460.1	3	GNS1/SUR4 membrane family protein, similar to SP|P25358 Elongation of fatty acids protein 2 (GNS1 protein) (V-SNARE bypass mutant gene 2 protein) {Saccharomyces cerevisiae}; contains Pfam profile PF01151: GNS1/SUR4 family
CATMA5a49260	6	0.181795	1	0.172903	2	0.0108978	0	0.188834	3	0.951086	17.3277	0.00590209	0.0228164	0.0292013	16.6818	0.915633	0.00697979	0.0162826	0.00473263	AT5G53360	AT5G53360.1	5	seven in absentia (SINA) family protein, low similarity to siah-1A protein (Mus musculus) GI:297035; contains Pfam profile PF03145: Seven in absentia protein family
CATMA5a50520	7	0.267074	2	0.243431	3	0.00844585	0	0.141383	2	0.911473	16.7399	0.000896562	0.00609807	0.00744173	31.622	1.72179	3.28197e-05	0.000169051	0.000534288	AT5G54680	AT5G54680.1	5	basic helix-loop-helix (bHLH) family protein, similar to unknown protein (pir |B71406)
CATMA1a27330	5	0.216696	2	0.106616	0	0.0266615	0	0.413956	3	0.49201	15.5264	1.26836e-05	0.000426432	5.92171e-05	8.12765	0.257555	0.0243058	0.0471252	4.68922e-08	AT1G29355	AT1G29355.1	1	expressed protein
CATMA5a49170	9	2.33008	3	3.10828	4	0.0124781	0	0.192603	2	1.33398	15.4353	0.000628603	0.00477725	0.0217721	186.734	16.1383	4.25363e-08	7.19414e-07	0.00297976	AT5G53250	AT5G53250.1	5	arabinogalactan-protein, putative (AGP22), similar to arabinogalactan protein (Arabidopsis thaliana) gi|10880509|gb|AAG24284
CATMA3a00390	6	2.38501	2	1.12375	3	0.042166	0	0.641586	1	0.471172	15.2157	0.00209102	0.0109068	0.00112029	56.5624	1.75152	9.69877e-07	8.79038e-06	1.67759e-05	AT3G01420	ALPHA-DOX1	3	Encodes an alpha-dioxygenase involved in protection against oxidative stress and cell death.
CATMA5a46690	5	0.296251	1	0.17067	1	0.0556693	0	0.783145	3	0.576099	14.0678	0.000156337	0.00186546	0.00043735	5.32163	0.217929	0.708067	0.772801	2.67635e-06	AT5G50730	AT5G50730.1	5	expressed protein, ; expression supported by MPSS
CATMA5a12370	11	1.36798	3	2.57948	4	0.0416102	0	0.578722	4	1.88561	13.9082	3.94038e-05	0.000809162	0.018298	32.8761	4.45721	5.43398e-07	5.50445e-06	0.00229178	AT5G14150	AT5G14150.1	5	expressed protein, contains Pfam profile PF04862: Protein of unknown function, DUF642
CATMA3a00185	12	12.2233	4	5.32322	4	0.0734342	0	1.00684	4	0.435499	13.7108	0.000190588	0.00210815	0.000137925	166.452	5.28704	1.32987e-10	1.61986e-08	2.83843e-07	AT3G01190	AT3G01190.1	3	peroxidase 27 (PER27) (P27) (PRXR7), identical to SP|Q43735 Peroxidase 27 precursor (EC 1.11.1.7) (Atperox P27) (PRXR7) (ATP12a) {Arabidopsis thaliana}
CATMA1a25640	9	0.991627	2	0.780415	4	0.0173161	0	0.233793	3	0.787005	13.5014	0.00529685	0.0211011	0.0143241	57.2661	3.33807	6.75427e-06	4.41562e-05	0.00151014	AT1G27420	AT1G27420.1	1	kelch repeat-containing F-box family protein, similar to MIPP proteins (gi|2191178, sp|P28575); contains Pfam profiles PF01344: Kelch motif, PF00646: F-box domain
CATMA2a46000	10	7.26525	4	3.74919	2	0.0362906	0	0.482261	4	0.516045	13.2889	0.00186537	0.0100741	0.00129484	200.196	7.7742	3.47124e-09	1.15358e-07	2.21113e-05	AT2G47540	AT2G47540.1	2	pollen Ole e 1 allergen and extensin family protein, contains Pfam domain, PF01190: Pollen proteins Ole e I family
CATMA2a37070	10	6.41045	2	3.37721	4	0.203502	0	2.61739	4	0.526829	12.8617	0.00318584	0.0147011	0.00195746	31.5007	1.2903	1.225e-05	7.25143e-05	5.0635e-05	AT2G38800	AT2G38800.1	2	calmodulin-binding protein-related, contains similarity to potato calmodulin-binding protein PCBP GI:17933110 from (Solanum tuberosum)
CATMA4a26210	10	1.12361	2	1.63553	4	0.0401418	0	0.50533	4	1.45559	12.5886	1.0011e-09	1.51707e-06	4.55747e-05	27.9911	3.23655	5.96757e-12	3.47818e-09	3.00743e-08	AT4G24480	AT4G24480.1	4	serine/threonine protein kinase, putative, similar to serine/threonine-protein kinase CTR1 (Arabidopsis thaliana) SWISS-PROT:Q05609
CATMA3a46940	11	22.4726	4	10.5857	4	0.16883	0	2.03634	3	0.471049	12.0614	0.00516356	0.0207556	0.00165041	133.107	5.19839	2.26705e-08	4.5323e-07	3.57178e-05	AT3G53980	AT3G53980.1	3	protease inhibitor/seed storage/lipid transfer protein (LTP) family protein, contains Pfam protease inhibitor/seed storage/LTP family domain PF00234
CATMA2a33510	5	0.120617	0	0.241745	3	0.0168488	0	0.196722	2	2.00423	11.6757	2.21894e-05	0.000581911	0.0208238	7.15879	1.22887	0.000594317	0.00199873	0.002817	AT2G35380	AT2G35380.1	2	peroxidase 20 (PER20) (P20), identical to SP|Q9SLH7 Peroxidase 20 precursor (EC 1.11.1.7) (Atperox P20) (ATP28a) {Arabidopsis thaliana}
CATMA1a05580	5	0.24064	2	0.212041	1	0.0217718	0	0.254037	2	0.881155	11.6681	0.00157067	0.00892124	0.00902806	11.0528	0.834688	0.00220798	0.00610133	0.000720115	AT1G06550	AT1G06550.1	1	enoyl-CoA hydratase/isomerase family protein, similar to CHY1 (gi:8572760); contains Pfam profile PF00388 enoyl-CoA hydratase/isomerase family protein
CATMA1a68260	6	0.46379	2	0.217019	0	0.0654561	0	0.760602	4	0.467925	11.62	0.000670715	0.0049629	0.000354016	7.08552	0.285326	0.0831655	0.13311	1.72873e-06	AT1G79140	AT1G79140.1	1	expressed protein
CATMA4a23940	4	1.69089	2	1.11705	2	0.0248224	0	0.282753	0	0.660626	11.391	0.0083447	0.029218	0.00946877	68.1196	3.95061	1.50665e-06	1.25726e-05	0.000797291	AT4G22235	AT4G22235.1	4	Encodes a defensin-like (DEFL) family protein.
CATMA5a41360	10	1.06953	2	1.02935	4	0.186594	0	2.09831	4	0.962426	11.2454	2.86358e-06	0.000172686	0.000381243	5.73188	0.490559	0.00388148	0.00988571	2.06295e-06	AT5G45430	AT5G45430.1	5	protein kinase, putative, contains similarity to male germ cell-associated kinase (Homo sapiens) gi|23268497|gb|AAN16405
CATMA3a47520	9	1.78591	3	1.86966	4	0.0323583	0	0.363702	2	1.04689	11.2398	0.000760019	0.00543783	0.011033	55.1919	5.14066	2.73945e-07	3.14021e-06	0.00101762	AT3G54580	AT3G54580.1	3	proline-rich extensin-like family protein, contains proline-rich extensin domains, INTERPRO:IPR002965
CATMA3a15760	11	1.77541	3	2.47687	4	0.0760204	0	0.821828	4	1.3951	10.8106	3.66855e-06	0.000199164	0.00215455	23.3544	3.01386	2.87371e-08	5.37631e-07	5.74802e-05	AT3G16340	AT3G16340.1	3	ABC transporter family protein, similar to PDR5-like ABC transporter GI:1514643 from (Spirodela polyrhiza); contains Pfam profile: PF00005 ABC transporter
CATMA3a23040	4	0.634009	2	0.420307	2	0.0242934	0	0.258965	0	0.662935	10.6599	0.00547294	0.0215982	0.00660996	26.0979	1.62303	3.04867e-05	0.000159089	0.0004332	AT3G23090	AT3G23090.1	3	expressed protein
CATMA1a45950	5	1.54539	1	2.24585	4	0.0291389	0	0.310182	0	1.45326	10.645	2.16118e-05	0.000581911	0.00608415	53.0353	7.24043	5.37151e-09	1.59608e-07	0.000379005	AT1G54890	AT1G54890.1	1	late embryogenesis abundant protein-related / LEA protein-related, similar to late embryogenesis abundant protein (EMB7) GI:1350543 from (Picea glauca)
CATMA5a22250	10	0.587635	2	0.29628	4	0.102674	0	1.08703	4	0.504191	10.5872	0.00233472	0.0118092	0.00107681	5.72333	0.27256	0.327586	0.416323	1.45924e-05	AT5G24620	AT5G24620.1	5	thaumatin-like protein, putative, similar to thaumatin-like protein (Arabidopsis thaliana) GI:2435406; contains Pfam profile PF00314: Thaumatin family
CATMA5a37886	10	4.602	4	3.32184	3	0.0691916	0	0.719175	3	0.721826	10.394	0.000296724	0.00289254	0.00134394	66.511	4.61896	6.80626e-09	1.90299e-07	2.35903e-05	AT5G42180	AT5G42180.1	5	peroxidase 64 (PER64) (P64) (PRXR4), identical to SP|Q43872 Peroxidase 64 precursor (EC 1.11.1.7) (Atperox P64) (PRXR4) (ATP17a) {Arabidopsis thaliana}
CATMA1a59120	7	1.39685	2	1.36537	4	0.0312326	0	0.316737	1	0.977464	10.1412	0.000475934	0.00395392	0.00638944	44.7241	4.31074	1.42225e-07	1.8709e-06	0.000405327	AT1G69810	AT1G69810.1	1	WRKY family transcription factor
CATMA4a33580	9	2.53162	3	4.13587	3	0.118354	0	1.19671	3	1.63369	10.1113	1.58461e-05	0.000487184	0.00902806	21.3902	3.45604	1.84057e-07	2.3321e-06	0.000722054	AT4G31910	AT4G31910.1	4	transferase family protein, low similarity to anthranilate N-hydroxycinnamoyl/benzoyltransferase Dianthus caryophyllus GI:3288180, 10-deacetylbaccatin III-10-O-acetyl transferase Taxus cuspidata GI:6746554; contains Pfam profile PF02458 transferase f
CATMA4a18900	9	0.668548	2	0.644614	4	0.0530657	0	0.534161	3	0.9642	10.066	0.00439787	0.0184613	0.0242022	12.5985	1.20678	0.00125663	0.00379797	0.00357803	AT4G17880	AT4G17880.1	4	basic helix-loop-helix (bHLH) family protein, bHLH protein, Arabidopsis thaliana, PATCHX:E255557
CATMA2a19010	6	1.61453	2	2.64692	4	0.0718595	0	0.714668	0	1.63944	9.94535	6.68382e-09	4.22027e-06	0.000235115	22.4679	3.70371	3.238e-11	7.41305e-09	8.37814e-07	AT2G20515	AT2G20515.1	2	expressed protein
CATMA4a26060	10	3.81495	4	3.96687	4	0.0892802	0	0.887035	2	1.03982	9.93541	0.00370847	0.0163462	0.0287249	42.73	4.47205	3.40791e-06	2.42003e-05	0.00462553	AT4G24310	AT4G24310.1	4	expressed protein, contains Pfam profile PF05078: Protein of unknown function (DUF679)
CATMA1a18740	11	0.468949	2	0.516512	3	0.306859	2	3.00279	4	1.10143	9.78556	8.38067e-06	0.000337768	0.00121886	1.52822	0.172011	0.00133874	0.0039967	1.93035e-05	AT1G19715	AT1G19715.1	1	jacalin lectin family protein, similar to agglutinin (Castanea crenata) GI:25528883; contains Pfam profile PF01419: Jacalin-like lectin domain
CATMA1a28980	12	5.67983	4	4.69097	4	0.0928496	0	0.899781	4	0.8259	9.69073	0.000321059	0.00306413	0.00240365	61.1724	5.21346	1.00689e-08	2.63076e-07	7.32802e-05	AT1G30840	AT1G30840.1	1	purine permease-related, low similarity to purine permease (Arabidopsis thaliana) GI:7620007; contains Pfam profiles PF03151: Domain of unknown function, DUF250, PF00892: Integral membrane protein
CATMA2a32900	10	0.195239	2	0.166389	4	0.0394674	0	0.374471	4	0.852232	9.48813	0.00354767	0.0158495	0.0130536	4.94686	0.444331	0.19819	0.273981	0.00130415	AT2G34780	AT2G34780.1	2	expressed protein
CATMA2a45470	8	0.825583	3	0.445945	3	0.0273072	0	0.251691	2	0.540158	9.21699	0.00255449	0.0126094	0.00129484	30.2331	1.7718	6.87203e-07	6.63304e-06	2.17512e-05	AT2G47000	AT2G47000.1	2	multidrug resistant (MDR) ABC transporter, putative, similar to multidrug-resistant protein CjMDR1 (Coptis japonica) GI:14715462, MDR-like p-glycoprotein (Arabidopsis thaliana) GI:24324262; contains Pfam profiles PF00005: ABC transporter, PF00664: AB
CATMA5a52050	8	0.230508	2	0.371087	2	0.0917081	0	0.822807	4	1.60987	8.97202	3.71266e-05	0.000786028	0.0144069	2.51349	0.451001	0.770974	0.822887	0.00152683	AT5G56250	AT5G56250.1	5	expressed protein
CATMA3a23170	12	2.82411	4	1.27529	4	0.0527048	0	0.467545	4	0.451572	8.87101	0.00141251	0.00829658	0.000311054	53.5835	2.72762	4.49586e-09	1.39041e-07	1.32211e-06	AT3G23175	AT3G23175.1	3	lesion inducing protein-related, similar to ORF, able to induce HR-like lesions (Nicotiana tabacum); contains Pfam profile PF05514: HR-like lesion-inducing
CATMA4a02865	9	0.33087	2	0.335113	3	0.0599804	0	0.529291	4	1.01282	8.82439	0.000272251	0.00270006	0.00535635	5.5163	0.633136	0.0133597	0.0283389	0.000300442	AT4G02560	AT4G02560.1	4	homeobox protein LUMINIDEPENDENS (LD), identical to Homeobox protein LUMINIDEPENDENS (Swiss-Prot:Q38796) (Arabidopsis thaliana)
CATMA1a68540	5	0.539628	2	0.321546	2	0.0266744	0	0.231728	1	0.595865	8.68728	0.00372687	0.0164177	0.00252503	20.2302	1.3876	9.771e-06	6.02464e-05	7.86468e-05	AT1G79450	AT1G79450.1	1	LEM3 (ligand-effect modulator 3) family protein / CDC50 family protein, similar to GI:4966357; GI:4585976; GI:11994416; GI:9757735 from (Arabidopsis thaliana)
CATMA1a52640	8	0.172072	1	0.117035	3	0.0249408	0	0.2144	4	0.680149	8.59636	0.0033452	0.0151699	0.00428516	6.89922	0.54587	0.0179799	0.036514	0.000208122	AT1G63420	AT1G63420.1	1	expressed protein
CATMA5a51300	9	0.223448	2	0.162596	3	0.0150471	0	0.127702	4	0.727671	8.48684	0.00807878	0.0285375	0.0114522	14.8499	1.27325	0.000254391	0.000967629	0.00107615	AT5G55550	AT5G55550.1	5	RNA recognition motif (RRM)-containing protein, similar to DAZ associated protein 1 (Homo sapiens) GI:8671754; contains InterPro entry IPR000504: RNA-binding region RNP-1 (RNA recognition motif) (RRM)
CATMA3a15410	4	0.500015	0	0.27602	2	0.0444257	0	0.374694	2	0.552024	8.43418	0.00434197	0.0182699	0.00190392	11.2551	0.736655	0.000419101	0.00148389	4.49875e-05	AT3G15990	AT3G15990.1	3	sulfate transporter, putative, similar to sulfate transporter (Arabidopsis thaliana) GI:2285885; contains Pfam profiles PF00916: Sulfate transporter family, PF01740: STAS domain
CATMA4a16520	7	2.72569	3	3.0692	4	0.0494188	0	0.412392	0	1.12603	8.34484	0.000970617	0.00647962	0.0178783	55.155	7.44243	6.7679e-08	1.00157e-06	0.00220618	AT4G15740	AT4G15740.1	4	C2 domain-containing protein, similar to cold-regulated gene SRC2 (Glycine max) GI:2055230; contains Pfam profile PF00168: C2 domain
CATMA1a46390	5	0.561008	0	0.803219	4	0.0275223	0	0.222669	1	1.43174	8.09052	4.31638e-05	0.000838594	0.00977605	20.3838	3.60722	1.3342e-07	1.78294e-06	0.000847679	AT1G55320	AT1G55320.1	1	acyl-activating enzyme 18 (AAE18), nearly identical to acyl-activating enzyme 18 (Arabidopsis thaliana) GI:29893268; similar to acetyl-CoA synthetase (SP|P27095) from Methanothrix soehngenii; contains Pfam AMP-binding enzyme domain PF00501l; identica
CATMA1a32030	12	14.0483	4	15.2055	4	0.617665	0	4.95431	4	1.08237	8.02103	0.00227827	0.0115856	0.0252777	22.7442	3.06914	6.51589e-06	4.28939e-05	0.00381651	AT1G33800	AT1G33800.1	1	expressed protein, contains Pfam profile PF04669: Protein of unknown function (DUF579)
CATMA5a21620	6	0.718475	2	1.59236	4	0.0905278	0	0.639375	0	2.2163	7.06274	1.17912e-06	9.39027e-05	0.0200358	7.93651	2.49049	4.95757e-07	5.12463e-06	0.00267866	AT5G24090	AT5G24090.1	5	acidic endochitinase (CHIB1), identical to SP|P19172 Acidic endochitinase precursor (EC 3.2.1.14) {Arabidopsis thaliana}
CATMA2a24980	11	3.66039	4	2.21419	2	0.107329	1	0.755264	4	0.604907	7.03688	0.00634957	0.0238526	0.00316133	34.1043	2.93168	2.13314e-07	2.60271e-06	0.000118155	AT2G26640	AT2G26640.1	2	beta-ketoacyl-CoA synthase, putative, similar to beta-ketoacyl-CoA synthase (Simmondsia chinensis)(GI:1045614)
CATMA1a52880	5	0.0928864	1	0.0640789	0	0.0457192	0	0.31866	4	0.689863	6.96993	0.00268873	0.0130845	0.00325441	2.03167	0.201089	0.0529212	0.0913612	0.000126276	AT1G63670	AT1G63670.1	1	expressed protein
CATMA2a45110	11	1.03747	3	0.999381	4	0.0945909	0	0.651194	4	0.963291	6.88432	0.000120103	0.00154262	0.00261191	10.9679	1.53469	2.49305e-06	1.87399e-05	8.48001e-05	AT2G46690	AT2G46690.1	2	auxin-responsive family protein, similar to indole-3-acetic acid induced protein ARG7 (SP:P32295) (Phaseolus aureus)
CATMA1a24480	12	3.01234	4	2.24601	4	0.270751	0	1.84227	4	0.745602	6.80428	0.00716159	0.0260631	0.00987167	11.1259	1.21916	0.000224493	0.000868734	0.000859879	AT1G26250	AT1G26250.1	1	proline-rich extensin, putative, similar to extensin gi|1165322|gb|AAB53156; contains proline-rich extensin domains, INTERPRO:IPR002965
CATMA2a01050	6	0.205036	2	0.144753	0	0.0680159	0	0.457132	4	0.705985	6.72095	0.00384824	0.0167961	0.00456123	3.01453	0.316654	0.916842	0.936969	0.000234172	AT2G01990	AT2G01990.1	2	expressed protein, similar to hypothetical protein [Arabidopsis thaliana] (TAIR:At1g14630.1); similar to hypothetical protein [Oryza sativa (japonica cultivar-group)] (GB:BAD38245.1)
CATMA4a15630	12	1.66966	3	1.73359	4	0.100689	1	0.674933	4	1.03829	6.70314	0.000317227	0.00303488	0.00664031	16.5823	2.56853	5.31832e-07	5.41625e-06	0.000439607	AT4G15093	AT4G15093.1	4	catalytic LigB subunit of aromatic ring-opening dioxygenase family, contains Pfam PF02900: Catalytic LigB subunit of aromatic ring-opening dioxygenase
CATMA1a07540	9	1.51489	3	1.93776	3	0.264481	0	1.76551	3	1.27915	6.67537	0.000220239	0.00229051	0.0156299	5.72777	1.09757	0.000777125	0.00251313	0.00173142	AT1G08620	AT1G08620.1	1	transcription factor jumonji (jmj) family protein / zinc finger (C5HC2 type) family protein, contains Pfam domains, PF02375: jmjN domain, PF02373: jmjC domain and PF02928: C5HC2 zinc finger
CATMA2a39100	7	0.355574	2	0.32879	1	0.0839537	0	0.5564	4	0.924674	6.62746	0.00153665	0.00880074	0.00965312	4.23536	0.590925	0.0614788	0.103602	0.000823555	AT2G40770	AT2G40770.1	2	SNF2 domain-containing protein / helicase domain-containing protein / zinc finger (C3HC4 type RING finger) family protein, low similarity to SP|P36607 DNA repair protein rad8 {Schizosaccharomyces pombe}; contains Pfam profiles PF00271: Helicase conse
CATMA1a68330	11	0.292055	2	0.256014	3	0.103518	2	0.675407	4	0.876597	6.52451	0.00394452	0.0171768	0.0141548	2.82129	0.379052	0.893385	0.920601	0.00148702	AT1G79200	AT1G79200.1	1	expressed protein
CATMA1a14240	6	0.460675	2	0.467049	2	0.109896	0	0.707831	2	1.01384	6.44092	0.000204875	0.00219878	0.00454031	4.19192	0.659832	0.014738	0.0308907	0.000232498	NA	NA	NA	NA
CATMA4a14840	7	1.69261	3	1.59995	4	0.111992	0	0.7029	0	0.945257	6.27632	0.00254603	0.0125926	0.0150591	15.1136	2.27622	6.81871e-06	4.44242e-05	0.0016496	AT4G14465	AT4G14465.1	4	DNA-binding protein-related, contains Pfam domain PF03479: Domain of unknown function (DUF296), found in AT-hook motifs Pfam:PF02178
CATMA1a07520	11	1.12361	3	1.25934	4	0.271627	0	1.67333	4	1.1208	6.16039	0.000187858	0.00209851	0.0074542	4.13659	0.752596	0.00892066	0.0201346	0.000536167	AT1G08600	AT1G08600.1	1	SNF2 domain-containing protein / helicase domain-containing protein, similar to SP|P46100 Transcriptional regulator ATRX {Homo sapiens}; contains PFam profiles PF00271: Helicase conserved C-terminal domain, PF00176: SNF2 family N-terminal domain; non
CATMA5a59630	10	0.454943	2	0.367156	3	0.3031	1	1.84199	4	0.807038	6.07716	8.91217e-06	0.000351706	0.000235115	1.50097	0.199326	0.000121057	0.000504261	7.57318e-07	AT5G64170	AT5G64170.1	5	dentin sialophosphoprotein-related, contains weak similarity to Swiss-Prot:Q9NZW4 dentin sialophosphoprotein precursor (Homo sapiens)
CATMA2a32840	10	0.224302	2	0.238865	4	0.0535705	0	0.319222	4	1.06492	5.95891	0.00211621	0.0109826	0.02364	4.18704	0.748271	0.0329515	0.0610448	0.00343197	AT2G34720	AT2G34720.1	2	CCAAT-binding transcription factor (CBF-B/NF-YA) family protein, contains Pfam profile: PF02045 CCAAT-binding transcription factor (CBF-B/NF-YA) subunit B
CATMA4a23675	12	0.26751	2	0.420676	4	0.493787	2	2.91253	4	1.57256	5.89835	6.92837e-05	0.00114096	0.0271267	0.541752	0.144436	1.95029e-05	0.000108339	0.00422911	AT4G21990	2003-04-01	4	Encodes a protein disulfide isomerase-like (PDIL) protein, a member of a multigene family within the thioredoxin (TRX) superfamily. This protein also belongs to the adenosine 5'-phosphosulfate reductase-like (APRL) group.
CATMA1a28520	8	0.750874	2	0.666627	4	0.124847	0	0.726764	2	0.887801	5.82122	0.000885583	0.00603966	0.00532279	6.01434	0.917253	0.000653382	0.00216607	0.000297857	AT1G30510	AT1G30510.1	1	ferredoxin--NADP(+) reductase, putative / adrenodoxin reductase, putative, strong similarity to SP|P41345 Ferredoxin--NADP reductase, root isozyme, chloroplast precursor (EC 1.18.1.2) (FNR) {Oryza sativa}, ferredoxin-NADP reductase precursor (Zea may
CATMA1a46055	10	3.19433	2	6.55915	4	0.513423	0	2.98261	4	2.05337	5.80928	2.29086e-08	7.31467e-06	0.00380878	6.22163	2.19913	1.24799e-08	3.03077e-07	0.000164878	AT1G55020	AT1G55020.1	1	lipoxygenase (LOX1), identical to SP|Q06327
CATMA1a68390	10	1.7588	2	2.565	4	0.24401	0	1.40522	4	1.45839	5.75886	2.96249e-06	0.000172686	0.00413322	7.20788	1.82534	3.92767e-07	4.21529e-06	0.000193258	AT1G79270	AT1G79270.1	1	expressed protein, contains Pfam profile PF04146: YT521-B-like family
CATMA1a63610	8	0.391969	2	0.510259	4	0.0409188	0	0.234944	2	1.30178	5.74172	7.38043e-05	0.00118628	0.0105675	9.5792	2.17183	1.26356e-06	1.10046e-05	0.000953965	AT1G74210	AT1G74210.1	1	glycerophosphoryl diester phosphodiesterase family protein, low similarity to glycerophosphodiester phosphodiesterase (Borrelia hermsii) GI:1399038; contains Pfam profile PF03009: Glycerophosphoryl diester phosphodiesterase family
CATMA3a20350	5	0.416613	2	0.432144	0	0.113557	0	0.637825	3	1.03728	5.61676	0.00155604	0.00886882	0.0173648	3.66874	0.677528	0.0573033	0.0976579	0.00210966	AT3G20620	AT3G20620.1	3	F-box family protein-related, contains weak hit to TIGRFAM TIGR01640 : F-box protein interaction domain; similar to F-box protein family, AtFBX8 (GI:20197464) (Arabidopsis thaliana)
CATMA5a40890	10	0.137377	2	0.103983	4	0.0379843	0	0.209604	4	0.756913	5.51818	0.004167	0.0178381	0.00599736	3.61669	0.496091	0.174784	0.246618	0.000364892	AT5G45050	AT5G45050.1	5	disease resistance protein-related, similar to NL27 (Solanum tuberosum) GI:3947735; contains Pfam profiles PF03106: WRKY DNA -binding domain, PF00931: NB-ARC domain, PF00560: Leucine Rich Repeat
CATMA1a05710	6	0.373829	0	0.433511	2	0.0884351	0	0.483528	4	1.15965	5.46761	5.33475e-05	0.000968258	0.00477548	4.22716	0.896559	0.000864685	0.0027563	0.000252527	AT1G06670	AT1G06670.1	1	DEIH-box RNA/DNA helicase, identical to DEIH-box RNA/DNA helicase GB:BAA84364 GI:5881579 (Arabidopsis thaliana)
CATMA2a26680	13	1.33232	3	1.718	4	0.411175	2	2.23346	4	1.28948	5.4319	2.44279e-06	0.000158345	0.00193447	3.24028	0.769212	0.00205751	0.00573785	4.85028e-05	AT2G28290	AT2G28290.1	2	chromatin remodeling protein, putative (SYD), similar to transcriptional activator HBRM (Homo sapiens) GI:414117; contains Pfam profiles PF00271: Helicase conserved C-terminal domain, PF00176: SNF2 family N-terminal domain; identical to cDNA putative
CATMA1a26300	6	0.271177	2	0.288745	0	0.110982	0	0.595363	4	1.06478	5.36452	0.00118289	0.0074318	0.0170219	2.44344	0.484989	0.688008	0.755841	0.00204014	AT1G28100	AT1G28100.1	1	expressed protein
CATMA2a45970	5	0.326634	2	0.304779	2	0.0588557	0	0.310682	1	0.933092	5.2787	0.00104744	0.00681314	0.00753604	5.54973	0.981002	0.00065351	0.00216607	0.000546802	AT2G47500	AT2G47500.1	2	kinesin motor protein-related
CATMA2a42880	10	1.05493	2	1.18105	4	0.0865684	0	0.456214	4	1.11955	5.26999	4.61747e-05	0.000881274	0.00372101	12.1861	2.58881	4.62737e-08	7.62209e-07	0.000158232	AT2G44450	AT2G44450.1	2	glycosyl hydrolase family 1 protein, contains Pfam PF00232 : Glycosyl hydrolase family 1 domain; TIGRFAM TIGR01233: 6-phospho-beta-galactosidase; similar to amygdalin hydrolase isoform AH I precursor (GI:16757966) (Prunus serotina)
CATMA2b00960	7	0.713422	1	0.434063	2	0.110906	0	0.581386	4	0.608425	5.24215	0.00590827	0.022817	0.00190392	6.43267	0.746601	0.000706461	0.00231125	4.59835e-05	AT2G01910	AT2G01910.1	2	Binds microtubules. Induces a crisscross mesh of microtubules, not bundles. Not involved in microtubule polymerization nor nucleation. Localizes to mitochondria.
CATMA5a44290	4	0.515706	2	0.3623	0	0.146142	0	0.742006	2	0.702533	5.07729	0.000748831	0.0053781	0.00107681	3.5288	0.488272	0.0792371	0.127956	1.49221e-05	AT5G48340	AT5G48340.1	5	expressed protein
CATMA3a19930	9	1.63485	3	1.60998	4	0.0958419	0	0.486593	2	0.984787	5.07704	0.00199011	0.0105375	0.0156299	17.0578	3.30868	4.19464e-07	4.47645e-06	0.00173874	AT3G20250	AT3G20250.1	3	pumilio/Puf RNA-binding domain-containing protein, contains Pfam profile: PF00806 Pumilio-family RNA binding domains (aka PUM-HD, Pumilio homology domain) (8 copies at C-terminus)
CATMA4a30610	10	0.544786	3	0.554601	4	0.0146116	0	0.0741238	3	1.01802	5.07293	0.00271246	0.0131423	0.0224284	37.2844	7.48209	2.14763e-08	4.3404e-07	0.0031495	AT4G28890	AT4G28890.1	4	zinc finger (C3HC4-type RING finger) family protein, contains Pfam profile: PF00097 zinc finger, C3HC4 type (RING finger)
CATMA1a12080	5	0.288217	2	0.235114	0	0.0613199	1	0.309214	2	0.815753	5.04264	0.00629051	0.023737	0.0115841	4.70022	0.76036	0.0115777	0.0252082	0.00111565	AT1G13120	AT1G13120.1	1	expressed protein, contains Prosite PS00012: Phosphopantetheine attachment site; similar to GLE1 (GI:3288817) {Homo sapiens}; EST gb|N37870 comes from this gene
CATMA3a40040	11	0.665033	2	0.665587	4	0.215542	1	1.07523	4	1.00083	4.98848	0.000179523	0.00203934	0.00397376	3.0854	0.61902	0.0531516	0.0916754	0.000181144	AT3G46950	AT3G46950.1	3	mitochondrial transcription termination factor-related / mTERF-related, contains Pfam profile PF02536: mTERF
CATMA1a66890	11	0.411624	2	0.460462	4	0.135222	1	0.665115	4	1.11865	4.91868	0.00167777	0.00929952	0.0279365	3.04405	0.692304	0.103747	0.160263	0.00440171	AT1G77740	AT1G77740.1	1	1-phosphatidylinositol-4-phosphate 5-kinase, putative / PIP kinase, putative / PtdIns(4)P-5-kinase, putative / diphosphoinositide kinase, putative, strong similarity to phosphatidylinositol-4-phosphate 5-kinase AtPIP5K1 (Arabidopsis thaliana) GI:3702
CATMA1a15290	6	0.260166	2	0.279856	3	0.0451045	0	0.219408	1	1.07568	4.86443	1.98267e-05	0.000560547	0.0019254	5.76807	1.2755	3.04664e-06	2.20481e-05	4.76817e-05	AT1G16300	AT1G16300.1	1	glyceraldehyde 3-phosphate dehydrogenase, cytosolic, putative / NAD-dependent glyceraldehyde-3-phosphate dehydrogenase, putative, similar to glyceraldehyde-3-phosphate dehydrogenase (Pinus sylvestris) GI:1100223; contains Pfam profiles PF02800: Glyce
CATMA5a36430	10	11.6815	2	13.0604	4	0.630443	0	3.02823	4	1.11804	4.80333	0.000447134	0.00381524	0.013338	18.5291	4.31288	3.16775e-08	5.83991e-07	0.00135373	AT5G40730	AGP24	5
CATMA1a45100	12	12.4051	4	8.16627	4	0.49191	1	2.35421	3	0.6583	4.78585	0.000712174	0.00520361	0.000568195	25.2182	3.4688	6.25642e-10	3.58278e-08	4.87431e-06	AT1G54000	AT1G54000.1	1	myrosinase-associated protein, putative, similar to myrosinase-associated proteins GI:1769968, GI:1769970, GI:1216391, GI:1216389 from (Brassica napus); contains Pfam profile PF00657: GDSL-like Lipase/Acylhydrolase; contains 1 predicted transmembrane
CATMA1a15680	5	0.529439	2	0.549152	0	0.187563	0	0.896638	3	1.03723	4.78046	1.25733e-05	0.000426432	0.0012429	2.82273	0.612457	0.0319857	0.059546	1.98484e-05	AT1G16710	AT1G16710.1	1	TAZ zinc finger family protein / zinc finger (ZZ type) family protein, contains Pfam profiles PF02135: TAZ zinc finger, PF00569: Zinc finger, ZZ type
CATMA3a28310	11	0.858899	2	1.46299	4	0.286994	2	1.34921	3	1.70333	4.70119	1.23162e-05	0.00042418	0.0287486	2.99274	1.08433	0.00169133	0.00487271	0.0046365	AT3G28430	AT3G28430.1	3	expressed protein, non-consensus GC donor splice site at exon 16
CATMA1a30200	12	0.946895	2	0.822808	4	0.341644	2	1.60277	4	0.868954	4.69135	0.000402776	0.00355277	0.00258412	2.77159	0.513366	0.247567	0.329322	8.32158e-05	AT1G31930	AT1G31930.1	1	extra-large guanine nucleotide binding protein, putative / G-protein, putative, similar to extra-large G-protein (XLG) (Arabidopsis thaliana) GI:3201680; contains Pfam profile PF00503: G-protein alpha subunit
CATMA5a15680	6	0.277889	1	0.261214	4	0.0261893	0	0.120847	1	0.939997	4.61438	0.00146007	0.00848383	0.00944595	10.6108	2.16152	1.4613e-06	1.22616e-05	0.00079163	AT5G17420	AT5G17420.1	5	cellulose synthase, catalytic subunit (IRX3), identical to gi:5230423
CATMA5a05540	9	0.528198	2	0.615711	4	0.037206	0	0.170085	3	1.16568	4.57144	0.000435583	0.00375473	0.0170219	14.1966	3.62002	9.4628e-08	1.32777e-06	0.00204209	AT5G06330	AT5G06330.1	5	hairpin-responsive protein, putative (HIN1), similar to harpin-induced protein hin1 ( GI:1619321) (Nicotiana tabacum)
CATMA1a01940	8	0.578499	3	0.845376	3	0.143671	0	0.656606	2	1.46133	4.57021	7.27819e-07	7.16192e-05	0.00308325	4.02656	1.28749	3.26026e-06	2.33488e-05	0.000112391	AT1G03060	AT1G03060.1	1	WD-40 repeat family protein / beige-related, similar to BEIGE (GI:3928547) (Rattus norvegicus); Similar to gb|U70015 lysosomal trafficking regulator from Mus musculus and contains 2 Pfam PF00400 WD-40, G-beta repeats. ESTs gb|T43386 and gb|AA395236 c
CATMA1a24350	4	0.0688387	0	0.0481711	0	0.0507512	0	0.22962	4	0.699767	4.52442	0.00845951	0.0295245	0.00494466	1.3564	0.209786	0.00499189	0.0121972	0.000264951	AT1G26130	AT1G26130.1	1	haloacid dehalogenase-like hydrolase family protein, similar to Potential phospholipid-transporting ATPase (EC 3.6.3.1) from Homo sapiens (SP|Q9Y2Q0, SP|O43520), Mus musculus (SP|P98200, SP|P70704), {Bos taurus} SP|Q29449; contains InterPro accession
CATMA5a36170	5	0.156319	1	0.164041	1	0.0769294	0	0.347048	3	1.04939	4.51125	0.000627352	0.00477725	0.0111311	2.03199	0.472674	0.907292	0.929572	0.00103128	AT5G40520	AT5G40520.1	5	similar to hypothetical protein [Arabidopsis thaliana] (TAIR:At5g07170.1); similar to B1158C05.16 [Oryza sativa (japonica cultivar-group)] (GB:NP_917835.1)
CATMA5a36700	11	1.91204	3	1.99335	4	0.145286	0	0.644405	4	1.04253	4.43542	0.000362113	0.00333787	0.00777895	13.1605	3.09332	5.43073e-08	8.46052e-07	0.000570819	AT5G41040	AT5G41040.1	5	transferase family protein, similar to hypersensitivity-related gene product HSR201 - Nicotiana tabacum, EMBL:X95343; contains Pfam transferase family domain PF00248
CATMA1a68620	16	18.2438	4	33.6793	4	2.75929	4	12.2085	4	1.84607	4.42451	2.62459e-06	0.000164076	0.0295506	6.61179	2.75868	8.11478e-08	1.17116e-06	0.00482316	AT1G79530	AT1G79530.1	1	glyceraldehyde 3-phosphate dehydrogenase, cytosolic, putative / NAD-dependent glyceraldehyde-3-phosphate dehydrogenase, putative, similar to glyceraldehyde-3-phosphate dehydrogenase (Pinus sylvestris) GI:1100223; contains Pfam profiles PF02800: Glyce
CATMA5a16190	5	0.779958	1	0.4794	2	0.124681	0	0.541316	2	0.614649	4.3416	0.00669419	0.024793	0.00145219	6.25562	0.88562	9.83769e-05	0.000421846	2.87535e-05	AT5G17910	AT5G17910.1	5	expressed protein
CATMA2a17710	7	1.46507	2	1.19901	4	0.0716245	0	0.309527	1	0.818397	4.32152	0.00269185	0.0130912	0.00562429	20.4549	3.87369	1.91335e-08	3.9938e-07	0.000330317	AT2G19110	AT2G19110.1	2	ATPase E1-E2 type family protein / haloacid dehalogenase-like hydrolase family protein / heavy-metal-associated domain-containing protein, similar to cadmium efflux pump protein from Geobacillus stearothermophilus (GI:16753175), cadmium resistance pr
CATMA2a44715	11	3.03906	2	4.96484	4	2.0969	2	8.99938	3	1.63368	4.29176	1.3613e-05	0.000450419	0.0281025	1.44931	0.551686	0.434655	0.521682	0.00446216	AT2G46340	AT2G46340.1	2	phytochrome A supressor spa1 (SPA1), identical to phytochrome A supressor spa1 (GI:4809171) (Arabidopsis thaliana); contains 8 WD-40 repeats (Pfam PF00400) (1 weak)
CATMA1a60500	7	0.544046	3	0.375852	1	0.185644	0	0.786902	3	0.690846	4.23876	0.00583749	0.0226788	0.00302374	2.93058	0.477635	0.315793	0.403415	0.000107748	AT1G71210	AT1G71210.1	1	pentatricopeptide (PPR) repeat-containing protein, contains Pfam profile PF01535: PPR repeat
CATMA1a17990	6	1.32203	2	1.14349	2	0.417718	0	1.7581	2	0.86495	4.20883	0.000460716	0.00388736	0.00255727	3.16488	0.65041	0.0207119	0.0411469	8.03259e-05	AT1G18950	AT1G18950.1	1	aminoacyl-tRNA synthetase family, contains aminoacyl-transfer RNA synthetases class-II signature 1, PROSITE:PS00179
CATMA4a12790	4	0.999607	2	1.08279	0	0.351826	0	1.47854	2	1.08321	4.20248	0.00149221	0.0086243	0.0229005	2.84119	0.732334	0.0712917	0.117197	0.00326114	AT4G12640	AT4G12640.1	4	RNA recognition motif (RRM)-containing protein, contains InterPro entry IPR000504: RNA-binding region RNP-1 (RNA recognition motif) (RRM)
CATMA1a02690	8	0.38103	2	0.262432	2	0.115225	1	0.481011	3	0.688744	4.17454	0.00459645	0.0190417	0.00234165	3.30684	0.545585	0.0760985	0.123707	6.95357e-05	AT1G03830	AT1G03830.1	1	guanylate-binding family protein, contains Pfam domains PF02263: Guanylate-binding protein, N-terminal domain and PF02841: Guanylate-binding protein, C-terminal domain
CATMA3a10410	12	3.17912	4	2.38546	4	0.295044	0	1.23143	4	0.750352	4.17373	0.00117367	0.00738611	0.00165041	10.7751	1.93714	9.88067e-08	1.37874e-06	3.64081e-05	AT3G11420	AT3G11420.1	3	fringe-related protein, similar to hypothetical protein GB:AAC23643 (Arabidopsis thaliana) + weak similarity to Fringe (Schistocerca gregaria)(GI:6573138);Fringe encodes an extracellular protein that regulates Notch signalling.
CATMA5a43700	10	1.76186	2	3.74869	4	0.193984	0	0.806567	4	2.12768	4.1579	1.53067e-09	1.83092e-06	0.00542934	9.08251	4.64771	2.74528e-12	2.43592e-09	0.000309467	AT5G47720	AT5G47720.1	5	acetyl-CoA C-acyltransferase, putative / 3-ketoacyl-CoA thiolase, putative, strong similarity to Acetoacetyl-coenzyme A thiolase (E.C. 2.3.1.9) (Raphanus sativus) GI:1542941; contains InterPro accession IPR002155: Thiolase
CATMA5a09710	7	0.732325	2	0.686327	1	0.335024	1	1.39128	3	0.937189	4.15278	0.00051752	0.00416268	0.00463948	2.18589	0.493305	0.798848	0.844665	0.000243088	AT5G10950	AT5G10950.1	5	cylicin-related, low similarity to SP|Q28092 Cylicin II (Multiple-band polypeptide II) {Bos taurus}
CATMA3a23950	9	1.84865	3	1.09882	4	0.0847543	0	0.349337	2	0.594393	4.12176	0.000947428	0.00634157	0.000229923	21.8118	3.14546	1.03357e-10	1.42388e-08	6.97932e-07	AT3G24020	AT3G24020.1	3	disease resistance-responsive family protein, contains similarity to disease resistance response protein 206-d (Pisum sativum) gi|508844|gb|AAB18669
CATMA3a14480	10	0.467987	2	0.421169	4	0.164746	0	0.67062	4	0.89996	4.07063	8.92555e-05	0.00128288	0.00129484	2.84066	0.62803	0.0244992	0.0474152	2.18638e-05	AT3G15120	AT3G15120.1	3	AAA-type ATPase family protein, contains PROSITE domains, PS00674: AAA-protein family signature and PS00017: ATP/GTP-binding site motif A (P-loop)
CATMA2a21080	10	1.56942	2	1.54329	4	0.180532	0	0.733451	4	0.983353	4.06273	0.00225556	0.0115164	0.0163211	8.69333	2.10416	3.28235e-06	2.34847e-05	0.00190416	AT2G22570	AT2G22570.1	2	isochorismatase hydrolase family protein, contains Pfam profile PF00857: isochorismatase family protein
CATMA3a13550	4	0.606377	2	0.581227	1	0.140407	0	0.566424	1	0.958524	4.03416	0.000429631	0.00372462	0.00485871	4.31871	1.02613	0.000191549	0.000752394	0.000259063	AT3G14270	AT3G14270.1	3	phosphatidylinositol-4-phosphate 5-kinase family protein, similar to SP|Q9Z1T6 FYVE finger-containing phosphoinositide kinase (EC 2.7.1.68) (1- phosphatidylinositol-4-phosphate kinase) (PIP5K) (PtdIns(4)P-5-kinase) {Mus musculus}; contains Pfam profi
CATMA3a51060	11	0.875862	2	0.709683	4	0.27398	1	1.10247	4	0.810268	4.0239	8.17197e-05	0.00123099	0.000551623	3.19682	0.643723	0.00395454	0.0100448	4.29534e-06	AT3G58050	AT3G58050.1	3	expressed protein
CATMA5a61380	6	3.7336	2	2.91266	1	0.841796	0	3.36334	3	0.780119	3.99543	0.00412379	0.0177131	0.00500138	4.43528	0.866002	0.00127172	0.00383288	0.000272317	AT5G66030	AT5G66030.1	5	Involved in golgi protein trafficking. AtARL1 binds directly to the GRIP domain of AtGRIP in a GTP-dependent manner. Localized to the golgi apparatus, tyrosine 717 in AtGRIP is crucial for Golgi localization.
CATMA4a34560	7	0.866139	1	0.90085	3	0.342853	0	1.35357	3	1.04008	3.94797	2.45183e-05	0.00061227	0.0018173	2.52627	0.665536	0.0313566	0.0585483	4.22126e-05	AT4G32820	AT4G32820.1	4	expressed protein, ; expression supported by MPSS
CATMA1a24040	9	0.444637	2	0.730144	3	0.211514	0	0.812799	4	1.64211	3.84277	4.76681e-06	0.00023302	0.0242709	2.10217	0.898308	0.0194061	0.0389716	0.00359723	AT1G25380	AT1G25380.1	1	mitochondrial substrate carrier family protein, contains Pfam profile: PF00153 mitochondrial carrier protein
CATMA3a55500	11	1.55957	3	2.22065	2	0.449763	2	1.72672	4	1.42389	3.83919	6.38209e-05	0.00109405	0.0280702	3.46754	1.28605	0.000199213	0.000779266	0.00443448	AT3G62360	AT3G62360.1	3	expressed protein
CATMA5a38620	4	0.14986	2	0.125171	0	0.0425002	0	0.162505	2	0.835254	3.82363	0.00166366	0.00926195	0.00413322	3.5261	0.770261	0.00463682	0.0114552	0.000193969	AT5G42810	AT5G42810.1	5	Encodes an inositol tetra-/pentaphosphate 2-kinase, involved in the biosynthesis of phytic acid, a regulator of intracellular signaling, a highly abundant animal antinutrient, and a phosphate and mineral storage compound in plant seeds.
CATMA5a50810	5	0.385741	2	0.336283	2	0.130698	0	0.498321	1	0.871784	3.81276	0.00227048	0.0115614	0.00702228	2.95139	0.674832	0.046953	0.0825627	0.00047915	AT5G55030	AT5G55030.1	5	expressed protein
CATMA3a54680	10	0.569869	2	0.71507	4	0.157003	2	0.593095	2	1.2548	3.77761	2.96025e-05	0.000685927	0.0081268	3.62967	1.20566	4.86431e-05	0.000233124	0.000611061	AT3G61560	AT3G61560.1	3	reticulon family protein (RTNLB6), contains Pfam profile PF02453: Reticulon
CATMA4a16790	4	1.12755	2	1.09453	2	0.0738987	0	0.279051	0	0.970713	3.77613	0.00040952	0.0035872	0.00511678	15.2581	3.92233	3.27584e-09	1.10316e-07	0.000282277	AT4G15960	AT4G15960.1	4	epoxide hydrolase, putative, similar to epoxide hydrolase (Solanum tuberosum) GI:407944; contains Pfam profile PF00561: hydrolase, alpha/beta fold family
CATMA4a30570	6	0.57067	2	0.848234	4	0.0321861	0	0.121488	0	1.48638	3.77454	2.07761e-05	0.000576631	0.0233869	17.7304	6.98206	2.82006e-10	2.37418e-08	0.00337979	AT4G28850	AT4G28850.1	4	xyloglucan:xyloglucosyl transferase, putative / xyloglucan endotransglycosylase, putative / endo-xyloglucan transferase, putative, contains similarity to xyloglucan endotransglycosylase XET2 GI:8886867 from (Asparagus officinalis)
CATMA2a44800	6	0.19731	1	0.14935	1	0.255685	0	0.961252	4	0.756928	3.75952	0.00475004	0.0195014	0.00407441	0.771693	0.15537	1.41445e-05	8.2125e-05	0.000189282	AT2G46450	AT2G46450.1	2	cyclic nucleotide-regulated ion channel, putative (CNGC12), similar to cyclic nucleotide and calmodulin-regulated ion channel (cngc3) GI:4581201 from (Arabidopsis thaliana)
CATMA1a56460	9	0.240911	2	0.330535	2	0.107048	1	0.399826	4	1.37202	3.73503	2.05555e-05	0.000572607	0.0135547	2.2505	0.826697	0.0248601	0.0479666	0.00138434	AT1G67140	AT1G67140.1	1	expressed protein, similar to expressed protein [Arabidopsis thaliana] (TAIR:At2g22795.1); similar to hypothetical protein [Oryza sativa (japonica cultivar-group)] (GB:BAD45833.1)
CATMA1a41690	12	2.35045	3	1.6028	4	0.465562	1	1.73511	4	0.681911	3.72692	3.50332e-05	0.000767186	6.97502e-05	5.04863	0.923744	2.03791e-07	2.50264e-06	6.92813e-08	AT1G50660	AT1G50660.1	1	expressed protein, similar to liver stage antigen-1 (GI:510184) (Plasmodium falciparum); similar to Myosin II heavy chain, non muscle (Swiss-Prot:P08799) (Dictyostelium discoideum); similar to liver stage antigen (GI:9916) (Plasmodium falciparum); si
CATMA3a27160	8	0.897657	2	1.7142	2	0.473409	0	1.75974	4	1.90964	3.71717	5.28536e-09	4.00413e-06	0.00562363	1.89615	0.97412	0.000641774	0.00213558	0.000329536	AT3G27325	AT3G27325.1	3	expressed protein
CATMA2a39565	13	11.0573	3	17.9981	4	1.93663	2	7.18159	4	1.62772	3.70829	1.64759e-06	0.000123552	0.0161944	5.70953	2.50614	2.30096e-08	4.56397e-07	0.00186587	AT2G41220	AT2G41220.1	2	glutamate synthase, chloroplast (GLU2) / ferredoxin-dependent glutamate synthase (Fd-GOGAT 2), identical to SP|Q9T0P4 Ferredoxin-dependent glutamate synthase 2, chloroplast precursor (EC 1.4.7.1) (Fd-GOGAT 2) {Arabidopsis thaliana}
CATMA2a37790	6	0.281415	2	0.200395	0	0.144713	0	0.536349	4	0.712098	3.7063	0.00105574	0.00684878	0.000821426	1.94465	0.373629	0.183649	0.257115	9.64853e-06	AT2G39520	AT2G39520.1	2	expressed protein
CATMA1a50250	14	1.75076	4	2.22473	4	0.477442	2	1.76806	4	1.27072	3.70319	3.93772e-05	0.000809162	0.0104664	3.66695	1.25829	4.43942e-05	0.000215349	0.000941471	AT1G61210	AT1G61210.1	1	WD-40 repeat family protein / katanin p80 subunit, putative, contains 5 WD-40 repeats (PF00400); similar to katanin p80 subunit (GI:3005601) (Strongylocentrotus purpuratus)
CATMA2a24040	5	0.189667	0	0.251498	1	0.148636	0	0.5473	4	1.326	3.68215	1.18552e-07	1.95275e-05	0.00095708	1.27605	0.459525	0.00289793	0.00768286	1.19998e-05	AT2G25660	AT2G25660.1	2	expressed protein
CATMA3a08240	6	0.166685	2	0.17691	1	0.0667967	0	0.245623	3	1.06135	3.67717	0.000168948	0.00195737	0.00601461	2.49541	0.720252	0.0394225	0.0711879	0.000367529	AT3G09370	AT3G09370.1	3	myb family transcription factor (MYB3R3), contains Pfam profile: Myb DNA-binding proteins; identical to cDNA putative c-myb-like transcription factor (MYB3R3) GI:15375285
CATMA5a40650	7	0.804953	2	0.533158	0	0.307476	1	1.13013	4	0.662347	3.6755	0.000653919	0.00490084	0.000317699	2.61794	0.471768	0.300437	0.386553	1.4256e-06	AT5G44800	AT5G44800.1	5	chromodomain-helicase-DNA-binding family protein / CHD family protein, similar to chromatin remodeling factor CHD3 (PICKLE) (Arabidopsis thaliana) GI:6478518; contains Pfam profiles PF00271: Helicase conserved C-terminal domain, PF00176: SNF2 family
CATMA4a00870	10	0.339112	2	0.489683	4	0.142472	0	0.519543	4	1.44402	3.64664	6.62126e-08	1.32024e-05	0.00145253	2.3802	0.942526	0.000103291	0.000439438	2.91388e-05	NA	NA	NA	NA
CATMA5a53810	10	1.52842	3	1.3658	4	0.32785	0	1.1827	3	0.893603	3.60746	0.00733975	0.0265584	0.018483	4.66196	1.15481	0.000577687	0.00194799	0.00235153	AT5G58040	AT5G58040.1	5	fip1 motif-containing protein, contains Pfam profile PF05182: Fip1 motif
CATMA2a46470	14	0.284217	3	0.277077	4	0.104853	1	0.372929	6	0.97488	3.55667	0.0029553	0.0139541	0.0180657	2.71061	0.742976	0.0584141	0.0992608	0.00224116	AT2G48040	AT2G48040.1	2	expressed protein
CATMA5a22430	10	0.534397	2	0.486386	4	0.0984534	0	0.339733	4	0.910159	3.4507	0.000253393	0.00255692	0.00231179	5.42792	1.43167	9.03098e-07	8.25202e-06	6.59147e-05	AT5G24760	AT5G24760.1	5	alcohol dehydrogenase, putative, similar to alcohol dehydrogenase from Solanum tuberosum (SP|p14673); contains Pfam zinc-binding dehydrogenase domain PF00107
CATMA5a38950	7	0.702428	2	0.682806	3	0.137247	0	0.473473	2	0.972065	3.44978	0.00488095	0.0199477	0.0243923	5.11797	1.44212	0.000101452	0.000433316	0.00362811	AT5G43100	AT5G43100.1	5	aspartyl protease family protein, low similarity to CND41, chloroplast nucleoid DNA binding protein (Nicotiana tabacum) GI:2541876; contains Pfam profile PF00026: Eukaryotic aspartyl protease
CATMA5a20710	13	2.09562	4	1.86997	4	0.0725821	1	0.250146	4	0.892323	3.44639	0.00154356	0.00882798	0.00600311	28.8724	7.47551	1.88666e-10	1.7966e-08	0.000366034	AT5G23220	AT5G23220.1	5	isochorismatase hydrolase family protein, low similarity to SP|P45743Isochorismatase (EC 3.3.2.1) (2,3 dihydro-2,3 dihydroxybenzoate synthase) (Superoxide-inducible protein) (SOI1) {Bacillus subtilis}; contains Pfam profile PF00857: isochorismatase f
CATMA1a03140	7	0.667031	2	0.645535	2	0.212847	0	0.731763	3	0.967773	3.43798	0.000502726	0.00407832	0.00558702	3.13386	0.882163	0.00180342	0.00513509	0.000325178	AT1G04300	AT1G04300.1	1	meprin and TRAF homology domain-containing protein / MATH domain-containing protein, weak similarity to ubiquitin-specific protease 12 (Arabidopsis thaliana) GI:11993471;contains Pfam PF00917: Meprin And TRAF-Homology (MATH) domain
CATMA4a29350	5	0.794575	2	1.05659	0	0.510079	0	1.75152	3	1.32976	3.43383	1.04774e-05	0.000389153	0.00892156	1.55775	0.603243	0.77233	0.823985	0.000708826	AT4G27710	AT4G27710.1	4	cytochrome P450 family protein, contains Pfam profile: PF00067 cytochrome P450
CATMA2a44990	4	0.368443	2	0.329	0	0.10564	0	0.35378	2	0.892947	3.34891	0.00544495	0.0215213	0.0143958	3.48771	0.929956	0.00343126	0.00888539	0.00152185	AT2G46560	AT2G46560.1	2	transducin family protein / WD-40 repeat family protein, similar to CPY (GI:3096961) {Chironomus thummi}; contains Pfam PF00400: WD domain, G-beta repeat (8 copies, 3 weak)|9780477|gb|BE522499.1|BE522499
CATMA5a49330	6	1.11249	2	0.794521	0	0.410358	0	1.35722	4	0.714184	3.3074	0.00296603	0.0139848	0.00138225	2.71102	0.585404	0.0692599	0.114332	2.46276e-05	AT5G53440	AT5G53440.1	5	expressed protein
CATMA3a52260	10	1.12028	2	0.845087	4	0.227083	0	0.750324	4	0.754353	3.30418	0.00784548	0.0279479	0.00462345	4.93334	1.1263	6.40067e-05	0.000293927	0.000240417	AT3G59210	AT3G59210.1	3	F-box family protein, contains F-box domain Pfam:PF00646
CATMA5a28900	9	0.925339	2	0.996321	3	0.450129	0	1.4834	4	1.07671	3.29551	0.000984997	0.00652701	0.0188516	2.05572	0.671645	0.29206	0.37757	0.00243326	AT5G33290	AT5G33290.1	5	exostosin family protein, contains Pfam profile: PF03016 Exostosin family
CATMA4a10040	4	0.466976	0	0.849213	4	0.319433	0	1.0431	0	1.81854	3.26547	7.39472e-08	1.36658e-05	0.019431	1.46189	0.814125	0.281079	0.366249	0.00255164	AT4G09970	AT4G09970.1	4	expressed protein
CATMA4a37976	4	1.81566	2	1.89186	1	0.357905	0	1.16716	1	1.04197	3.26109	0.00141008	0.00829658	0.0184307	5.07301	1.62091	1.24094e-05	7.34007e-05	0.002323	AT4G36370	AT4G36370.1	4	expressed protein
CATMA3a47210	5	0.366277	1	0.47436	3	0.0655423	0	0.211408	1	1.29509	3.22553	7.08906e-05	0.00115266	0.0199132	5.58841	2.24381	2.19308e-07	2.65412e-06	0.00264651	AT3G54260	AT3G54260.1	3	expressed protein, various predicted proteins, Arabidopsis thaliana
CATMA3a52350	5	0.825442	1	0.645128	0	0.316765	0	1.01471	4	0.781554	3.20336	0.00183664	0.00997581	0.00200219	2.60585	0.635774	0.0492119	0.0861748	5.23208e-05	AT3G59300	AT3G59300.1	3	expressed protein, hypothetical protein T2J13.20 - Arabidopsis thaliana, PIR:T46116
CATMA4a03580	12	2.89426	2	3.18483	4	1.50721	2	4.80295	4	1.1004	3.18666	0.000260528	0.00260775	0.0107802	1.92028	0.663099	0.3451	0.432917	0.000987861	AT4G03260	AT4G03260.1	4	leucine-rich repeat family protein, contains leucine rich repeat (LRR) domains, Pfam:PF00560
CATMA1a47330	6	4.42428	1	3.21142	3	0.657014	0	2.08153	2	0.725862	3.16817	0.00627206	0.0236906	0.00252503	6.73391	1.54281	7.8678e-07	7.41472e-06	7.84184e-05	AT1G56230	AT1G56230.1	1	expressed protein
CATMA5a03680	8	0.328732	1	0.390638	4	0.101554	0	0.320647	3	1.18832	3.1574	0.000140192	0.00173272	0.0147842	3.23702	1.21828	0.000100905	0.000431711	0.00160584	AT5G04460	AT5G04460.1	5	expressed protein
CATMA2a42080	13	6.11399	3	6.12497	4	0.998508	2	3.1498	4	1.00179	3.15451	0.00347226	0.0156177	0.0240584	6.12313	1.94455	4.8206e-06	3.2906e-05	0.00354498	AT2G43680	AT2G43680.1	2	calmodulin-binding family protein, similar to SF16 protein (Helianthus annuus) GI:560150; contains Pfam profile PF00612: IQ calmodulin-binding motif
CATMA1a59340	10	0.579764	3	0.438741	3	0.25076	0	0.782202	4	0.756757	3.11933	0.000112627	0.00148931	0.000235115	2.31203	0.560904	0.11478	0.174007	8.10671e-07	AT1G70060	AT1G70060.1	1	paired amphipathic helix repeat-containing protein, similar to transcription co-repressor Sin3 (Xenopus laevis) GI:4960210; contains Pfam profile PF02671: Paired amphipathic helix repeat
CATMA5a04750	6	0.169953	1	0.321077	2	0.13783	0	0.429746	3	1.88921	3.11795	3.79112e-11	1.43626e-07	0.00169234	1.23306	0.747132	0.321619	0.410047	3.85715e-05	AT5G05560	APC1	5	Arabidopsis thaliana E3 ubiquitin ligase
CATMA2a05980	7	0.224031	1	0.217852	3	0.105681	0	0.327704	3	0.972417	3.10088	9.67726e-05	0.00136038	0.0022367	2.11988	0.664782	0.100992	0.156647	6.16959e-05	AT2G07170	AT2G07170.1	2	similar to expressed protein [Arabidopsis thaliana] (TAIR:At4g27060.1); similar to potyviral helper component protease-interacting protein 2 [Solanum tuberosum subsp. andigena] (GB:CAD45375.1); contains InterPro domain Arabidopsis thaliana protein of
CATMA2a31150	13	1.82259	3	1.24057	4	0.847508	2	2.61169	4	0.680663	3.08161	0.00395185	0.0171889	0.000836113	2.15053	0.475008	0.920276	0.939545	1.01521e-05	AT2G32950	AT2G32950.1	2	COP1 regulatory protein, photomorphogenesis repressor; identical to COP1 regulatory protein/FUSCA protein FUS1 GI:402685 SP:P43254
CATMA3a03550	5	3.79719	2	3.21407	3	0.15063	0	0.461937	0	0.846435	3.06671	0.00268796	0.0130845	0.00498151	25.2087	6.95781	1.10443e-10	1.44188e-08	0.000269131	AT3G04570	AT3G04570.1	3	DNA-binding protein-related, contains Pfam domain PF03479: Domain of unknown function (DUF296), found in AT-hook motifs Pfam:PF02178
CATMA5a43460	11	0.407604	2	0.547297	4	0.130861	1	0.396974	4	1.34272	3.03356	3.96198e-05	0.000809162	0.0230951	3.11479	1.37867	2.79162e-05	0.000148002	0.00329799	AT5G47480	AT5G47480.1	5	expressed protein
CATMA3a25530	9	1.75516	3	1.93744	4	0.24598	0	0.738003	2	1.10385	3.00025	8.45178e-05	0.00124861	0.00636143	7.13537	2.62525	7.28287e-09	1.99936e-07	0.000402154	AT3G25730	AT3G25730.1	3	AP2 domain-containing transcription factor, putative, contains Pfam profile: PF00847 AP2 domain; similar to RAV1 (DNA-binding protein) GB:BAA34250 (Arabidopsis thaliana) (Nucleic Acids Res. 27 (2), 470-478 (1999))
CATMA1a31650	11	0.813707	3	0.702524	4	0.281973	0	0.840249	4	0.863362	2.97989	0.00708409	0.025893	0.0117154	2.88576	0.83609	0.0106614	0.0235103	0.0011318	AT1G33390	AT1G33390.1	1	helicase domain-containing protein, similar to kurz protein (Drosophila melanogaster) GI:5869803; contains Pfam profiles PF04408: Helicase associated domain (HA2), PF00271: Helicase conserved C-terminal domain
CATMA2a34130	8	0.837559	2	1.0423	4	0.333632	0	0.991829	2	1.24445	2.97283	2.02339e-05	0.000566354	0.00905959	2.51043	1.05089	0.00030386	0.00112584	0.000729358	AT2G35940	AT2G35940.1	2	homeodomain-containing protein, contains 'Homeobox' domain signature, Prosite:PS00027
CATMA3a10830	10	2.80233	2	2.81399	4	0.97263	0	2.8785	4	1.00416	2.9595	0.000403583	0.00355325	0.00659082	2.88119	0.977591	0.00060703	0.00203426	0.000429704	AT3G11910	AT3G11910.1	3	ubiquitin-specific protease, putative, strong similarity to ubiquitin-specific protease 12 (UBP12) (Arabidopsis thaliana) GI:11993471; contains Pfam profiles PF00443: Ubiquitin carboxyl-terminal hydrolase, PF00917: MATH domain
CATMA1a54890	7	0.654271	3	0.632647	4	0.0613645	0	0.176878	0	0.966949	2.88241	0.00465472	0.0192201	0.0220714	10.662	3.57675	3.6163e-08	6.35747e-07	0.00306589	AT1G65610	AT1G65610.1	1	endo-1,4-beta-glucanase, putative / cellulase, putative, similar to endo-1,4-beta-glucanase GI:2065530 from (Lycopersicon esculentum)
CATMA4a26010	8	0.659101	2	0.65393	3	0.367128	0	1.03741	3	0.992156	2.82575	0.000108855	0.00146241	0.00281653	1.79529	0.630348	0.511399	0.59564	9.50086e-05	AT4G24270	AT4G24270.1	4	RNA recognition motif (RRM)-containing protein, low similarity to tumor-rejection antigen SART3 (Mus musculus) GI:7637845; contains INTERPRO:IPR000504 RNA-binding region RNP-1 (RNA recognition motif) domain
CATMA1a09700	8	0.533253	2	0.589347	2	0.335782	0	0.922549	4	1.10519	2.74746	0.000213853	0.00224738	0.0113706	1.58809	0.638824	0.947105	0.959901	0.00106547	AT1G10820	AT1G10820.1	1	expressed protein, similar to hypothetical protein GB:AAB71979
CATMA4a33145	13	3.41136	3	4.39719	4	1.15379	2	3.16529	4	1.28898	2.74339	4.62941e-06	0.000232298	0.00739759	2.95667	1.38919	1.45367e-06	1.22112e-05	0.000525261	AT4G31500	AT4G31500.1	4	cytochrome P450 83B1 (CYP83B1), Identical to Cytochrome P450 (SP:O65782 )(Arabidopsis thaliana)
CATMA5a61725	8	0.975699	2	1.18334	4	0.118436	0	0.316479	2	1.21281	2.67215	7.90453e-05	0.00121114	0.016858	8.23818	3.73906	8.98515e-10	4.34069e-08	0.0020113	AT5G66390	AT5G66390.1	5	peroxidase 72 (PER72) (P72) (PRXR8), identical to SP|Q9FJZ9 Peroxidase 72 precursor (EC 1.11.1.7) (Atperox P72) (PRXR8) (ATP6a) {Arabidopsis thaliana}
CATMA3a17220	6	0.235405	2	0.195683	2	0.0836449	0	0.217424	2	0.83126	2.59938	0.00070479	0.0051696	0.00129484	2.81434	0.900004	0.000147822	0.000597042	2.24457e-05	AT3G17740	AT3G17740.1	3	expressed protein
CATMA5a56430	7	0.686172	2	0.73424	2	0.24377	0	0.619465	3	1.07005	2.54118	0.00077944	0.00554886	0.0182818	2.81483	1.18528	0.000167597	0.000667307	0.00228492	AT5G60700	AT5G60700.1	5	glycosyltransferase family protein 2, contains Pfam profile PF00535: glycosyl transferase, group 2 family protein
CATMA4a14470	8	0.382423	2	0.36774	3	0.273137	0	0.691048	3	0.961606	2.53005	0.00359691	0.0159553	0.0168832	1.40012	0.532148	0.255548	0.338334	0.00201654	AT4G14200	AT4G14200.1	4	expressed protein
CATMA1a07565	11	1.04329	3	1.34799	4	0.198956	0	0.500527	4	1.29205	2.51576	1.65575e-05	0.000497889	0.0173648	5.24384	2.69314	2.68191e-09	9.6766e-08	0.00211302	AT1G08650	AT1G08650.1	1	phosphoenolpyruvate carboxylase kinase, identical to phosphoenolpyruvate carboxylase kinase (Arabidopsis thaliana) gi|6318613|gb|AAF06968; contains protein kinase domain, Pfam:PF00069
CATMA1a67360	15	1.11014	3	0.866972	4	1.92848	4	0.753051	4	0.78096	0.390489	5.09547e-05	0.000937096	0.0251676	0.575653	1.15128	0.0551843	0.094707	0.00379656	AT1G78240	AT1G78240.1	1	dehydration-responsive protein-related, similar to early-responsive to dehydration stress ERD3 protein (Arabidopsis thaliana) GI:15320410; contains Pfam profile PF03141: Putative methyltransferase
CATMA3a01330	15	0.966842	3	0.792414	4	1.6613	4	0.647874	4	0.81959	0.389981	5.4387e-05	0.000981167	0.0162217	0.58198	1.2231	0.0947061	0.148723	0.00188019	AT3G02350	AT3G02350.1	3	glycosyl transferase family 8 protein, contains Pfam profile: PF01501 glycosyl transferase family 8
CATMA5a13500	11	0.431867	1	0.282502	2	2.13506	4	0.832103	4	0.65414	0.389732	2.98858e-07	3.65233e-05	0.0183274	0.202274	0.339503	1.45513e-10	1.61986e-08	0.00229787	AT5G15210	AT5G15210.1	5	zinc finger homeobox family protein / ZF-HD homeobox family protein, various predicted proteins, Arabidopsis thaliana
CATMA5a24650	8	0.0438736	0	0.0314508	0	3.18645	4	1.23055	4	0.716849	0.386183	9.35453e-06	0.000363483	0.0271267	0.0137688	0.0255582	8.82903e-15	3.34488e-11	0.00422047	AT5G27290	AT5G27290.1	5	expressed protein, predicted proteins, Arabidopsis thaliana
CATMA5a06590	8	1.42005	2	1.48811	3	3.35684	2	1.29566	1	1.04793	0.385974	0.00254943	0.0125926	0.0127226	0.423032	1.14854	0.0105277	0.0232968	0.00125765	AT5G07370	AT5G07370.1	5	inositol polyphosphate 6-/3-/5-kinase 2a (IPK2a), contains Pfam domain, PF03770: Inositol polyphosphate kinase
CATMA2a00475	14	1.61171	2	1.7188	4	7.17852	4	2.71382	4	1.06645	0.378047	0.00630149	0.023737	0.0199985	0.224518	0.633352	1.25993e-05	7.4292e-05	0.00266576	AT2G01420	AT2G01420.1	2	auxin transport protein, putative, similar to auxin transport protein PIN7(Arabidopsis thaliana) gi|5817305|gb|AAD52697
CATMA3a01660	13	1.77368	2	1.80862	4	2.50189	3	0.945071	4	1.0197	0.377744	0.000592311	0.0045983	0.00659082	0.708937	1.91374	0.165515	0.235779	0.000428544	AT3G02690	AT3G02690.1	3	integral membrane family protein, similar to PecM protein (GI:5852331) {Vogesella indigofera} and PecM protein (SP:P42194) (Erwinia chrysanthemi)
CATMA3a26310	15	3.29728	3	3.14183	4	8.37559	4	3.15495	4	0.952853	0.376684	0.000234698	0.00240963	0.00744173	0.393678	0.99584	0.000496078	0.00170776	0.000533164	AT3G26470	AT3G26470.1	3	expressed protein
CATMA5a23000	11	3.69754	3	3.9608	3	4.47581	2	1.64861	3	1.0712	0.368337	0.000874155	0.00598888	0.00517014	0.826116	2.40251	0.00709917	0.0165306	0.000287268	AT5G25280	AT5G25280.1	5	serine-rich protein-related, contains some similarity to serine-rich proteins
CATMA3a30650	10	3.82337	2	4.63429	4	2.61501	2	0.959172	2	1.21209	0.366794	0.00454667	0.0188975	0.00473044	1.46209	4.83155	2.29334e-06	1.75877e-05	0.000248478	AT3G30390	AT3G30390.1	3	amino acid transporter family protein, low similarity to neuronal glutamine transporter (Rattus norvegicus) GI:6978016; belongs to INTERPRO:IPR002422 amino acid/polyamine transporter, family II
CATMA5a30475	9	1.90788	1	1.47224	3	4.12247	3	1.50401	2	0.771661	0.364833	2.82913e-05	0.000661616	0.0182818	0.462801	0.978872	0.00153591	0.00449328	0.002283	AT5G35360	AT5G35360.1	5	acetyl-CoA carboxylase, biotin carboxylase subunit (CAC2), identical to acetyl-CoA carboxylase, biotin carboxylase subunit (CAC2) (Arabidopsis thaliana) GI:1905876
CATMA3a55510	12	2.09003	3	1.87978	2	3.80009	4	1.38219	3	0.899399	0.363727	0.000358674	0.00331829	0.0160057	0.549996	1.35999	0.225959	0.306259	0.00182724	AT3G62370	AT3G62370.1	3	expressed protein
CATMA3a16150	14	0.830058	3	0.668201	4	1.24026	3	0.450561	4	0.805005	0.363281	3.95831e-05	0.000809162	0.0144686	0.669263	1.48304	0.97005	0.977663	0.00153718	AT3G16740	AT3G16740.1	3	F-box family protein, contains F-box domain Pfam:PF00646
CATMA3a49340	13	5.654	3	6.07549	3	9.90534	4	3.59529	3	1.07455	0.362965	0.00251082	0.0124669	0.0100754	0.570803	1.68985	0.886536	0.915161	0.000888263	AT3G56360	AT3G56360.1	3	expressed protein, unknown protein 110K5.12 - Sorghum bicolor, TREMBL:AF124045_5
CATMA2a33440	10	0.678885	2	0.681349	3	1.32617	2	0.476182	3	1.00363	0.359066	0.00361774	0.0160208	0.0236921	0.511915	1.43086	0.29316	0.378669	0.00345193	AT2G35320	AT2G35320.1	2	homologue of the animal Eys Absent genes. encodes a tyrosine-specific phosphatase. the protein sequence lacks the cys-containing signature of the classical tyrosine phosphatases. belongs to the aspartate-based phosphatases. The enzyme activity is str
CATMA2a00905	15	14.9946	3	16.0994	4	53.5726	4	18.8693	4	1.07368	0.352219	0.00721725	0.0262098	0.0219342	0.279893	0.853206	0.00046639	0.00161732	0.00302221	AT2G01850	AT2G01850.1	2	xyloglucan:xyloglucosyl transferase / xyloglucan endotransglycosylase / endo-xyloglucan transferase (EXGT-A3), identical to endoxyloglucan transferase (Arabidopsis thaliana) GI:5533313
CATMA5a16195	9	43.153	2	41.5628	3	72.5796	2	25.5594	2	0.963151	0.352157	0.00105211	0.00683102	0.0158019	0.594561	1.62613	0.895774	0.922287	0.00178997	AT5G17920	AT5G17920.1	5	Encodes a cytosolic methionine synthase, involved in methionine regeneration via the activated methyl cycle (SAM cycle). The protein undergoes thiolation following treatment with the oxidant tert-butylhydroperoxide.
CATMA3a20410	12	0.375791	2	0.395519	2	3.46981	4	1.21725	4	1.0525	0.350812	0.00502595	0.0203863	0.0198508	0.108303	0.324928	7.70158e-08	1.12006e-06	0.0026356	AT3G20680	AT3G20680.1	3	expressed protein
CATMA1a52330	15	1.0409	3	1.10295	4	2.36162	4	0.827539	4	1.05961	0.350411	0.00624753	0.0236333	0.0220714	0.440758	1.33281	0.10104	0.156656	0.0030656	AT1G63120	AT1G63120.1	1	AtRBL2 has been identified as a rhomboid protein involved in regulated intramembrane proteolysis (RIP). The enzyme has the proteolytic activity and substrate specificity comparable to the Drosophila Rho-1 protein.
CATMA2a02710	15	2.37126	3	2.10067	4	3.06031	4	1.06143	4	0.885887	0.346837	0.000722782	0.00525358	0.0251676	0.774843	1.97909	0.128736	0.191261	0.00379379	AT2G03820	AT2G03820.1	2	nonsense-mediated mRNA decay NMD3 family protein, contains Pfam profile: PF04981 NMD3 family
CATMA1a04870	14	7.26881	4	8.32073	3	16.9224	4	5.81659	3	1.14472	0.343721	0.000807667	0.0056769	0.00281653	0.429537	1.43052	0.0389163	0.0704417	9.51605e-05	AT1G05850	AT1G05850.1	1	chitinase-like protein 1 (CTL1), similar to class I chitinase GI:7798656 from (Halimolobos perplexa var. perplexa); contains Pfam profile PF00182: Chitinase class I; identical to cDNA chitinase-like protein 1 (CTL1) CTL1-ELP1 allele GI:17226328
CATMA1a03110	7	1.1748	1	1.49464	4	2.18655	2	0.751446	0	1.27225	0.343668	0.00614167	0.0233816	0.00423961	0.537286	1.98902	0.794516	0.841847	0.000204999	AT1G04260	AT1G04260.1	1	prenylated rab acceptor (PRA1) family protein, weak similarity to prenylated Rab acceptor (Mus musculus) GI:7716652; contains Pfam profile PF03208: Prenylated rab acceptor (PRA1)
CATMA2a27230	8	13.0367	3	10.8594	1	14.6479	4	4.96579	0	0.832991	0.33901	2.92954e-06	0.000172686	0.00256234	0.890001	2.18685	0.00100175	0.00311475	8.11598e-05	AT2G28840	AT2G28840.1	2	ankyrin repeat family protein, contains ankyrin repeats, Pfam:PF00023
CATMA4a27640	9	2.29662	3	2.09294	4	1.24577	0	0.417365	2	0.911311	0.335025	4.76673e-05	0.00089179	0.00436075	1.84353	5.01465	7.22279e-08	1.0606e-06	0.00021907	AT4G26010	AT4G26010.1	4	peroxidase, putative, peroxidase ATP13a - Arabidopsis thaliana, PID:e264765; identical to cDNA class III peroxidase ATP35, GI:17530565
CATMA2a40590	13	12.179	3	11.5192	3	13.3858	4	4.46969	3	0.945825	0.333914	0.00182521	0.00992505	0.0246439	0.909848	2.57719	0.0123012	0.026507	0.00367528	AT2G42210	AT2G42210.1	2	mitochondrial import inner membrane translocase subunit Tim17/Tim22/Tim23 family protein, weak similarity to SP|P25710 NADH-ubiquinone oxidoreductase 21.3 kDa subunit (EC 1.6.5.3) (EC 1.6.99.3) {Neurospora crassa}, SP|Q12328 Mitochondrial import inne
CATMA1a18280	11	1.55811	2	1.60302	3	2.26109	3	0.750499	3	1.02882	0.331919	0.000416248	0.00363354	0.00499721	0.689099	2.13594	0.108247	0.165929	0.000271064	AT1G19230	AT1G19230.1	1	respiratory burst oxidase protein E (RbohE) / NADPH oxidase, nearly identical to respiratory burst oxidase protein E GI:3242787 (gi:3242787) from (Arabidopsis thaliana)
CATMA3a19415	16	13.0472	4	16.1311	4	17.2966	4	5.71545	4	1.23637	0.330437	0.00609537	0.0232786	0.00601808	0.754319	2.82238	0.0159359	0.0329817	0.000368535	AT3G19820	AT3G19820.1	3	cell elongation protein / DWARF1 / DIMINUTO (DIM), identical to GB:S71189 (SP|Q39085) from (Arabidopsis thaliana); contains Pfam FAD binding domain PF01565
CATMA3a23780	15	5.86898	4	5.95944	3	22.5152	4	7.43571	4	1.01541	0.330253	0.00292672	0.0138772	0.0187948	0.260667	0.801462	0.000178985	0.000708554	0.00242098	AT3G23820	AT3G23820.1	3	NAD-dependent epimerase/dehydratase family protein, similar to nucleotide sugar epimerase from Vibrio vulnificus GI:3093975 (PID:g3093975), WbnF (Escherichia coli) GI:5739472, CAPI protein {Staphylococcus aureus} SP|P39858; contains Pfam profile: PF0
CATMA1a12440	10	45.2855	4	46.4303	2	90.0335	4	29.3451	0	1.02528	0.325936	0.00276701	0.0133284	0.0169509	0.502985	1.58221	0.449669	0.53622	0.00202909	AT1G13440	AT1G13440.1	1	glyceraldehyde 3-phosphate dehydrogenase, cytosolic, putative / NAD-dependent glyceraldehyde-3-phosphate dehydrogenase, putative, very strong similarity to SP|P25858 Glyceraldehyde 3-phosphate dehydrogenase, cytosolic (EC 1.2.1.12) {Arabidopsis thali
CATMA4a00350	9	2.10588	0	1.87722	3	3.87542	2	1.25777	4	0.891419	0.32455	0.000650317	0.0048932	0.0215061	0.543394	1.4925	0.455738	0.542347	0.00293768	AT4G00300	AT4G00300.1	4	fringe-related protein, + weak similarity to Fringe (Schistocerca gregaria)(GI:6573138);Fringe encodes an extracellular protein that regulates Notch signalling.
CATMA5a18740	15	28.9185	3	29.6358	4	42.5693	4	13.7027	4	1.02481	0.321891	0.00380643	0.016652	0.0210066	0.679327	2.16278	0.23841	0.319784	0.00285005	AT5G20290	AT5G20290.1	5	40S ribosomal protein S8 (RPS8A), ribosomal protein S8 - Zea mays, PIR:T04088
CATMA3a03320	9	1.93194	2	1.7181	4	1.2278	2	0.389697	1	0.889314	0.317395	0.000551016	0.00439169	0.019431	1.5735	4.40881	1.18791e-05	7.08169e-05	0.00255026	AT3G04350	AT3G04350.1	3	expressed protein
CATMA5a55643	16	7.09217	4	6.89899	4	14.8442	4	4.70603	4	0.972761	0.317027	0.00184459	0.00999744	0.0195966	0.477773	1.46599	0.25215	0.334362	0.00258632	AT5G59880	ADF3	5	actin depolymerizing factor 3 (ADF3) mRNA, complete cds
CATMA1a64560	6	3.56976	2	3.22539	3	4.61312	1	1.45794	0	0.903532	0.316042	0.0011502	0.00730158	0.0260756	0.773827	2.21229	0.0940666	0.147933	0.00397827	AT1G75220	AT1G75220.1	1	integral membrane protein, putative, strong similarity to integral membrane protein GI:1209756 from (Beta vulgaris); contains Pfam profile PF00083: major facilitator superfamily protein
CATMA1a67475	9	3.17499	3	4.25866	1	12.2692	4	3.82966	1	1.34131	0.312135	0.00592442	0.0228561	0.00316133	0.258776	1.11202	0.000453497	0.00158275	0.000118492	AT1G78380	AT1G78380.1	1	glutathione S-transferase, putative, similar to glutathione transferase GI:2853219 from (Carica papaya)
CATMA3a26770	4	0.338217	0	0.405812	0	2.19274	1	0.677701	3	1.19986	0.309065	0.00824316	0.0289427	0.0108669	0.154244	0.598806	6.46343e-06	4.25902e-05	0.000998199	AT3G27000	ARP2	3	encodes a protein whose sequence is similar to actin-related proteins (ARPs) in other organisms. its transcript level is down regulated by light and is expressed in very low levels in all organs examined.
CATMA5a13625	15	2.76173	3	3.26915	4	8.15975	4	2.50055	4	1.18373	0.30645	1.14047e-05	0.000409541	0.0002027	0.338457	1.30737	9.00613e-05	0.000391281	5.88545e-07	AT5G15350	AT5G15350.1	5	plastocyanin-like domain-containing protein, contains plastocyanin-like domain Pfam:PF02298
CATMA2a28340	9	0.336518	1	0.225953	0	8.22579	4	2.50266	4	0.671444	0.304246	5.5837e-06	0.000266086	0.0185897	0.0409101	0.090285	3.85786e-12	2.43592e-09	0.00237248	AT2G30010	AT2G30010.1	2	expressed protein
CATMA5a48840	13	0.287361	2	0.236781	3	3.21045	4	0.969912	4	0.823984	0.302111	0.000126059	0.00159991	0.0156299	0.0895083	0.244127	3.20123e-09	1.0877e-07	0.00175045	AT5G52960	AT5G52960.1	5	expressed protein, similar to unknown protein (pir |S77140)
CATMA3a04010	7	0.437834	2	0.3355	3	0.837187	0	0.252664	2	0.766273	0.301802	4.2867e-05	0.000836323	0.0160761	0.522983	1.32785	0.145854	0.212444	0.00184588	AT3G05000	AT3G05000.1	3	transport protein particle (TRAPP) component Bet3 family protein, similar to Transport protein particle 33 kDa subunit (TRAPP 33 kDa subunit) (Swiss-Prot:Q99394) (Saccharomyces cerevisiae); contains Pfam profile PF04051: Transport protein particle (T
CATMA4a01230	14	1.37524	2	1.10224	4	24.9799	4	7.47026	4	0.801487	0.29905	9.57326e-06	0.000368206	0.00524221	0.0550537	0.14755	1.24591e-11	5.24459e-09	0.000292656	AT4G01050	AT4G01050.1	4	hydroxyproline-rich glycoprotein family protein, contains a rhodanese homology domain.
CATMA1a50295	15	9.97058	4	6.19861	3	7.82956	4	2.33244	4	0.62169	0.297902	3.75565e-06	0.00020182	0.0281025	1.27345	2.65757	8.68288e-05	0.00038029	0.00445914	AT1G61250	AT1G61250.1	1	secretory carrier membrane protein (SCAMP) family protein (SC3), contains Pfam domain, PF04144: SCAMP family
CATMA1a20090	16	6.60265	4	5.57741	4	5.48869	4	1.6323	4	0.844724	0.297393	0.000340948	0.00318933	0.0210066	1.20296	3.41691	0.000281353	0.00105379	0.00284969	AT1G21050	AT1G21050.1	1	expressed protein, contains Pfam profile PF04759: Protein of unknown function, DUF617
CATMA3a08720	15	1.11999	3	0.945452	4	7.3064	4	2.15285	4	0.844163	0.294653	0.000348228	0.00324541	0.0211994	0.153289	0.439162	5.81208e-07	5.81746e-06	0.002879	AT3G09860	AT3G09860.1	3	expressed protein
CATMA4a38770	13	0.94772	2	0.732996	3	12.2804	4	3.56834	4	0.773431	0.290573	6.84539e-05	0.00114096	0.0175012	0.0771736	0.205416	1.3158e-09	5.53877e-08	0.00213424	AT4G37200	AT4G37200.1	4	thioredoxin family protein, contains Pfam profile: PF00085 Thioredoxin; identical to cDNA thioredoxin-like protein (hcf164 gene) GI;12049652
CATMA5a43110	15	1.93965	3	1.31055	4	12.1301	4	3.49289	4	0.675663	0.287953	1.86668e-06	0.000132185	0.00939679	0.159904	0.375206	4.84636e-09	1.48068e-07	0.000778829	AT5G47110	AT5G47110.1	5	lil3 protein, putative, similar to Lil3 protein (Arabidopsis thaliana) gi|4741966|gb|AAD28780
CATMA3a55830	16	2.71179	4	2.62097	4	5.54834	4	1.58971	4	0.96651	0.28652	0.00288297	0.013704	0.026811	0.488757	1.64871	0.542483	0.624964	0.00414287	AT3G62660	AT3G62660.1	3	glycosyl transferase family 8 protein, low similarity to glycosyl transferase lgtC - Neisseria gonorrhoeae, EMBL:AF208062; contains Pfam glycosyl transferase family 8 domain PF01501
CATMA3a55550	15	9.40876	4	7.40608	3	10.4167	4	2.97709	4	0.787147	0.285801	6.01626e-06	0.000273984	0.0044461	0.90324	2.48769	0.00135774	0.00404228	0.0002265	AT3G62420	AT3G62420.1	3	bZIP transcription factor family protein, similar to common plant regulatory factor 6 GI:9650826 from (Petroselinum crispum)
CATMA3a41970	12	19.7432	4	16.019	3	21.5465	4	5.93452	1	0.811368	0.275429	3.64697e-05	0.000782806	0.00828108	0.916308	2.69929	0.00235452	0.00644051	0.00063171	AT3G48990	AT3G48990.1	3	AMP-dependent synthetase and ligase family protein, similar to peroxisomal-coenzyme A synthetase (FAT2) (gi:586339) from Saccharomyces cerevisiae; contains Pfam AMP-binding enzyme domain PF00501; identical to cDNA; identical to cDNA adenosine monopho
CATMA2a20720	16	5.52108	4	7.06917	4	7.57802	4	2.05984	4	1.2804	0.271817	0.00607158	0.0232518	0.00608415	0.728565	3.43191	0.0136854	0.0289244	0.000378522	AT2G22170	AT2G22170.1	2	lipid-associated family protein, contains PLAT/LH2 (Polycystin-1, Lipoxygenase, Alpha-Toxin/Lipoxygenase homology) domain Pfam:PF01477
CATMA5a38790	12	0.654019	2	0.804046	4	1.58796	2	0.431628	4	1.22939	0.271813	0.000625694	0.0047743	0.00169234	0.411862	1.86282	0.289301	0.37522	3.86398e-05	AT5G42960	AT5G42960.1	5	expressed protein
CATMA2a41005	15	4.88003	3	6.00587	4	22.0284	4	5.9625	4	1.2307	0.270673	0.00798673	0.028318	0.0101968	0.221533	1.00727	0.000973488	0.00303544	0.000904346	AT2G42590	AT2G42590.1	2	14-3-3 protein GF14 mu (GRF9), identical to GF14 mu GI:3551052, SP:Q96299 from (Arabidopsis thaliana)
CATMA4a36827	16	18.101	4	15.7472	4	45.879	4	12.3075	4	0.869963	0.268261	0.000994337	0.00657425	0.0280702	0.394539	1.27948	0.0651339	0.108681	0.00443333	AT4G35100	AT4G35100.1	4	plasma membrane intrinsic protein (SIMIP), nearly identical to plasma membrane intrinsic protein (Arabidopsis thaliana) GI:2306917
CATMA1a50720	16	2.76246	4	2.57487	4	3.50757	4	0.937555	4	0.932091	0.267295	0.000904817	0.00614319	0.0167696	0.787572	2.74636	0.0318212	0.059299	0.00199191	AT1G61620	AT1G61620.1	1	expressed protein, contains Pfam profile: PF01363 FYVE zinc finger
CATMA1a22460	4	6.00492	1	5.01653	0	25.5744	2	6.83027	1	0.835403	0.267074	0.000253768	0.00255692	0.017536	0.234802	0.734455	6.23861e-05	0.00028753	0.00214311	AT1G23390	AT1G23390.1	1	kelch repeat-containing F-box family protein, similar to hypothetical protein GB:AAF27090 GI:6730669 from (Arabidopsis thaliana); contains Pfam profiles PF01344: Kelch motif, PF00646: F-box domain
CATMA5a09490	15	3.07392	4	2.0246	4	3.84104	3	1.02232	4	0.658637	0.266156	6.76268e-06	0.00028787	0.016839	0.800283	1.9804	0.0690337	0.113983	0.00200236	AT5G10750	AT5G10750.1	5	expressed protein
CATMA4a15340	6	0.494291	0	0.394785	0	7.43362	4	1.97418	2	0.798689	0.265575	3.37274e-05	0.000745052	0.00854558	0.0664939	0.199974	5.24796e-10	3.44894e-08	0.000667676	AT4G14870	AT4G14870.1	4	expressed protein
CATMA3a07760	8	2.3116	3	1.24448	1	2.20501	2	0.58532	2	0.538362	0.26545	1.27482e-07	2.01236e-05	0.0157224	1.04834	2.12615	0.00069062	0.00226628	0.00177541	AT3G08930	AT3G08930.1	3	LMBR1 integral membrane family protein, contains 5 transmembrane domains; contains Pfam PF04791: LMBR1-like conserved region; similar to unknown protein GB:BAA83351 (Oryza sativa)
CATMA2b28330	7	0.264193	2	0.217762	3	0.536092	1	0.141955	1	0.824251	0.264796	0.00034444	0.0032173	0.0223482	0.492813	1.53402	0.382186	0.470254	0.0031353	AT2G30000	AT2G30000.1	2	expressed protein, contains Pfam domain PF03660: Uncharacterised protein family (UPF0123)
CATMA4a28220	5	0.732889	2	0.862393	2	0.509568	1	0.134759	0	1.1767	0.264457	0.00204343	0.0107596	0.00539877	1.43825	6.39952	7.74241e-06	4.96733e-05	0.000304213	AT4G26640	AT4G26640.1	4	WRKY family transcription factor, contains Pfam profile: PF03106 WRKY DNA -binding domain
CATMA3a04530	5	0.810589	2	0.600157	2	0.579507	1	0.151202	0	0.740396	0.260914	0.00010578	0.00143458	0.0248408	1.39876	3.96925	7.25363e-05	0.000327342	0.00371448	AT3G05490	AT3G05490.1	3	rapid alkalinization factor (RALF) family protein, similar to RALF precursor (Nicotiana tabacum) GI:16566316
CATMA3a45640	6	0.891872	2	0.528208	3	0.963464	1	0.248212	0	0.592247	0.257625	2.03525e-07	2.70545e-05	0.00753604	0.925693	2.12805	0.00253519	0.0068776	0.000547027	AT3G52710	AT3G52710.1	3	expressed protein, predicted protein, Arabidopsis thaliana
CATMA5a15550	16	1.55001	4	0.992673	4	5.2656	4	1.34584	4	0.640428	0.25559	1.2007e-05	0.000424165	0.0240074	0.294366	0.737588	6.07425e-05	0.000281324	0.00352967	AT5G17280	AT5G17280.1	5	expressed protein, similar to unknown protein (pir||T41692)
CATMA5a37830	11	0.62643	1	0.599559	4	1.98123	2	0.506151	4	0.957105	0.255473	3.68835e-05	0.000785018	0.00232425	0.316182	1.18454	0.000828967	0.00265697	6.70783e-05	AT5G42110	AT5G42110.1	5	expressed protein
CATMA3a55155	8	0.123125	0	0.131298	0	7.67756	4	1.96108	4	1.06638	0.25543	0.00103548	0.00676368	0.00717868	0.016037	0.0669521	3.34422e-11	7.41305e-09	0.000494559	AT3G62030	AT3G62030.1	3	peptidyl-prolyl cis-trans isomerase, chloroplast / cyclophilin / rotamase / cyclosporin A-binding protein (ROC4), identical to peptidyl-prolyl cis-trans isomerase, chloroplast precursor, PPIase (cyclophilin, cyclosporin A-binding protein) (Arabidopsi
CATMA4a41310	6	0.630736	2	0.678311	2	1.83404	2	0.462908	0	1.07543	0.252398	0.00257876	0.0126796	0.0122786	0.343905	1.46533	0.0696866	0.114886	0.0012057	AT4G39920	AT4G39920.1	4	tubulin folding cofactor C / Porcino (POR), identical to tubulin-folding cofactor C (Porcino; POR) GI:20514261 from (Arabidopsis thaliana); identical to cDNA tubulin folding cofactor C GI:20514260
CATMA3a00400	9	1.51352	3	1.11154	3	1.91948	2	0.483853	1	0.734408	0.252075	8.63827e-05	0.00126112	0.022672	0.788504	2.29727	0.064154	0.107377	0.00321145	AT3G01430	AT3G01430.1	3	expressed protein
CATMA4a36506	16	9.91485	4	11.9235	4	21.1003	4	5.25869	4	1.20259	0.249224	0.00636508	0.023899	0.011033	0.469893	2.26739	0.865176	0.898129	0.00101782	AT4G34720	AT4G34720.1	4	vacuolar ATP synthase 16 kDa proteolipid subunit 1 / V-ATPase 16 kDa proteolipid subunit 1 (AVAP1) (AVA-P1), identical to SP|P59227 Vacuolar ATP synthase 16 kDa proteolipid subunit 1/3/5 (EC 3.6.3.14) (V-ATPase 16 kDa proteolipid subunit 1/3/5) {Arab
CATMA3a10470	16	3.79282	4	3.03062	4	8.08943	4	1.99941	4	0.79904	0.247163	0.000178943	0.00203868	0.0182818	0.468862	1.51576	0.283585	0.368816	0.00228251	AT3G11510	AT3G11510.1	3	40S ribosomal protein S14 (RPS14B), similar to 40S ribosomal protein S14 GB:P19950 (Zea mays)
CATMA2a46460	10	0.433037	4	0.467922	4	0.548365	2	0.135499	0	1.08056	0.247097	0.00111178	0.00711486	0.00689818	0.789687	3.45332	0.0071555	0.0166413	0.00046613	AT2G48030	AT2G48030.1	2	endonuclease/exonuclease/phosphatase family protein, contains Pfam profile PF03372: Endonuclease/Exonuclease/phosphatase family
CATMA3a18130	7	0.398344	2	0.422752	1	1.02227	3	0.248223	1	1.06127	0.242815	0.00156996	0.00892124	0.00969781	0.389667	1.70312	0.242677	0.324297	0.00083465	AT3G18540	AT3G18540.1	3	expressed protein
CATMA2a31025	6	0.463033	2	0.696824	2	1.91133	2	0.460895	0	1.50491	0.241138	6.27665e-06	0.000281409	1.99765e-05	0.242257	1.51189	6.88393e-06	4.47337e-05	1.05459e-08	AT2G32800	AT2G32800.1	2	protein kinase family protein, contains dual protein kinase domains, Pfam:PF00069
CATMA1a00170	14	15.4357	4	13.8271	3	15.2352	3	3.66948	4	0.89579	0.240855	0.000607077	0.00469137	0.0165663	1.01316	3.76814	0.00169506	0.00488082	0.00195245	AT1G01180	AT1G01180.1	1	expressed protein
CATMA2a22080	11	0.961415	1	1.00889	3	3.52817	4	0.839051	3	1.04938	0.237814	0.00518574	0.0208116	0.0233167	0.272497	1.20241	0.0179288	0.03642	0.00335468	AT2G23690	AT2G23690.1	2	expressed protein
CATMA2a36830	6	2.02944	2	2.28329	0	3.00889	4	0.698914	0	1.12508	0.232283	2.55474e-05	0.000616475	0.000593482	0.674479	3.26691	0.0021766	0.00602582	5.16957e-06	AT2G38550	AT2G38550.1	2	expressed protein, contains Pfam profile PF03647: Uncharacterised protein family (UPF0136)
CATMA5a58885	6	0.399743	2	0.377251	0	4.80588	4	1.10145	0	0.943734	0.229187	0.00138841	0.00824179	0.0188534	0.0831778	0.342505	5.52885e-07	5.57076e-06	0.00243848	AT5G63310	AT5G63310.1	5	nucleotide diphosphate kinase II, chloroplast (NDPK2), identical to SP|O64903 Nucleoside diphosphate kinase II, chloroplast precursor (NDK II) (NDP kinase II) (NDPK II) (NDPK Ia) (Arabidopsis thaliana); contains Pfam PF00334 : Nucleoside diphosphate
CATMA2a41430	12	1.40264	3	1.86134	3	34.9894	4	7.99601	2	1.32703	0.228527	0.00676397	0.0249881	0.00656286	0.0400876	0.232784	2.36608e-08	4.68088e-07	0.00042355	AT2G43030	AT2G43030.1	2	ribosomal protein L3 family protein, contains Pfam profile PF00297: ribosomal protein L3
CATMA3a54770	10	0.799423	2	0.762305	3	2.67101	3	0.607521	2	0.953569	0.22745	0.000469175	0.00392749	0.00939881	0.299296	1.25478	0.0101582	0.0226245	0.000781983	AT3G61640	AGP20	3
CATMA2a39780	16	1.94658	4	1.90046	4	5.23638	4	1.18472	4	0.976309	0.226248	0.00113844	0.00726088	0.0139737	0.371742	1.60415	0.171858	0.243	0.00144711	AT2G41410	AT2G41410.1	2	calmodulin, putative, identical to SP|P30188 Calmodulin-like protein {Arabidopsis thaliana}
CATMA3a18410	16	24.6302	4	22.4063	4	30.4089	4	6.86155	4	0.909707	0.225643	0.000143399	0.00173845	0.00656286	0.809966	3.26548	0.00568566	0.0137286	0.000422906	AT3G18780	ACT2	3	Encodes an actin that is constitutively expressed in vegetative structures but not pollen.
CATMA2a00410	12	0.544683	2	0.5534	3	5.77273	3	1.29966	4	1.016	0.225138	0.00114732	0.00729912	0.0107298	0.0943545	0.425803	8.36078e-07	7.77296e-06	0.000976401	AT2G01340	AT2G01340.1	2	expressed protein
CATMA1a59760	8	1.71043	3	2.16411	1	5.67033	4	1.26227	0	1.26524	0.222609	0.00362455	0.0160322	0.00572248	0.301646	1.71447	0.085309	0.136004	0.00034137	AT1G70490	AT1G70490.1	1	Gene encoding ADP-ribosylation factor and similar to other ARFs and ARF-like proteins. Members of this family are known to be essential for vesicle coating and uncoating and functions in GTP-binding. The gene is shown to play a role in cell division,
CATMA4a27390	6	0.108074	0	0.114517	0	3.14351	2	0.694717	4	1.05962	0.221001	0.000143375	0.00173845	0.00238288	0.0343801	0.16484	1.88958e-10	1.7966e-08	7.20179e-05	AT4G25700	AT4G25700.1	4	beta-carotene hydroxylase, identical to GI:1575296
CATMA1a10870	16	26.6072	4	22.4772	4	216.141	4	47.6523	4	0.844778	0.220469	0.000120803	0.00154616	0.00940006	0.123101	0.471692	6.63937e-07	6.47919e-06	0.000784405	AT1G11860	AT1G11860.1	1	aminomethyltransferase, putative, similar to aminomethyltransferase, mitochondrial precursor SP:O49849 from (Flaveria anomala)
CATMA4a26750	10	3.13028	2	2.75934	3	97.5645	2	21.4687	3	0.881501	0.220046	0.00138741	0.00824179	0.0279365	0.0320842	0.128529	9.73319e-09	2.58135e-07	0.00440194	AT4G25050	ACP4	4	encodes an acyl carrier protein predominantly expressed in leaves. Gene expression is upregulated by light.
CATMA5a58375	4	0.399651	2	0.253691	0	0.821251	2	0.176554	0	0.63478	0.214982	2.24393e-05	0.000584809	0.0236106	0.486637	1.4369	0.253006	0.335379	0.00342458	AT5G62780	AT5G62780.1	5	DNAJ heat shock N-terminal domain-containing protein, contains Pfam PF00226: DnaJ domain; similar to dnaJ (GI:144832) (Clostridium acetobutylicum)
CATMA5a51450	13	0.297761	1	0.377827	4	4.82486	4	1.03673	4	1.2689	0.214873	0.00175436	0.00965748	0.00353358	0.0617139	0.36444	6.49104e-08	9.75846e-07	0.000143171	AT5G55700	AT5G55700.1	5	similar to beta-amylase (CT-BMY) / 1,4-alpha-D-glucan maltohydrolase [Arabidopsis thaliana] (TAIR:At4g17090.1); similar to beta-amylase [Glycine max] (GB:CAI39244.1); contains InterPro domain Glycoside hydrolase, family 14 (InterPro:IPR001554); conta
CATMA5a01230	8	0.171742	0	0.177035	0	16.9904	4	3.60542	4	1.03082	0.212203	9.52327e-06	0.000368152	0.000677122	0.0101082	0.0491025	1.13667e-13	2.15314e-10	6.43431e-06	AT5G02160	AT5G02160.1	5	expressed protein
CATMA5a12470	15	10.9389	4	5.18202	3	6.44452	4	1.36575	4	0.473726	0.211924	1.9992e-07	2.70499e-05	0.0220982	1.69739	3.79427	1.89189e-06	1.4979e-05	0.00307808	AT5G14240	AT5G14240.1	5	expressed protein
CATMA3a49900	16	6.52147	4	5.13578	4	93.8607	4	19.7947	4	0.787518	0.210895	5.50293e-05	0.000985714	0.00938464	0.0694803	0.259451	1.18511e-08	2.94277e-07	0.000776583	AT3G56900	AT3G56900.1	3	aladin-related / adracalin-related, weak similarity to SP|Q9NRG9 Aladin (Adracalin) (GL003) {Homo sapiens}; non-consensus AT-AC splice sites at intron 6
CATMA1a47320	12	10.2068	4	6.52335	1	25.6353	4	5.38023	3	0.639118	0.209876	4.50085e-06	0.000228879	0.010397	0.398154	1.21247	0.0146368	0.0307174	0.000933081	AT1G56220	AT1G56220.1	1	dormancy/auxin associated family protein, similar to Auxin-repressed 12.5 kDa protein (Swiss-Prot:Q05349) (Fragaria ananassa); similar to auxin-repressed protein (GI:927034) (Fragaria x ananassa); similar to dormancy-associated protein (GI:2605887) (
CATMA4a40410	14	0.422171	2	0.284882	4	25.2183	4	5.27156	4	0.674803	0.209037	2.29467e-05	0.000595435	0.0158019	0.0167407	0.0540414	1.75797e-11	5.37438e-09	0.00179145	AT4G38970	AT4G38970.1	4	fructose-bisphosphate aldolase, putative, strong similarity to plastidic fructose-bisphosphate aldolase (EC 4.1.2.13) from Nicotiana paniculata (NPALDP1) (GI:4827251), Oryza sativa, PIR2:T02057 (SP|Q40677)
CATMA5a18380	15	4.00191	3	3.2103	4	48.8814	4	10.174	4	0.802192	0.208137	7.24996e-05	0.00117378	0.00946877	0.0818699	0.315539	4.61026e-08	7.61045e-07	0.000796762	AT5G19940	AT5G19940.1	5	plastid-lipid associated protein PAP-related / fibrillin-related, weak hit to Pfam profile PF04755: PAP_fibrillin
CATMA4a36740	14	0.414104	2	0.482568	4	17.5716	4	3.60531	4	1.16533	0.205178	0.000424623	0.00369388	0.0025397	0.0235666	0.133849	2.02831e-10	1.85163e-08	7.94389e-05	AT4G34950	AT4G34950.1	4	nodulin family protein, similar to nodulin-like protein (Arabidopsis thaliana) GI:3329368, nodule-specific protein Nlj70 (Lotus japonicus) GI:3329366
CATMA3a14550	16	4.16577	4	3.7868	4	97.5529	4	19.8852	4	0.909028	0.20384	0.0012737	0.0078346	0.0217928	0.0427026	0.190433	5.13769e-08	8.21272e-07	0.00299113	AT3G15190	AT3G15190.1	3	chloroplast 30S ribosomal protein S20, putative, contains Pfam profile: PF01649 ribosomal protein S20
CATMA5a06800	13	2.21916	3	1.30172	4	5.37525	3	1.0954	3	0.586582	0.203786	1.91108e-07	2.63278e-05	0.0041561	0.412848	1.18835	0.00398201	0.010101	0.000196678	AT5G07580	AT5G07580.1	5	encodes a member of the ERF (ethylene response factor) subfamily B-3 of ERF/AP2 transcription factor family. The protein contains one AP2 domain. There are 18 members in this subfamily including ATERF-1, ATERF-2, AND ATERF-5.
CATMA4a34970	5	0.0563412	0	0.0445743	0	5.1131	4	1.03393	1	0.791149	0.202212	1.70283e-05	0.000503997	0.00477548	0.011019	0.0431116	1.97483e-12	2.33972e-09	0.000253364	AT4G33220	AT4G33220.1	4	pectinesterase family protein, contains Pfam profile: PF01095 pectinesterase
CATMA5a12555	10	0.572765	0	0.80908	2	21.1822	4	4.26364	4	1.41259	0.201284	0.00185167	0.0100215	0.00193886	0.02704	0.189763	1.16893e-09	5.0902e-08	4.91305e-05	AT5G14320	AT5G14320.1	5	30S ribosomal protein S13, chloroplast (CS13), ribosomal protein S13 precursor, chloroplast Arabidopsis thaliana, PIR:S59594; identical to cDNA ribosomal protein S13 GI:1515106
CATMA4a35290	6	0.144077	0	0.257406	0	5.47324	2	1.08813	4	1.78659	0.19881	0.00831874	0.0291676	0.00129484	0.0263238	0.236557	2.72229e-09	9.77573e-08	2.22904e-05	AT4G33560	AT4G33560.1	4	expressed protein
CATMA4a18523	10	0.826049	2	0.596641	4	1.31881	2	0.261413	2	0.722283	0.19822	0.000209183	0.00222803	0.0282352	0.626362	2.28237	0.35469	0.442531	0.00452017	AT4G17490	AT4G17490.1	4	encodes a member of the ERF (ethylene response factor) subfamily B-3 of ERF/AP2 transcription factor family (ATERF-6). The protein contains one AP2 domain. There are 18 members in this subfamily including ATERF-1, ATERF-2, AND ATERF-5.
CATMA5a56820	10	2.74839	4	2.49382	1	5.30293	4	1.05097	1	0.907375	0.198187	4.7125e-06	0.00023302	0.00109335	0.518277	2.37286	0.364093	0.452177	1.56415e-05	AT5G61170	AT5G61170.1	5	40S ribosomal protein S19 (RPS19C), 40S ribsomal protein S19, Oryza sativa, SWISSPROT:RS19_ORYSA
CATMA2a05540	16	5.04133	4	6.0327	4	55.3436	4	10.902	4	1.19665	0.196988	0.00125649	0.00774646	0.0043278	0.0910914	0.553356	1.6544e-06	1.34862e-05	0.000211335	AT2G06850	AT2G06850.1	2	xyloglucan:xyloglucosyl transferase / xyloglucan endotransglycosylase / endo-xyloglucan transferase (EXT) (EXGT-A1), identical to endo-xyloglucan transferase (ext) GI:469484 and endoxyloglucan transferase (EXGT-A1) GI:5533309 from (Arabidopsis thalia
CATMA1a44240	15	6.28745	3	5.66327	4	17.6182	4	3.41507	4	0.900726	0.193838	0.00021924	0.0022851	0.00826311	0.356872	1.65831	0.143524	0.209614	0.000628698	AT1G53210	AT1G53210.1	1	sodium/calcium exchanger family protein / calcium-binding EF hand family protein, contains Pfam profiles: PF01699 sodium/calcium exchanger protein, PF00036 EF hand
CATMA3a16080	16	9.56907	4	6.74433	4	11.4448	4	2.20267	4	0.704805	0.192461	0.000161445	0.00189068	0.0276516	0.836108	3.06188	0.0260073	0.0499385	0.00433916	AT3G16640	AT3G16640.1	3	translationally controlled tumor family protein, similar to translationally controlled tumor protein GB:AAD10032 from (Hevea brasiliensis)
CATMA1a33770	4	1.36465	1	1.07339	2	2.21023	1	0.424773	0	0.786568	0.192185	0.000275264	0.00271114	0.0197679	0.617423	2.52697	0.255695	0.33847	0.00261677	AT1G35560	AT1G35560.1	1	TCP family transcription factor, putative, similar to PCF2 (GI:2580440) and PCF1 (GI:2580438) (Oryza sativa)
CATMA3a43085	13	0.288995	2	0.367395	4	1.83739	3	0.346519	4	1.27129	0.188593	0.00426287	0.0180345	0.00735556	0.157286	1.06024	0.000852564	0.00272339	0.000517423	AT3G50060	AT3G50060.1	3	myb family transcription factor, contains Pfam profile: PF00249 myb-like DNA-binding domain; identical to cDNA MYB-related protein (1107 bp) GI:1263096
CATMA3a11570	5	2.77366	1	3.04768	0	6.66753	4	1.24897	0	1.09879	0.187321	0.00104111	0.00679456	0.00659082	0.415996	2.44015	0.968202	0.97645	0.000428456	AT3G12610	AT3G12610.1	3	DNA-damage-repair/toleration protein, putative (DRT100), similar to DNA-damage-repair/toleration protein DRT100 (Precursor) SWISS-PROT:Q00874, NCBI_gi:5701788; contains multiple LRR repeats Pfam profile: PF00560
CATMA1a11135	10	5.82434	4	5.93383	2	58.1603	4	10.8648	0	1.0188	0.186808	1.25197e-05	0.000426432	0.000836113	0.100143	0.546152	3.25732e-08	5.91863e-07	1.00513e-05	AT1G12090	AT1G12090.1	1	protease inhibitor/seed storage/lipid transfer protein (LTP) family protein, similar to 14 kDa polypeptide (Catharanthus roseus) GI:407410; contains Pfam protease inhibitor/seed storage/LTP family domain PF00234
CATMA3a11590	11	6.37046	3	4.13409	3	8.32023	4	1.53168	1	0.648947	0.184091	1.7076e-06	0.000124409	0.00477548	0.765659	2.69906	0.0121503	0.0262512	0.000253315	AT3G12630	AT3G12630.1	3	zinc finger (AN1-like) family protein, contains Pfam domain, PF01428: AN1-like Zinc finger
CATMA2a11975	16	7.18134	4	4.50812	4	52.5476	4	9.60719	4	0.627754	0.182828	2.77207e-05	0.000655848	0.02126	0.136664	0.469244	2.58181e-06	1.92165e-05	0.00289285	AT2G13360	AGT	2	AGT1 encodes peroxisomal alanine : glyoxylate aminotransferase. It is involved in photorespiration.
CATMA4a25640	13	0.471415	2	0.514261	3	15.7848	4	2.85527	4	1.09089	0.180887	3.77664e-05	0.000794879	0.00107427	0.0298651	0.180109	1.11955e-10	1.44188e-08	1.4178e-05	AT4G23820	AT4G23820.1	4	glycoside hydrolase family 28 protein / polygalacturonase (pectinase) family protein, weak similarity to polygalacturonase PG1 (Glycine max) GI:5669846; contains PF00295: Glycosyl hydrolases family 28
CATMA4a27500	15	1.12552	3	1.0829	4	9.66601	4	1.74648	4	0.96213	0.180683	0.000259837	0.00260775	0.00608415	0.116441	0.620047	5.7855e-06	3.87593e-05	0.000378984	AT4G25830	AT4G25830.1	4	integral membrane family protein, contains TIGRFAM TIGR01569 : plant integral membrane protein TIGR01569; contains Pfam PF04535 : Domain of unknown function (DUF588)
CATMA3a55820	13	2.26897	3	1.19882	4	4.53667	4	0.819476	2	0.528356	0.180634	9.17834e-07	8.18168e-05	0.0127659	0.500139	1.46291	0.246618	0.328348	0.00126699	AT3G62650	AT3G62650.1	3	expressed protein, putative mitochondrial carrier protein At2g47490 - Arabidopsis thaliana, EMBL:AC002535
CATMA2a44860	16	6.71486	4	4.84183	4	10.1038	4	1.82452	4	0.721061	0.180577	0.00016582	0.00192702	0.0231574	0.664588	2.65376	0.160258	0.229324	0.00330995	AT2G46490	AT2G46490.1	2	expressed protein (APS2), identical to cDNA Aps2, partial cds GI:4519894
CATMA2a32570	16	7.84255	4	5.44673	4	104.782	4	18.7361	4	0.69451	0.178811	0.000151992	0.00182222	0.0267593	0.0748467	0.290708	3.7081e-07	4.03682e-06	0.00412022	AT2G34420	AT2G34420.1	2	chlorophyll A-B binding protein / LHCII type I (LHB1B2), identical to GB:X64460 photosystem II type I chlorophyll a/b binding protein (Arabidopsis thaliana) GI:16364
CATMA2a20325	15	38.1875	4	27.0033	4	67.6319	3	12.0798	4	0.707124	0.178611	0.000134348	0.0016798	0.0228332	0.564637	2.2354	0.546887	0.629044	0.00324552	AT2G21660	AT2G21660.1	2	glycine-rich RNA-binding protein (GRP7), SP|Q03250 Glycine-rich RNA-binding protein 7 {Arabidopsis thaliana}
CATMA3a23850	4	2.61543	0	3.89941	2	5.95046	2	1.06086	0	1.49093	0.178282	0.00166511	0.00926326	0.00150868	0.439533	3.6757	0.1701	0.241085	3.10616e-05	AT3G23920	AT3G23920.1	3	beta-amylase, putative / 1,4-alpha-D-glucan maltohydrolase, putative, similar to beta-amylase enzyme (Arabidopsis thaliana) GI:6065749, beta-amylase PCT-BMYI from (Solanum tuberosum); contains Pfam profile PF01373: Glycosyl hydrolase family 14
CATMA1a29580	11	2.74555	2	2.45928	3	4.35932	4	0.763745	2	0.895733	0.175199	0.00048373	0.00397959	0.01298	0.629812	3.22002	0.0957068	0.150077	0.00129338	AT1G31350	AT1G31350.1	1	F-box family protein, similar to hypothetical protein GB:AAF24593 GI:6692128 from (Arabidopsis thaliana) ; similar to SKP1 interacting partner 2 (SKIP2) TIGR_Ath1:At5g67250
CATMA3a55880	16	2.80412	4	1.49105	4	4.21401	4	0.735551	4	0.531736	0.174549	6.63326e-06	0.000283956	0.0263268	0.665427	2.02712	0.359666	0.447877	0.00403397	AT3G62720	AT3G62720.1	3	galactosyl transferase GMA12/MNN10 family protein, low similarity to alpha-1,2-galactosyltransferase, Schizosaccharomyces pombe (SP|Q09174)
CATMA4a36460	15	8.76617	4	8.64017	3	88.7161	4	14.9636	4	0.985627	0.168668	0.000340919	0.00318933	0.00621872	0.0988115	0.577414	4.34479e-06	2.99805e-05	0.00039004	AT4G34620	AT4G34620.1	4	ribosomal protein S16 family protein, ribosomal protein S16, Neurospora crassa, PIR2:A29927
CATMA3a01685	7	0.315064	2	0.474229	1	13.3772	4	2.24603	0	1.50518	0.1679	0.000571979	0.00449534	0.000764041	0.0235523	0.211141	5.12294e-10	3.40496e-08	8.31995e-06	AT3G02730	AT3G02730.1	3	thioredoxin, putative, similar to SP|P29450 Thioredoxin F-type, chloroplast precursor (TRX-F) {Pisum sativum}; contains Pfam profile: PF00085 Thioredoxin
CATMA5a09510	4	0.317878	2	0.349746	2	0.150841	0	0.0251307	0	1.10025	0.166604	7.46985e-05	0.00118828	0.00143329	2.10738	13.9171	6.34077e-08	9.57051e-07	2.75619e-05	AT5G10770	AT5G10770.1	5	chloroplast nucleoid DNA-binding protein, putative, similar to CND41, chloroplast nucleoid DNA binding protein (Nicotiana tabacum) GI:2541876; contains Pfam profile PF00026: Eukaryotic aspartyl protease
CATMA4a05510	15	0.900005	3	1.41935	4	3.46235	4	0.573879	4	1.57704	0.165748	0.0085267	0.029677	0.0041561	0.25994	2.47325	0.32154	0.410015	0.000196917	AT4G04925	AT4G04925.1	4	expressed protein
CATMA1a02720	15	20.1115	4	35.3209	4	80.9626	4	13.3693	3	1.75625	0.165129	0.0031615	0.0146422	0.00107181	0.248405	2.64194	0.234641	0.316122	1.38626e-05	AT1G03870	AT1G03870.1	1	fasciclin-like arabinogalactan-protein (FLA9), identical to gi_13377784_gb_AAK20861
CATMA1a10080	13	1.72694	3	2.07667	4	2.44639	4	0.389045	2	1.20252	0.159028	0.000827737	0.00575347	0.00370931	0.705912	5.33786	0.00400581	0.0101546	0.000156986	NA	NA	NA	NA
CATMA1a65310	14	1.35952	2	1.74061	4	150.864	4	23.8471	4	1.28031	0.15807	3.84108e-06	0.000204957	0.000129079	0.00901154	0.0729906	1.10512e-13	2.15314e-10	2.21463e-07	AT1G76080	AT1G76080.1	1	thioredoxin family protein, low similarity to thioredoxin (TRX) (Fasciola hepatica) GI:6687568; contains Pfam profile PF00085: Thioredoxin
CATMA2a24825	13	1.05334	2	1.95557	4	99.0023	4	15.5218	3	1.85654	0.156782	0.00253391	0.0125529	0.000668365	0.0106395	0.125989	1.13132e-10	1.44188e-08	6.26289e-06	AT2G26500	AT2G26500.1	2	cytochrome b6f complex subunit (petM), putative, nearly identical to cytochrome b6f complex subunit (GI:3090403) (Arabidopsis thaliana); alternative splice forms exist
CATMA1a60876	7	0.265903	0	0.357615	2	4.02402	3	0.621646	2	1.34491	0.154484	2.58923e-05	0.000622015	0.000265707	0.0660789	0.575271	1.08607e-08	2.78953e-07	1.01696e-06	AT1G71695	AT1G71695.1	1	peroxidase 12 (PER12) (P12) (PRXR6), identical to SP|Q96520 Peroxidase 12 precursor (EC 1.11.1.7) (Atperox P12) (PRXR6) (ATP4a) {Arabidopsis thaliana}
CATMA5a22180	10	0.283424	1	0.453816	2	5.03035	3	0.773576	4	1.60119	0.153782	0.00609388	0.0232786	0.00323822	0.0563428	0.586648	3.39219e-06	2.41113e-05	0.000125221	AT5G24570	AT5G24570.1	5	expressed protein
CATMA1a57610	9	0.570091	2	0.56628	2	7.95561	4	1.19971	1	0.993314	0.1508	0.000210068	0.00223237	0.00441646	0.071659	0.472015	7.49117e-07	7.13073e-06	0.000223242	NA	NA	NA	NA
CATMA5a60355	12	1.28554	3	0.527549	3	1.95723	3	0.29356	3	0.410371	0.149988	3.49075e-09	2.93882e-06	0.00353746	0.656817	1.79707	0.385556	0.473708	0.000143795	AT5G64920	AT5G64920.1	5	COP1-interacting protein (CIP8) / zinc finger (C3HC4-type RING finger) family protein, identical to COP1-interacting protein CIP8 (Arabidopsis thaliana) gi|5929906|gb|AAD56636; contains Pfam profile: PF00097 zinc finger, C3HC4 type
CATMA4a22880	9	0.822612	1	0.905019	2	110.89	4	16.5307	2	1.10018	0.149073	0.00057308	0.00449534	0.00475534	0.00741829	0.0547478	1.37112e-10	1.61986e-08	0.000250413	AT4G21280	AT4G21280.1	4	Encodes the PsbQ subunit of the oxygen evolving complex of photosystem II.
CATMA3a39700	15	11.6911	3	5.06845	4	15.7995	4	2.33588	4	0.433531	0.147845	2.68794e-10	6.78883e-07	0.000764041	0.739967	2.16983	0.00685063	0.0160853	8.24255e-06	AT3G46620	AT3G46620.1	3	zinc finger (C3HC4-type RING finger) family protein, contains Pfam domain, PF00097: Zinc finger, C3HC4 type (RING finger)
CATMA4a12870	16	19.1281	4	21.8811	4	64.4065	4	8.90609	4	1.14392	0.138279	7.91835e-05	0.00121114	0.00129484	0.296991	2.45687	0.337644	0.425537	2.20995e-05	AT4G12730	AT4G12730.1	4	fasciclin-like arabinogalactan-protein (FLA2), identical to gi_13377778_gb_AAK20858
CATMA5a59320	7	1.11125	2	0.646739	1	5.41368	4	0.748597	0	0.581991	0.138279	2.36331e-05	0.000600899	0.0194938	0.205268	0.863935	0.000649888	0.00215596	0.00256504	AT5G63780	AT5G63780.1	5	zinc finger (C3HC4-type RING finger) family protein, contains Pfam profile: PF00097 zinc finger, C3HC4 type (RING finger)
CATMA2a35500	13	4.03566	1	4.07758	4	48.1512	4	6.63991	4	1.01039	0.137897	2.47697e-06	0.000159051	0.000396997	0.0838124	0.614102	2.95599e-08	5.50307e-07	2.22302e-06	AT2G37220	AT2G37220.1	2	29 kDa ribonucleoprotein, chloroplast, putative / RNA-binding protein cp29, putative, similar to SP|Q43349 29 kDa ribonucleoprotein, chloroplast precursor (RNA-binding protein cp29) {Arabidopsis thaliana}
CATMA3a52390	12	3.81666	2	3.46695	4	8.0199	4	1.0961	2	0.908373	0.136673	0.000182249	0.00206721	0.00644922	0.475899	3.16298	0.317551	0.405338	0.00041196	AT3G59350	AT3G59350.1	3	serine/threonine protein kinase, putative, similar to Pto kinase interactor 1 (Pti1)(Lycopersicon esculentum) gi|3668069|gb|AAC61805
CATMA1a31120	8	3.93129	4	1.84018	0	6.10042	4	0.80581	0	0.468085	0.132091	5.81304e-09	4.00413e-06	0.00140016	0.644429	2.28363	0.0674498	0.111866	2.60555e-05	AT1G32790	AT1G32790.1	1	RNA-binding protein, putative, similar to RNA-binding protein GB:CAB40027 GI:4539439 from (Arabidopsis thaliana).Member of a family of PAB2 binding domain proteins.
CATMA4a26500	8	0.475275	1	0.25649	3	1.06341	2	0.137985	2	0.539667	0.129757	2.30837e-05	0.000596337	0.0253543	0.446934	1.85883	0.650425	0.722343	0.00383143	AT4G24805	AT4G24805.1	4	expressed protein
CATMA3a24320	14	3.72689	4	3.7482	4	8.82651	2	1.0937	4	1.00572	0.12391	0.000709548	0.00518943	0.00865598	0.422239	3.42709	0.438743	0.52534	0.000679729	AT3G24420	AT3G24420.1	3	hydrolase, alpha/beta fold family protein, low similarity to 3-oxoadipate enol-lactone hydrolase (Pseudomonas sp. B13) GI:17736948, B-ketoadipate enol-lactone hydrolase (Bradyrhizobium japonicum) GI:2239060; contains Pfam profile:PF00561 abhydrolase:
CATMA5a60045	14	0.521226	2	0.742778	4	10.2418	4	1.24517	4	1.42506	0.121577	0.00849876	0.0296069	0.00977605	0.0508918	0.596525	4.16644e-05	0.0002062	0.000847544	AT5G64620	AT5G64620.1	5	invertase/pectin methylesterase inhibitor family protein, low similarity to SP|P83326 Pectinesterase inhibitor (Pectin methylesterase inhibitor) (PMEI) {Actinidia chinensis}; contains Pfam profile PF04043: Plant invertase/pectin methylesterase inhibi
CATMA1a63880	7	4.71081	3	6.29949	0	101.913	4	12.2139	0	1.33724	0.119846	1.86351e-06	0.000132185	8.08545e-05	0.046224	0.515765	6.71081e-10	3.734e-08	9.60394e-08	AT1G74470	AT1G74470.1	1	Encodes for a multifunctional protein with geranylgeranyl reductase activity shown to catalyze the reduction of prenylated geranylgeranyl-chlorophyll a to phytyl-chlorophyll a (chlorophyll a) and free geranylgeranyl pyrophosphate to phytyl pyrophosph
CATMA3a47845	13	2.41086	2	1.93546	4	228.262	3	27.0249	4	0.802811	0.118394	0.000143057	0.00173845	0.00946673	0.0105618	0.0716179	1.12905e-09	4.97375e-08	0.00079462	AT3G54890	AT3G54890.1	3	Encodes a component of the light harvesting complex associated with photosystem I.
CATMA5a59535	4	3.63699	2	2.13846	0	168.523	2	19.9264	0	0.587976	0.118241	3.67994e-06	0.000199164	0.00649965	0.0215815	0.107318	4.06215e-10	3.04742e-08	0.000416897	AT5G64040	AT5G64040.1	5	photosystem I reaction center subunit PSI-N, chloroplast, putative / PSI-N, putative (PSAN), SP:P49107; Plant Physiol. 109 (3), 1126 (1995); similar to SP|P31093 Photosystem I reaction centre subunit N, chloroplast precursor (PSI- N) {Hordeum vulgare
CATMA2a46220	7	4.36081	3	2.26441	0	6.98177	4	0.82162	0	0.519263	0.117681	1.15622e-05	0.000413238	0.0193465	0.6246	2.75603	0.189669	0.264225	0.00253033	AT2G47780	AT2G47780.1	2	rubber elongation factor (REF) protein-related, similar to Small rubber particle protein (SRPP) (22 kDa rubber particle protein) (22 kDa RPP) (Latex allergen Hev b 3) (27 kDa natural rubber allergen) (Swiss-Prot:O82803) (Hevea brasiliensis); similar
CATMA5a50595	15	5.74316	3	7.74236	4	306.063	4	35.3149	4	1.3481	0.115385	0.000525823	0.00421158	0.00191204	0.0187647	0.219238	9.7435e-09	2.58135e-07	4.64319e-05	AT5G54770	AT5G54770.1	5	thiazole biosynthetic enzyme, chloroplast (ARA6) (THI1) (THI4), identical to SP|Q38814 Thiazole biosynthetic enzyme, chloroplast precursor (ARA6) {Arabidopsis thaliana}
CATMA4a17500	15	6.37397	4	6.7258	4	7.01672	4	0.787079	3	1.0552	0.112172	0.00159684	0.00903251	0.0115841	0.908398	8.54527	0.00213398	0.00592493	0.00110975	AT4G16563	AT4G16563.1	4	aspartyl protease family protein, contains Pfam profile: PF00026 eukaryotic aspartyl protease
CATMA1a60325	7	0.807196	2	0.441653	1	8.31053	4	0.919299	0	0.547145	0.110619	1.57228e-05	0.000487184	0.0163722	0.0971293	0.480424	6.52156e-06	4.2894e-05	0.00191877	AT1G71030	AT1G71030.1	1	Encodes a putative myb family transcription factor. In contrast to most other myb-like proteins its myb domain consists of a single repeat. A proline-rich region potentially involved in transactivation is found in the C-terminal part of the protein
CATMA1a44020	14	1.17013	3	0.758615	4	1.94779	4	0.214218	3	0.648316	0.10998	0.000111312	0.00148227	0.0198009	0.600748	3.54132	0.133707	0.1976	0.00262375	AT1G53000	AT1G53000.1	1	cytidylyltransferase family, contains Pfam profile: PF02348 cytidylyltransferase
CATMA5a38870	10	0.585549	1	0.504782	3	6.29752	3	0.681378	3	0.862066	0.108198	0.00055905	0.00442625	0.0145338	0.092981	0.740826	0.000205799	0.000804199	0.00155529	AT5G43050	AT5G43050.1	5	expressed protein, contains Pfam profile PF04483: Protein of unknown function (DUF565)
CATMA5a43205	16	2.35664	4	1.49503	4	17.3385	4	1.86541	4	0.634391	0.107588	7.29754e-08	1.36658e-05	0.000647283	0.13592	0.801452	5.87666e-07	5.86659e-06	5.97992e-06	AT5G47220	AT5G47220.1	5	Encodes a member of the ERF (ethylene response factor) subfamily B-3 of ERF/AP2 transcription factor family (ATERF-2). The protein contains one AP2 domain. Functions as activator of GCC box–dependent transcription. Positive regulator of JA-responsive
CATMA5a62040	5	1.64106	2	1.01643	2	1.27516	1	0.126941	0	0.619373	0.099549	0.0001512	0.0018156	0.0255961	1.28694	8.00708	0.00066559	0.00219842	0.00387911	AT5G66650	AT5G66650.1	5	expressed protein, contains Pfam domain, PF04678: Protein of unknown function, DUF607
CATMA2a28100	14	1.60098	4	2.20941	4	2.10775	4	0.205369	2	1.38004	0.0974352	0.00208856	0.0109063	0.00459584	0.759568	10.7583	0.00150148	0.00440276	0.000237162	AT2G29740	AT2G29740.1	2	UDP-glucoronosyl/UDP-glucosyl transferase family protein, contains Pfam profile: PF00201 UDP-glucoronosyl and UDP-glucosyl transferase
CATMA2a43580	15	2.25918	3	2.50662	4	105.676	4	9.96777	4	1.10953	0.0943243	2.17894e-05	0.000581911	0.000799933	0.0213784	0.251472	2.62074e-09	9.5468e-08	9.18492e-06	AT2G45180	AT2G45180.1	2	protease inhibitor/seed storage/lipid transfer protein (LTP) family protein, similar to 14 kDa polypeptide (Catharanthus roseus) GI:407410; contains Pfam protease inhibitor/seed storage/LTP family domain PF00234
CATMA2a26583	16	4.83662	4	8.40686	4	94.9112	4	8.84754	4	1.73817	0.0932191	0.0004325	0.00374093	0.000612504	0.0509594	0.950193	3.81847e-06	2.68142e-05	5.4161e-06	AT2G28190	AT2G28190.1	2	superoxide dismutase (Cu-Zn), chloroplast (SODCP) / copper/zinc superoxide dismutase (CSD2), identical to GP:3273753:AF061519
CATMA5a16150	12	4.07042	3	4.72559	3	106.67	4	9.94319	2	1.16096	0.0932141	9.02655e-05	0.00128803	0.00143329	0.0381588	0.475259	2.37397e-07	2.81056e-06	2.79904e-05	AT5G17870	AT5G17870.1	5	plastid-specific ribosomal protein-related, contains similarity to plastid-specific ribosomal protein 6 precursor GI:7578927 from (Spinacia oleracea)
CATMA1a67150	4	18.0228	2	9.81256	0	39.3477	2	3.55493	0	0.544451	0.0903464	6.36194e-08	1.30282e-05	0.00107681	0.45804	2.76027	0.379928	0.467779	1.47223e-05	AT1G78040	AT1G78040.1	1	pollen Ole e 1 allergen and extensin family protein, contains Pfam domain, PF01190: Pollen proteins Ole e I family
CATMA3a55590	8	0.603901	1	0.2951	2	2.08952	3	0.186602	2	0.488657	0.0893037	1.72658e-07	2.47178e-05	0.00260594	0.289014	1.58144	0.0202803	0.0404591	8.42623e-05	AT3G62460	AT3G62460.1	3	expressed protein, contains Pfam profile PF04396: Protein of unknown function, DUF537
CATMA2a05190	15	2.54612	3	3.36863	4	353.593	4	31.2055	4	1.32305	0.0882527	0.00209153	0.0109068	0.0058634	0.0072007	0.10795	1.94213e-08	4.03165e-07	0.000352098	AT2G06510	AT2G06510.1	2	replication protein, putative, similar to replication protein A 70kDa (Oryza sativa (japonica cultivar-group)) GI:13536993; contains InterPro entry IPR004365: OB-fold nucleic acid binding domain
CATMA1a31210	13	4.20081	4	2.10719	3	14.5871	4	1.18617	2	0.501614	0.0813162	3.4119e-08	9.57479e-06	0.00105798	0.287981	1.77646	0.0234984	0.0458287	1.35441e-05	AT1G32920	AT1G32920.1	1	expressed protein
CATMA4a33960	10	5.94727	4	7.65511	2	123.115	4	9.54054	0	1.28716	0.077493	7.38338e-06	0.000305704	0.000258502	0.0483067	0.802377	1.99423e-07	2.45297e-06	9.55267e-07	AT4G32260	AT4G32260.1	4	ATP synthase family, contains Pfam profile: PF00430 ATP synthase B/B' CF(0); identical to cDNA chloroplast ATP synthase beta chain precursor (atpG) GI:5730140
CATMA5a14050	5	0.161476	0	0.111762	0	23.5378	4	1.81565	1	0.692127	0.0771377	0.000156751	0.00186745	0.0147842	0.00686028	0.0615546	6.42477e-09	1.85683e-07	0.00160052	AT5G15780	AT5G15780.1	5	pollen Ole e 1 allergen and extensin family protein, contains Pfam profile PF01190: Pollen proteins Ole e I family
CATMA3a16130	16	3.33104	4	1.72531	4	9.12098	4	0.641834	4	0.517948	0.070369	6.07602e-07	6.39416e-05	0.00279663	0.365207	2.68809	0.958552	0.968781	9.33809e-05	AT3G16720	AT3G16720.1	3	zinc finger (C3HC4-type RING finger) family protein, contains Pfam domain, PF00097: Zinc finger, C3HC4 type (RING finger)
CATMA4a31885	14	7.67503	3	9.79493	4	57.1639	4	3.90048	3	1.27621	0.0682332	0.00309409	0.0144217	0.00965312	0.134264	2.51121	0.12624	0.187921	0.000825554	AT4G30270	AT4G30270.1	4	MERI-5 protein (MERI-5) (MERI5B) / endo-xyloglucan transferase / xyloglucan endo-1,4-beta-D-glucanase (SEN4), identical to endo-xyloglucan transferase gi:944810, SP|P24806 MERI-5 protein precursor (Endo-xyloglucan transferase) (Xyloglucan endo-1,4-be
CATMA1a46750	13	0.74469	2	1.03073	4	91.9757	3	5.96922	4	1.3841	0.0649	0.000464557	0.00390671	0.00216054	0.0080966	0.172674	2.00542e-08	4.09571e-07	5.81695e-05	AT1G55670	AT1G55670.1	1	photosystem I reaction center subunit V, chloroplast, putative / PSI-G, putative (PSAG), identical to SP|Q9S7N7; similar to SP|Q00327 Photosystem I reaction center subunit V, chloroplast precursor (PSI-G) (Photosystem I 9 kDa protein) {Hordeum vulgar
CATMA4a28860	16	22.5078	4	18.4991	4	72.3736	4	4.2775	4	0.821898	0.059103	0.000118762	0.00153559	0.00621872	0.310994	4.32475	0.594171	0.671645	0.000390561	AT4G27280	AT4G27280.1	4	calcium-binding EF hand family protein, similar to EF-hand Ca2+-binding protein CCD1 (Triticum aestivum) GI:9255753; contains INTERPRO:IPR002048 calcium-binding EF-hand domain
CATMA1a33270	8	0.951833	2	1.31969	0	12.2553	4	0.651115	2	1.38648	0.0531293	0.0068676	0.0252817	0.0145164	0.0776671	2.02682	0.039572	0.071384	0.00154529	AT1G35140	AT1G35140.1	1	phosphate-responsive protein, putative, similar to phi-1 (phosphate-induced gene) (Nicotiana tabacum) GI:3759184; contains Pfam profile PF04674: Phosphate-induced protein 1 conserved region
CATMA5a43215	15	6.90218	4	5.40739	4	22.1595	4	1.147	3	0.783431	0.0517611	3.54475e-05	0.000769586	0.00372101	0.311477	4.71437	0.459733	0.546652	0.000159605	AT5G47230	AT5G47230.1	5	encodes a member of the ERF (ethylene response factor) subfamily B-3 of ERF/AP2 transcription factor family (ATERF-5). The protein contains one AP2 domain. There are 18 members in this subfamily including ATERF-1, ATERF-2, AND ATERF-5.
CATMA3a40820	7	0.725947	1	0.795522	2	4.7096	3	0.231058	1	1.09584	0.049061	0.000376793	0.00342365	0.0044461	0.154142	3.44296	0.31078	0.398323	0.000226161	AT3G47800	AT3G47800.1	3	aldose 1-epimerase family protein, similar to ALDOSE 1-EPIMERASE PRECURSOR GB:P05149 (SP|P05149) from (Acinetobacter calcoaceticus); contains Pfam profile PF01263 Aldose 1-epimerase
CATMA2a24450	4	0.681659	2	0.333165	0	2.58538	2	0.122658	0	0.488757	0.047443	1.69149e-09	1.83092e-06	0.000143855	0.263659	2.71621	0.178099	0.250456	3.6073e-07	AT2G26080	AT2G26080.1	2	glycine dehydrogenase (decarboxylating), putative / glycine decarboxylase, putative / glycine cleavage system P-protein, putative, strong similarity to SP|P26969 Glycine dehydrogenase (decarboxylating), mitochondrial precursor (EC 1.4.4.2) {Pisum sat
CATMA1a06190	13	0.904558	3	0.389186	3	5.07653	4	0.20523	3	0.43025	0.0404272	3.75255e-05	0.000792008	0.0220258	0.178184	1.89634	0.115609	0.174925	0.00305227	AT1G07135	AT1G07135.1	1	glycine-rich protein
CATMA2a43300	11	0.543667	3	0.281315	4	1.55606	4	0.055475	0	0.517439	0.035651	4.20047e-08	9.61745e-06	0.000453836	0.349388	5.07101	0.107266	0.164692	3.13897e-06	AT2G44840	AT2G44840.1	2	encodes a member of the ERF (ethylene response factor) subfamily B-3 of ERF/AP2 transcription factor family. The protein contains one AP2 domain. There are 18 members in this subfamily including ATERF-1, ATERF-2, AND ATERF-5.
CATMA5a57200	11	14.8896	2	9.47508	3	35.8742	4	1.24654	2	0.636355	0.0347475	0.000356496	0.00330217	0.0206023	0.415051	7.60113	0.164202	0.234173	0.00277244	AT5G61600	AT5G61600.1	5	encodes a member of the ERF (ethylene response factor) subfamily B-3 of ERF/AP2 transcription factor family. The protein contains one AP2 domain. There are 18 members in this subfamily including ATERF-1, ATERF-2, AND ATERF-5.
CATMA5a47120	7	2.78219	3	1.17679	0	5.76918	4	0.147527	0	0.422972	0.0255716	7.67615e-05	0.00119675	0.0236106	0.482251	7.97678	0.106502	0.163717	0.00342328	AT5G51190	AT5G51190.1	5	encodes a member of the ERF (ethylene response factor) subfamily B-3 of ERF/AP2 transcription factor family. The protein contains one AP2 domain. There are 18 members in this subfamily including ATERF-1, ATERF-2, AND ATERF-5.

## Sheet: c Differential
CATMA ID	Number of spots above background (AbB)	Expression Col 0 root	AbB Col 0 root	Expression CKX1 root	AbB CKX1 root	Expression Col 0 shoot	AbB Col 0 shoot	Expression CKX1 shoot	AbB CKX1 shoot	Ratio CKX1 vs Col-0 root	Ratio CKX1 vs Col-0 shoot	p value genotype effect	sum(abs(log2))	FDR p value genotype effect	FDR p value interaction effect	Ratio root vs shoot Col-0	Ratio root vs shoot CKX1	p value organ effect	FDR p value organ effect	p value interaction effect	AGI	genename	chromosome	Description
CATMA2a41990	11	1.43702	3	0.57371	4	0.0715719	0	1.01922	4	0.399236	14.2405	0.00100482	5.15662	0.00662045	0.000311054	20.078	0.56289	6.01979e-05	0.000278972	1.27991e-06	AT2G43570	AT2G43570.1	2	chitinase, putative, similar to chitinase class IV GI:722272 from (Brassica napus)
CATMA4a38820	4	0.481405	0	1.31687	1	7.70914	3	0.679515	0	2.73548	0.0881441	0.000708761	4.95578	0.00518868	8.83136e-05	0.062446	1.93796	2.18977e-05	0.000120318	1.39866e-07	AT4G37240	AT4G37240.1	4	expressed protein

## Sheet: d Similar
CATMA ID	Number of spots above background (AbB)	Expression Col 0 root	AbB Col 0 root	Expression CKX1 root	AbB CKX1 root	Expression Col 0 shoot	AbB Col 0 shoot	Expression CKX1 shoot	AbB CKX1 shoot	Ratio CKX1 vs Col-0 root	Ratio CKX1 vs Col-0 shoot	p value genotype effect	sum	FDR p value genotype effect	Ratio root vs shoot CKX1	p value organ effect	FDR p value organ effect	p value interaction effect	FDR p value interaction effect	Ratio root vs shoot Col-0	AGI	genename	chromosome	Description
CATMA5a07985	10	0.388759	2	6.60062	4	0.0314087	0	1.79958	4	16.9787	57.2954	0.000375125	74.2741	0.00342154	3.66787	0.0189828	0.0382331	0.40473	0.555309	12.3774	AT5G08640	AT5G08640.1	5	flavonol synthase 1 (FLS1), identical to SP|Q96330; contains PF03171 2OG-Fe(II) oxygenase superfamily
CATMA5a07670	7	0.00725239	0	0.333943	3	0.0162448	0	0.409834	4	46.0459	25.2286	0.00222123	71.2745	0.0113795	0.814823	0.589265	0.666995	0.747048	0.833676	0.446443	NA	NA	NA	NA
CATMA1a62940	11	1.09353	3	4.92799	4	0.0749148	0	2.99948	4	4.50651	40.0385	1.44434e-08	44.545	5.82716e-06	1.64295	3.01785e-06	2.19025e-05	0.000112717	0.00308325	14.5969	AT1G73620	AT1G73620.1	1	thaumatin-like protein, putative / pathogenesis-related protein, putative, strong similarity to SP|P50699 Thaumatin-like protein precursor {Arabidopsis thaliana}, pathogenesis-related group 5 protein (Brassica rapa) GI:2749943; contains Pfam profile:
CATMA4a10345	8	0.472514	2	11.3434	4	0.0130293	0	0.21065	2	24.0064	16.1675	0.00017256	40.1739	0.00198707	53.8492	1.89e-05	0.000105531	0.728732	0.821419	36.2656	AT4G10310	AT4G10310.1	4	sodium transporter (HKT1), identical to sodium transporter AtHKT1 (Arabidopsis thaliana) gi|7716474|gb|AAF68393
CATMA5a52815	11	1.74063	3	5.88995	4	0.0313293	0	1.06491	4	3.38381	33.9909	5.27676e-07	37.3747	5.78185e-05	5.53094	6.75813e-08	1.00157e-06	0.000523096	0.00738116	55.5591	AT5G57090	AT5G57090.1	5	auxin transport protein (EIR1), identical to auxin transport protein EIR1 (Arabidopsis thaliana) gi|3377507|gb|AAC39513; identical to root gravitropism control protein (Arabidopsis thaliana) gi|4322486|gb|AAD16060
CATMA1a43750	4	0.00716189	0	0.239677	2	0.0533204	0	0.1339	2	33.4656	2.51123	0.00404799	35.9768	0.0175066	1.78997	0.276673	0.361627	0.060619	0.153995	0.134318	AT1G52700	AT1G52700.1	1	phospholipase/carboxylesterase family protein, similar to lysophospholipase I (Mus musculus) GI:1864159; contains Pfam profile PF02230: Phospholipase/Carboxylesterase family
CATMA2a45915	8	0.814224	2	3.34531	4	0.0110246	0	0.29263	2	4.10858	26.5433	2.1048e-05	30.6519	0.000581911	11.4319	5.16847e-07	5.29926e-06	0.0201866	0.0727312	73.8552	AT2G47460	AT2G47460.1	2	MYB12 belongs to subgroup 7 of the R2R3-MYB family. It strongly activates the promoters of chalcone synthase (CHS), flavanone 3-hydroxylase (F3H), flavonol synthase (FLS) and - to a lesser extent - chalcone flavanone isomerase (CHI), but cannot activ
CATMA2a32640	11	1.88338	3	6.02662	4	0.0112613	0	0.286345	4	3.19989	25.4273	3.96969e-06	28.6272	0.000206986	21.0467	4.62772e-09	1.42538e-07	0.00277344	0.0206023	167.243	AT2G34500	AT2G34500.1	2	cytochrome P450 family protein, similar to Cytochrome P450 61 (C-22 sterol desaturase) (SP:P54781) {Saccharomyces cerevisiae}
CATMA5a57800	6	0.162009	0	1.42201	4	0.0216057	0	0.419898	2	8.77736	19.4346	0.00010411	28.2119	0.0014239	3.38657	0.00386723	0.00985272	0.397804	0.548927	7.49843	AT5G62210	AT5G62210.1	5	embryo-specific protein-related, contains weak similarity to embryo-specific protein 3 (GI:3335171) (Arabidopsis thaliana)
CATMA5a59940	8	0.216739	0	1.44957	4	0.0364565	0	0.729948	4	6.68808	20.0224	0.00299184	26.7105	0.0140715	1.98585	0.086194	0.137089	0.422607	0.572007	5.94513	AT5G64510	AT5G64510.1	5	expressed protein
CATMA1a15390	7	0.286429	2	1.30758	3	0.0393825	0	0.778487	2	4.56513	19.7673	6.47724e-05	24.3325	0.00110411	1.67965	0.00610662	0.0145778	0.0756701	0.178614	7.273	AT1G16400	AT1G16400.1	1	cytochrome P450 family protein, similar to gb|AF069494 cytochrome P450 from Sinapis alba and is a member of the PF|00067 Cytochrome P450 family; identical to cytochrome P450 CYP79F2 (CYP79F2) GI:10946207
CATMA5a05740	7	0.0482721	0	0.890742	4	0.443911	1	1.19648	2	18.4525	2.69531	2.20625e-05	21.1478	0.000581911	0.74447	0.0010153	0.00314769	0.00636976	0.0349991	0.108743	AT5G06530	AT5G06530.1	5	ABC transporter family protein
CATMA5a21990	11	0.802618	3	2.27248	4	0.0530093	0	0.963646	4	2.83133	18.1788	3.24267e-05	21.0102	0.000726915	2.35821	8.01468e-05	0.000355546	0.0103676	0.0476918	15.1411	AT5G24380	AT5G24380.1	5	similar to transporter, putative [Arabidopsis thaliana] (TAIR:At5g53550.1); similar to oligopeptide transporter OPT family protein [Arabidopsis thaliana] (TAIR:At5g41000.1); similar to oligopeptide transporter OPT family protein [Arabidopsis thaliana
CATMA3a22880	7	0.0254113	0	0.307402	4	0.0200492	0	0.174823	3	12.0971	8.71968	7.30991e-06	20.8167	0.000304325	1.75837	0.221744	0.301318	0.608126	0.732994	1.26745	NA	NA	NA	NA
CATMA5a18310	6	0.186776	0	2.17433	4	0.0434628	0	0.376565	2	11.6414	8.66409	0.000203987	20.3055	0.00219546	5.77411	0.00329566	0.00859374	0.742532	0.83025	4.29737	AT5G19875	AT5G19875.1	5	expressed protein
CATMA5a05150	8	0.427167	2	1.65822	4	0.0335562	0	0.536077	2	3.88189	15.9755	0.001028	19.8574	0.00672642	3.09324	0.00240124	0.00654937	0.166057	0.302965	12.7299	AT5G05960	AT5G05960.1	5	protease inhibitor/seed storage/lipid transfer protein (LTP) family protein, contains Pfam protease inhibitor/seed storage/LTP family domain PF00234
CATMA3a22775	6	0.206026	0	2.88707	3	0.343942	0	1.76466	3	14.0132	5.13068	5.78843e-06	19.1438	0.000271004	1.63605	0.971719	0.978564	0.0966905	0.210282	0.599014	AT3G22840	AT3G22840.1	3	chlorophyll A-B binding family protein / early light-induced protein (ELIP), identical to early light-induced protein; ELIP (Arabidopsis thaliana) GI:1872544; contains Pfam profile: PF00504 chlorophyll A-B binding protein; identical to cDNA early lig
CATMA5a40320	9	0.430216	2	1.94897	4	0.132529	0	1.85706	3	4.53022	14.0124	1.99951e-09	18.5427	1.89378e-06	1.04949	0.000519484	0.00177784	0.000988817	0.0107802	3.24619	AT5G44530	AT5G44530.1	5	subtilase family protein, contains Pfam profiles: PF00082 subtilase family
CATMA5a50460	6	0.0120499	0	0.162974	2	0.086911	0	0.3773	4	13.5249	4.34123	8.57662e-05	17.8661	0.00125696	0.431948	0.00174928	0.00501106	0.132026	0.259515	0.138647	AT5G54610	AT5G54610.1	5	ankyrin repeat family protein, contains Pfam domain, PF00023: Ankyrin repeat
CATMA1a54346	5	0.0412219	0	0.352741	2	0.0327412	0	0.2432	3	8.55712	7.42796	3.67299e-05	15.9851	0.000785018	1.45041	0.375325	0.46294	0.832332	0.894815	1.25902	AT1G65060	4CL3	1	encodes an isoform of 4-coumarate:CoA ligase (4CL), which is involved in the last step of the general phenylpropanoid pathway. mRNA levels are not induced in response to wounding or to fungal infection by P. parasitica. mRNA is expressed in flowers,
CATMA4a38400	7	0.492805	2	1.63303	4	0.0582391	0	0.725899	1	3.31375	12.4641	0.00776848	15.7779	0.0277127	2.24967	0.0265988	0.0509451	0.278169	0.432434	8.46176	AT4G36830	AT4G36830.1	4	GNS1/SUR4 membrane family protein, weak similarity to long chain polyunsaturated fatty acid elongation enzyme (Isochrysis galbana) GI:17226123; contains Pfam profile PF01151: GNS1/SUR4 family
CATMA3a20150	9	0.309004	2	3.33438	3	0.589855	1	2.65516	3	10.7907	4.50138	0.000363227	15.2921	0.00334407	1.25581	0.606534	0.683682	0.291128	0.444195	0.523865	NA	NA	NA	NA
CATMA3a17820	10	0.57717	2	2.50241	4	0.0795292	0	0.844243	4	4.33566	10.6155	0.000841758	14.9512	0.00581404	2.96409	0.00408077	0.0103167	0.322146	0.47553	7.25734	AT3G18280	AT3G18280.1	3	protease inhibitor/seed storage/lipid transfer protein (LTP) family protein, similar to TED4 (Zinnia elegans) GI:493721; contains Pfam protease inhibitor/seed storage/LTP family domain PF00234
CATMA1a32330	6	1.38148	1	6.55275	4	0.10339	0	0.99324	1	4.74328	9.60674	0.00153579	14.35	0.00880074	6.59735	0.000447978	0.00156637	0.46581	0.60968	13.3619	NA	NA	NA	NA
CATMA3a07780	8	0.0499647	0	0.551171	4	0.134501	0	0.423513	4	11.0312	3.14878	7.42728e-05	14.18	0.00118702	1.30142	0.251231	0.333317	0.0596716	0.15249	0.371483	NA	NA	NA	NA
CATMA2a25985	9	2.97667	3	13.592	4	0.140238	0	1.31968	2	4.56619	9.41027	9.93039e-05	13.9765	0.00138568	10.2995	3.05152e-06	2.20623e-05	0.294641	0.447753	21.2258	AT2G27550	AT2G27550.1	2	centroradialis protein, putative (CEN), strong similarity to SP|Q41261 CENTRORADIALIS protein {Antirrhinum majus}; contains Pfam profile PF01161: Phosphatidylethanolamine-binding protein
CATMA5a00930	8	0.160945	0	1.3285	4	0.146084	0	0.768757	4	8.25442	5.26244	0.000179195	13.5169	0.00203868	1.72812	0.380673	0.468545	0.536554	0.672089	1.10173	AT5G01870	AT5G01870.1	5	lipid transfer protein, putative, similar to lipid transfer protein 6 from Arabidopsis thaliana (gi:8571927); contains Pfam protease inhibitor/seed storage/LTP family domain PF00234
CATMA2a27835	5	0.0658044	0	0.613228	2	0.262279	0	0.945404	3	9.31894	3.60457	7.51204e-05	12.9235	0.00118828	0.648641	0.0103417	0.0229724	0.138147	0.267845	0.250895	AT2G29450	AT2G29450.1	2	glutathione S-transferase (103-1A), identical to Swiss-Prot:P46421 glutathione S-transferase 103-1A (Arabidopsis thaliana)
CATMA1a56680	9	0.882645	2	3.83396	3	0.150877	1	1.24901	3	4.34372	8.27833	8.6279e-05	12.622	0.00126112	3.06961	0.000544781	0.0018527	0.317927	0.471047	5.85011	AT1G67360	AT1G67360.1	1	rubber elongation factor (REF) family protein, contains Pfam profile: PF05755 rubber elongation factor protein (REF)
CATMA2a32070	6	0.0102071	0	0.0915661	0	0.37686	2	1.374	4	8.97085	3.64591	0.00481323	12.6168	0.0197028	0.066642	4.27074e-05	0.000209884	0.390738	0.543339	0.0270845	AT2G33850	AT2G33850.1	2	expressed protein, contains 1 transmembrane domain; similar to Protein E6 (Swiss-Prot:Q01197) (Gossypium hirsutum)
CATMA2a44780	8	0.0446611	0	0.310096	4	0.115286	0	0.627884	4	6.94331	5.44633	1.045e-07	12.3896	1.82392e-05	0.493874	0.000263492	0.00099875	0.468692	0.611867	0.387394	AT2G46420	AT2G46420.1	2	expressed protein
CATMA2a38770	5	0.294741	0	1.39521	3	0.0782303	0	0.591644	2	4.73367	7.56285	3.4298e-05	12.2965	0.000753264	2.35818	0.00209529	0.00583462	0.418734	0.568186	3.76761	AT2G40460	AT2G40460.1	2	proton-dependent oligopeptide transport (POT) family protein, contains Pfam profile: PF00854 POT family
CATMA3a11440	4	0.527523	0	3.77574	4	0.129626	0	0.572019	0	7.15748	4.41286	0.000123265	11.5703	0.00157235	6.60072	0.000187824	0.000740064	0.450963	0.596847	4.06959	AT3G12500	AT3G12500.1	3	basic endochitinase, identical to basic endochitinase precursor SP:P19171 from (Arabidopsis thaliana)
CATMA3a44230	12	1.8585	3	8.54567	4	0.31448	1	2.03908	4	4.59816	6.48397	2.9628e-06	11.0821	0.000172686	4.19094	5.26146e-06	3.5563e-05	0.42337	0.572641	5.90975	AT3G51240	AT3G51240.1	3	naringenin 3-dioxygenase / flavanone 3-hydroxylase (F3H), identical to GI:3790548
CATMA4a18330	8	0.55016	2	1.39495	3	0.0329922	0	0.274806	3	2.53554	8.32943	0.00736032	10.865	0.0265891	5.07613	0.000527766	0.00180211	0.233218	0.382571	16.6755	AT4G17270	AT4G17270.1	4	Mo25 family protein, similar to MO25 protein (early mouse development protein family) (Mouse) SWISS-PROT:Q06138
CATMA1a44100	4	0.0547682	0	0.201223	2	0.0393746	0	0.274427	2	3.67408	6.96965	0.000205589	10.6437	0.00220021	0.733247	0.975078	0.981294	0.320699	0.473866	1.39095	AT1G53070	AT1G53070.1	1	legume lectin family protein, contains Pfam domain, PF00139: Legume lectins beta domain
CATMA2a32930	8	0.0679678	0	0.364519	4	0.042694	0	0.21465	4	5.3631	5.02763	0.000401872	10.3907	0.00355277	1.6982	0.169294	0.240213	0.925891	0.953708	1.59198	AT2G34810	AT2G34810.1	2	FAD-binding domain-containing protein, similar to SP|P30986 reticuline oxidase precursor (Berberine-bridge-forming enzyme) (BBE) (Tetrahydroprotoberberine synthase) (Eschscholzia californica); contains PF01565 FAD binding domain
CATMA3a28630	4	0.0142688	0	0.109619	0	0.218664	1	0.554685	3	7.68243	2.5367	0.00303345	10.2191	0.0142142	0.197623	0.000154678	0.000622195	0.192552	0.334396	0.0652541	AT3G28730	AT3G28730.1	3	structure-specific recognition protein 1 / high mobility group protein / HMG protein, nearly identical to SP|Q05153 Structure-specific recognition protein 1 homolog (HMG protein) {Arabidopsis thaliana}; contains Pfam profile PF00505: HMG (high mobili
CATMA5a04010	10	0.171002	2	0.680879	4	0.0605264	0	0.374627	4	3.9817	6.18947	5.78979e-06	10.1712	0.000271004	1.81749	0.00205502	0.00573303	0.311972	0.46486	2.82525	AT5G04840	AT5G04840.1	5	bZIP protein
CATMA1a04035	5	0.0481504	1	0.186069	2	0.0267294	0	0.159167	2	3.86433	5.95476	0.00397015	9.81909	0.017229	1.16902	0.415227	0.503388	0.632979	0.752444	1.8014	AT1G05180	AT1G05180.1	1	auxin-resistance protein AXR1 (AXR1), identical to SP|P42744 Auxin-resistance protein AXR1 {Arabidopsis thaliana}; contains Pfam profile PF00899: ThiF family; identical to cDNA ubiquitin activating enzyme E1-related protein (AXR1) GI:304103
CATMA2a23770	12	0.552453	2	4.00723	4	0.597933	2	1.52887	4	7.25352	2.55692	0.00013249	9.81044	0.00166205	2.62105	0.120561	0.180925	0.0723567	0.173661	0.923938	AT2G25430	AT2G25430.1	2	epsin N-terminal homology (ENTH) domain-containing protein, contains Pfam PF01417: ENTH domain. ENTH (Epsin N-terminal homology) domain;
CATMA3a01765	5	0.0490714	0	0.171231	0	0.119868	1	0.750621	4	3.48943	6.26208	4.55035e-05	9.75151	0.000872861	0.228119	0.000456078	0.0015876	0.262199	0.415623	0.409381	AT3G02830	AT3G02830.1	3	zinc finger (CCCH-type) family protein, contains Pfam domain, PF00642: Zinc finger C-x8-C-x5-C-x3-H type (and similar)
CATMA2a46550	17	0.725041	5	3.4682	8	0.0868569	0	0.427846	4	4.78345	4.92587	0.00373399	9.70932	0.0164395	8.10619	0.000445055	0.00155903	0.973979	0.984241	8.34753	AT2G48140	AT2G48140.1	2	protease inhibitor/seed storage/lipid transfer protein (LTP) family protein, similar to pEARLI 1 (Accession No. L43080): an Arabidopsis member of a conserved gene family (PGF95-099), Plant Physiol. 109 (4), 1497 (1995); contains Pfam protease inhibit
CATMA3a24385	9	0.118512	1	0.331146	4	0.0618114	1	0.42692	3	2.7942	6.90681	0.000140612	9.70101	0.00173272	0.775665	0.476558	0.563408	0.119675	0.244415	1.91732	AT3G24495	AT3G24495.1	3	DNA mismatch repair protein MSH6-2 (MSH7), identical to SP|Q9SMV7 DNA mismatch repair protein MSH6-2 (AtMsh6-2) (MutS homolog 7) {Arabidopsis thaliana}; GC donor splice site at exon 11
CATMA2a46540	13	0.974369	5	2.90164	7	0.047255	0	0.304812	1	2.97797	6.45036	0.0039617	9.42833	0.0172161	9.51943	3.66242e-05	0.00018562	0.370876	0.524473	20.6194	AT2G48130	AT2G48130.1	2	protease inhibitor/seed storage/lipid transfer protein (LTP) family protein, contains Pfam protease inhibitor/seed storage/LTP family domain PF00234
CATMA5a52730	7	0.391974	2	1.77369	4	0.0394518	0	0.192816	1	4.52502	4.88737	8.71267e-05	9.41239	0.00126954	9.19892	2.18579e-06	1.69343e-05	0.888005	0.929339	9.93552	AT5G56980	AT5G56980.1	5	expressed protein, non-consensus CG donor splice site at exon 1, GA donor splice site at exon 3
CATMA4a28350	7	0.24476	0	1.06488	4	0.142948	0	0.72058	3	4.35069	5.04087	0.000946649	9.39155	0.00634157	1.4778	0.21555	0.294063	0.839195	0.899884	1.71224	AT4G26760	AT4G26760.1	4	microtubule associated protein (MAP65/ASE1) family protein, low similarity to protein regulating cytokinesis 1 (PRC1) (Homo sapiens) GI:2865521; contains Pfam profile PF03999: Microtubule associated protein (MAP65/ASE1 family)
CATMA5a52780	6	0.0909246	1	0.261136	3	0.0294037	0	0.183582	2	2.872	6.24351	0.00016307	9.11551	0.00190382	1.42245	0.0171117	0.0350895	0.172791	0.311056	3.09229	AT5G57035	AT5G57035.1	5	protein kinase family protein, contains Pfam profile: PF00069 Eukaryotic protein kinase domain
CATMA5a39070	7	0.544642	2	1.93053	4	0.0613903	0	0.334105	1	3.54459	5.44231	0.00301992	8.98689	0.0141693	5.77822	0.000350451	0.0012693	0.601444	0.727602	8.87179	AT5G43180	AT5G43180.1	5	expressed protein, contains Pfam profile PF04654: Protein of unknown function, DUF599
CATMA5a56200	6	0.187507	0	0.8639	4	0.0887671	0	0.381877	2	4.6073	4.30201	0.000164807	8.90931	0.0019182	2.26225	0.0155001	0.0321942	0.903723	0.93917	2.11235	AT5G60490	AT5G60490.1	5	fasciclin-like arabinogalactan-protein (FLA12)
CATMA4a24060	7	0.119163	2	0.326077	3	0.0419644	0	0.255614	2	2.73639	6.09121	0.00206053	8.8276	0.010812	1.27566	0.0986618	0.153724	0.28752	0.440554	2.83963	AT4G22340	AT4G22340.1	4	phosphatidate cytidylyltransferase, putative / CDP-diglyceride synthetase, putative, similar to CDP-diacylglycerol synthetase (CDS) GI:2181182 from (Arabidopsis thaliana)
CATMA5a61810	5	0.105588	0	0.638917	3	0.197059	0	0.530544	2	6.05102	2.6923	6.11848e-05	8.74332	0.00105844	1.20427	0.364015	0.452177	0.10666	0.224194	0.53582	AT5G66460	AT5G66460.1	5	(1-4)-beta-mannan endohydrolase, putative, similar to (1-4)-beta-mannan endohydrolase (Coffea arabica) GI:10178872; contains Pfam profile PF00150: Cellulase (glycosyl hydrolase family 5)
CATMA3a07810	5	0.11319	0	0.404878	3	0.0427844	0	0.216222	2	3.57698	5.05375	0.0025133	8.63073	0.012471	1.87251	0.057275	0.0976316	0.657833	0.769791	2.64559	AT3G08970	AT3G08970.1	3	DNAJ heat shock N-terminal domain-containing protein, low similarity to PIR|A47079|A47079 heat shock protein dnaJ - Lactococcus lactis; contains Pfam profile PF00226 DnaJ domain
CATMA5a13900	8	1.68231	0	7.36926	4	0.680008	0	2.83251	4	4.38044	4.1654	1.6832e-05	8.54584	0.000500833	2.60167	0.000842314	0.00269519	0.906961	0.940989	2.47396	AT5G15650	AT5G15650.1	5	reversibly glycosylated polypeptide-2 (RGP2), identical to reversibly glycosylated polypeptide-2 (Arabidopsis thaliana) GI:2317731
CATMA5a55770	6	0.215673	0	1.25878	4	0.145336	0	0.372575	2	5.83653	2.56355	0.000442817	8.40008	0.00379849	3.3786	0.0145463	0.030565	0.171086	0.309014	1.48397	AT5G60020	AT5G60020.1	5	putative laccase, a member of laccase family of genes (17 members in Arabidopsis).
CATMA2a25320	4	0.057286	2	0.145495	0	0.0469522	0	0.274212	2	2.53981	5.84024	0.00530703	8.38005	0.0211305	0.530595	0.594013	0.671566	0.315022	0.468101	1.22009	AT2G26970	AT2G26970.1	2	exonuclease family protein, contains exonuclease domain, Pfam:PF00929
CATMA5a41760	7	0.149545	1	0.649959	2	0.122825	0	0.4903	4	4.34624	3.99185	0.00644301	8.33809	0.0240842	1.32564	0.590964	0.668717	0.923469	0.951803	1.21755	AT5G45775	AT5G45775.1	5	60S ribosomal protein L11 (RPL11D)
CATMA1a63470	8	0.243611	2	0.721673	4	0.0945984	0	0.502287	2	2.96241	5.30968	0.000306063	8.27208	0.00296173	1.43677	0.0349531	0.0643283	0.309941	0.462926	2.57521	AT1G74090	AT1G74090.1	1	sulfotransferase family protein, similar to SP|P52837 Flavonol 4'-sulfotransferase (EC 2.8.2.-) (F4-ST) {Flaveria chloraefolia}; contains Pfam profile PF00685: Sulfotransferase domain
CATMA1a62730	10	0.115965	2	0.380234	4	0.0793028	0	0.395888	4	3.27887	4.99211	0.000313007	8.27098	0.0030021	0.960458	0.555357	0.636981	0.46723	0.6108	1.4623	AT1G73430	AT1G73430.1	1	sec34-like family protein, contains Pfam PF04136: Sec34-like family profile; similar to Conserved oligomeric Golgi complex component 3 (Vesicle docking protein SEC34 homolog) (p94) (Swiss-Prot:Q96JB2) (Homo sapiens)
CATMA3a00135	10	0.551219	2	1.81807	4	0.166289	0	0.825659	4	3.29828	4.9652	0.000310727	8.26347	0.00298779	2.20197	0.0039755	0.0100881	0.478731	0.620692	3.31482	AT3G01100	AT3G01100.1	3	early-responsive to dehydration protein-related / ERD protein-related, low similarity to ERD4 protein (early-responsive to dehydration stress) (Arabidopsis thaliana) GI:15375406; contains Pfam profile PF02714: Domain of unknown function DUF221
CATMA2a22820	6	0.0791802	0	0.212944	3	0.0427649	0	0.236375	3	2.68936	5.52732	0.000974239	8.21669	0.00649236	0.900874	0.427502	0.514564	0.270012	0.423753	1.85152	AT2G24490	AT2G24490.1	2	Encodes a component of Replication Protein A. Component of transcriptional gene silencing which does not affect endogenous small RNA accumulation nor DNA methylation. Localized in the nucleus. Involved in DNA repair. Interacts physically with ROS1.
CATMA5a55270	7	0.233593	2	0.73214	4	0.0153467	0	0.0777699	1	3.13425	5.06752	0.00165967	8.20177	0.0092557	9.41418	1.0266e-05	6.26295e-05	0.49681	0.636404	15.2211	AT5G59530	AT5G59530.1	5	2-oxoglutarate-dependent dioxygenase, putative, similar to 2A6 (GI:599622) and tomato ethylene synthesis regulatory protein E8 (SP|P10967); 1-aminocyclopropane-1-carboxylate oxidase kidney bean, PIR:T10818
CATMA3a18956	10	0.19437	2	0.717668	4	0.141683	0	0.634669	4	3.69228	4.47949	3.301e-05	8.17176	0.00073348	1.13077	0.334854	0.423076	0.666172	0.775836	1.37186	AT3G19320	AT3G19320.1	3	leucine-rich repeat family protein, contains leucine-rich repeats, Pfam:PF00560;
CATMA5a12150	15	30.6132	4	111.852	4	6.20426	3	27.7845	4	3.65371	4.47829	5.29709e-06	8.132	0.000257282	4.02569	2.66583e-06	1.97256e-05	0.583669	0.711693	4.93423	AT5G13930	AT5G13930.1	5	chalcone synthase / naringenin-chalcone synthase, identical to SP|P13114
CATMA3b40540	5	0.0849774	0	0.354231	3	0.105857	0	0.395181	2	4.16854	3.73316	0.00169047	7.90169	0.00933678	0.896378	0.63824	0.711902	0.87425	0.919899	0.802756	AT3G47540	AT3G47540.1	3	chitinase, putative, similar to basic endochitinase CHB4 precursor SP:Q06209 from (Brassica napus)
CATMA5a60660	5	0.152819	2	0.384524	1	0.0708411	0	0.375981	2	2.5162	5.30739	0.00205056	7.82359	0.0107747	1.02272	0.254988	0.337652	0.28153	0.435515	2.15721	AT5G65270	AT5G65270.1	5	Ras-related GTP-binding family protein, similar to GTP-binding protein RAB11A GI:1370142 from (Lotus japonicus); contains Pfam profile: PF00071 Ras family
CATMA2a24050	10	0.211289	2	0.956755	4	0.233961	1	0.752996	3	4.52818	3.21847	0.00123566	7.74665	0.00766799	1.2706	0.832955	0.871847	0.60243	0.728357	0.903096	AT2G25670	AT2G25670.1	2	expressed protein
CATMA5a53100	7	0.0989465	2	0.417358	2	0.152887	1	0.536313	2	4.21801	3.50789	0.00117526	7.72591	0.00738998	0.778198	0.303118	0.389407	0.777382	0.855143	0.647185	AT5G57350	AHA3	5	member of Plasma membrane H+-ATPase family
CATMA4a33050	4	0.133641	1	0.487687	2	0.129928	0	0.517868	1	3.64924	3.98581	4.7577e-06	7.63505	0.00023302	0.941719	0.927382	0.944332	0.801074	0.872841	1.02857	NA	NA	NA	NA
CATMA1a30080	5	0.0521792	0	0.227749	1	0.232358	0	0.754888	4	4.36474	3.24881	6.56425e-05	7.61355	0.00111269	0.301699	5.717e-05	0.000267558	0.519165	0.657091	0.224563	AT1G31820	AT1G31820.1	1	amino acid permease family protein, weak similarity to asc-type amino acid transporter 2 (Mus musculus) GI:18148438; contains Pfam profile PF00324: Amino acid permease
CATMA1a28090	8	0.110164	0	0.302258	4	0.0729395	0	0.354949	4	2.7437	4.86635	0.000388536	7.61006	0.00348395	0.851551	0.645158	0.718454	0.303258	0.456272	1.51035	AT1G30070	AT1G30070.1	1	SGS domain-containing protein, similar to calcyclin binding protein (Mus musculus) GI:3142331; contains Pfam profile PF05002: SGS domain
CATMA4a36430	9	0.203332	1	0.804408	4	0.182074	0	0.654515	4	3.95613	3.59479	0.000210612	7.55092	0.00223503	1.22901	0.544304	0.626587	0.853435	0.907211	1.11676	AT4G34590	AT4G34590.1	4	bZIP transcription factor family protein, similar to common plant regulatory factor 7 GI:9650828 from (Petroselinum crispum)
CATMA3a11725	8	0.709556	1	3.10831	4	0.62154	1	1.97005	2	4.38063	3.16962	0.00303099	7.55026	0.0142115	1.57778	0.423936	0.51141	0.657095	0.769404	1.14161	AT3G12750	AT3G12750.1	3	zinc transporter (ZIP1), identical to putative zinc transporter GB:AAC24197 from (Arabidopsis thaliana), ( Proc. Natl. Acad. Sci. U.S.A. 95 (12), 7220-7224 (1998)); member of the Zinc (Zn2+)-Iron (Fe2+) permease (ZIP) family, PMID:11500563
CATMA1a26770	7	0.40089	2	1.00813	2	0.211422	1	1.05062	2	2.51473	4.96931	0.00528758	7.48404	0.0210919	0.959555	0.436265	0.523117	0.377459	0.53022	1.89616	AT1G28560	AT1G28560.1	1	snRNA activating complex family protein, similar to snRNA activating protein complex 50 kDa subunit (SNAPc 50 kDa subunit) (Proximal sequence element-binding transcription factor beta subunit) (PSE-binding factor beta subunit) (PTF beta subunit) (Swi
CATMA3a39530	4	0.171172	1	0.794615	2	0.116091	0	0.323628	1	4.64219	2.78772	0.00143693	7.42991	0.00839136	2.45534	0.061008	0.103022	0.428576	0.577198	1.47447	AT3G46460	AT3G46460.1	3	ubiquitin-conjugating enzyme 13 (UBC13), E2; identical to gi:992706
CATMA5a19900	4	0.515891	1	2.19508	3	0.315461	0	0.981646	0	4.25493	3.11178	0.00256481	7.36671	0.0126438	2.23612	0.0812286	0.130701	0.654201	0.767795	1.63535	AT5G22440	AT5G22440.1	5	60S ribosomal protein L10A (RPL10aC)
CATMA1a51245	4	0.0517097	0	0.141076	0	0.143579	0	0.659402	4	2.72824	4.59259	0.00155675	7.32083	0.00886882	0.213946	0.00140681	0.00416872	0.41831	0.567814	0.360147	AT1G62180	2002-04-01	1	Encodes a protein disulfide isomerase-like (PDIL) protein, a member of a multigene family within the thioredoxin (TRX) superfamily. This protein also belongs to the adenosine 5'-phosphosulfate reductase-like (APRL) group.
CATMA3a46570	6	0.214833	0	0.763562	4	0.0893486	0	0.329898	2	3.55422	3.69226	0.0047408	7.24647	0.0194799	2.31454	0.0398186	0.071701	0.960032	0.976282	2.40443	AT3G53620	AT3G53620.1	3	inorganic pyrophosphatase, putative (soluble) / pyrophosphate phospho-hydrolase, putative / PPase, putative, similar to magnesium dependent soluble inorganic pyrophosphatase (Solanum tuberosum) GI:2706450; contains Pfam profile PF00719: inorganic pyr
CATMA2a38860	9	0.144031	1	0.487096	4	0.164054	0	0.633543	4	3.38188	3.8618	0.000524918	7.24368	0.00420879	0.768843	0.48705	0.572773	0.812781	0.880029	0.87795	AT2G40550	AT2G40550.1	2	expressed protein
CATMA1a01130	9	0.692732	2	3.10562	3	0.771401	1	2.11542	3	4.48314	2.7423	0.00016131	7.22544	0.00189068	1.46809	0.563333	0.644867	0.311365	0.464229	0.898018	AT1G02130	AT1G02130.1	1	Ras-related protein (ARA-5) / small GTP-binding protein, putative, identical to Ras-related protein ARA-5 SP:P28188 from (Arabidopsis thaliana)
CATMA5a60870	8	0.21769	1	0.703402	3	0.217706	0	0.836723	4	3.23121	3.84336	3.88407e-05	7.07457	0.000809162	0.840663	0.671296	0.741573	0.671553	0.780183	0.999927	AT5G65540	AT5G65540.1	5	expressed protein
CATMA5a21550	11	0.456698	2	2.08089	3	0.781947	2	1.96074	4	4.55638	2.50751	0.000210979	7.06389	0.00223578	1.06128	0.324641	0.413204	0.223882	0.372166	0.584052	AT5G24030	AT5G24030.1	5	C4-dicarboxylate transporter/malic acid transport family protein, weak similarity to SP|P25396 Tellurite resistance protein tehA. {Escherichia coli}; contains Pfam profile PF03595: C4-dicarboxylate transporter/malic acid transport protein
CATMA3a45520	6	0.673658	2	2.97386	4	0.623619	0	1.64762	0	4.4145	2.64204	0.00030211	7.05653	0.00293097	1.80494	0.197933	0.273875	0.315361	0.468436	1.08024	AT3G52580	AT3G52580.1	3	40S ribosomal protein S14 (RPS14C), ribosomal protein S14 -Zea mays,PIR2:A30097
CATMA5a25250	6	0.24723	1	0.739724	2	0.203417	0	0.826476	3	2.99205	4.06296	0.0029379	7.055	0.0139128	0.895033	0.902381	0.926469	0.656956	0.769359	1.21538	AT5G27820	AT5G27820.1	5	ribosomal protein L18 family protein, similar to SP|P52863 50S ribosomal protein L18 (Aeromonas proteolytica) {Vibrio proteolyticus}
CATMA2a36985	5	0.838552	0	2.25429	3	0.375577	0	1.6344	2	2.68831	4.3517	2.64185e-06	7.04001	0.000164076	1.37928	0.00259392	0.00699685	0.130903	0.258466	2.2327	AT2G38700	AT2G38700.1	2	mevalonate diphosphate decarboxylase (MVD1), identical to mevalonate diphosphate decarboxylase (Arabidopsis thaliana) gi|2288887|emb|CAA74700
CATMA5a02370	6	0.328403	2	0.838358	4	0.0554685	0	0.245234	0	2.55283	4.42114	7.99981e-05	6.97398	0.00121229	3.4186	1.02376e-05	6.25086e-05	0.210605	0.355852	5.92054	AT5G03260	AT5G03260.1	5	putative laccase, a member of laccase family of genes (17 members in Arabidopsis).
CATMA1a59560	5	0.0628096	0	0.265188	0	0.205834	2	0.556278	3	4.22209	2.70255	0.00133829	6.92464	0.00808257	0.476718	0.00647192	0.0153004	0.461272	0.605729	0.305146	AT1G70280	AT1G70280.1	1	NHL repeat-containing protein, contains Pfam profile PF01436: NHL repeat
CATMA1a68670	12	0.284316	2	0.749356	4	0.32287	2	1.3816	4	2.63564	4.27911	0.00130194	6.91475	0.0079555	0.542384	0.227656	0.308211	0.420648	0.569908	0.880591	AT1G79560	AT1G79560.1	1	encodes an FtsH protease that is localized to the chloroplast
CATMA2b07090	7	0.152409	2	0.651413	4	0.0387362	0	0.0969349	1	4.27411	2.50244	0.00340682	6.77655	0.0154019	6.72011	0.000296162	0.00110163	0.427361	0.576279	3.93454	NA	NA	NA	NA
CATMA2a26180	5	0.0552311	0	0.22141	3	0.0507191	0	0.139792	2	4.0088	2.7562	0.000397106	6.765	0.0035482	1.58386	0.29256	0.378087	0.463879	0.607889	1.08896	AT2G27775	AT2G27775.1	2	expressed protein
CATMA5a22160	4	0.0354458	1	0.10156	2	0.0281497	0	0.109124	1	2.86521	3.87655	0.00851168	6.74176	0.0296383	0.930684	0.8395	0.87676	0.700186	0.801164	1.25919	NA	NA	NA	NA
CATMA1a25710	9	0.14311	2	0.562118	4	0.0974841	0	0.271582	3	3.92787	2.78591	0.00234393	6.71379	0.0118399	2.06979	0.0996131	0.15492	0.591342	0.718736	1.46803	AT1G27470	AT1G27470.1	1	transducin-related / WD-40 repeat protein-related, contains 6 WD-40 repeats (PF00400) (2 weak); related to KIAA1988 protein (GI:18916910) (Homo sapiens)
CATMA1a02950	11	0.379911	2	1.31068	4	0.341062	1	1.03864	4	3.44996	3.04532	7.79535e-05	6.49527	0.00120542	1.26191	0.413341	0.501503	0.761516	0.845298	1.1139	AT1G04080	AT1G04080.1	1	hydroxyproline-rich glycoprotein family protein, Contains similarity to pre-mRNA processing protein PRP39 gb L29224 from S. cerevisiae. ESTs gb|R64908 and gb|T88158, gb|N38703 and gb|AA651043 come from this gene
CATMA5a24720	8	0.138468	2	0.357573	2	0.0984183	0	0.382363	4	2.58235	3.88508	0.000763393	6.46743	0.00545682	0.935167	0.604366	0.681542	0.443687	0.589792	1.40693	AT5G27330	AT5G27330.1	5	expressed protein
CATMA1a67645	9	0.198415	2	0.630204	2	0.563947	1	1.82188	4	3.17619	3.23058	2.16613e-05	6.40677	0.000581911	0.345909	5.59118e-05	0.000261993	0.961776	0.977421	0.351833	AT1G78570	AT1G78570.1	1	NAD-dependent epimerase/dehydratase family protein, similar to dTDP-glucose 4,6-dehydratase from Aneurinibacillus thermoaerophilus GI:16357461, RmlB from Leptospira borgpetersenii GI:4234803; contains Pfam profile PF01370 NAD dependent epimerase/dehy
CATMA2a33370	12	0.390243	2	1.4017	4	0.317444	2	0.877585	4	3.59186	2.76453	0.000194064	6.35639	0.00213724	1.59722	0.146516	0.213204	0.558147	0.688636	1.22933	AT2G35230	AT2G35230.1	2	VQ motif-containing protein, contains PF05678: VQ motif
CATMA3a22820	10	0.104038	1	0.381133	4	0.196919	1	0.522457	4	3.66339	2.65315	0.000271824	6.31655	0.00269936	0.7295	0.0546815	0.0940784	0.485105	0.626387	0.528329	AT3G22880	AT3G22880.1	3	meiotic recombination protein, putative, similar to Swiss-Prot:Q14565 meiotic recombination protein DMC1/LIM15 homolog (Homo sapiens); contains non-consensus AT/AC non-consensus splice sites at intron 14
CATMA3a13460	9	0.440019	2	1.4248	4	0.313157	0	0.961819	3	3.23805	3.07136	8.36231e-05	6.30941	0.00124727	1.48136	0.088523	0.140404	0.895905	0.933609	1.4051	AT3G14200	AT3G14200.1	3	DNAJ heat shock N-terminal domain-containing protein, low similarity to SP|O75190|DJB6_HUMAN DnaJ homolog subfamily B member 6 (Heat shock protein J2) {Homo sapiens}; contains Pfam profile PF00226 DnaJ domain
CATMA5a02810	15	4.59658	4	13.0814	4	1.36153	3	4.64369	4	2.8459	3.41065	2.19716e-05	6.25655	0.000581911	2.81702	2.39637e-05	0.00013016	0.603346	0.728871	3.37605	AT5G03630	AT5G03630.1	5	monodehydroascorbate reductase, putative, monodehydroascorbate reductase (NADH), cucumber, PIR:JU0182
CATMA2a29880	10	2.36604	2	7.8771	3	2.31765	1	6.581	4	3.32924	2.83951	0.000198983	6.16875	0.00215385	1.19695	0.646852	0.719283	0.715642	0.812104	1.02088	AT2G31660	AT2G31660.1	2	importin beta-2 subunit family protein, similar to D-Importin 7/RanBP7 (Drosophila melanogaster) GI:7542336; contains Pfam profile PF03810: Importin-beta N-terminal domain
CATMA2a03130	7	0.762972	1	2.01924	4	0.628171	0	2.19006	2	2.64655	3.48641	6.55447e-05	6.13296	0.00111269	0.922003	0.766406	0.819191	0.473574	0.616304	1.21459	AT2G04160	AIR3	2	isolated from differential screening of a cDNA library from auxin-treated root culture. encodes a protein similar to subtilisin-like serine protease which is believed to be active outside the plant cell.
CATMA5a15570	7	0.282474	1	0.830799	4	0.18578	0	0.591153	2	2.94116	3.182	0.000231311	6.12315	0.00239311	1.40539	0.104362	0.161049	0.858524	0.910006	1.52047	AT5G17300	AT5G17300.1	5	myb family transcription factor, similar to CCA1 (Arabidopsis thaliana) GI:4090569; contains Pfam profile PF00249: Myb-like DNA-binding domain
CATMA1b69495	11	0.796037	2	2.24944	4	0.566928	1	1.86931	4	2.8258	3.29726	9.72656e-05	6.12306	0.00136226	1.20335	0.204305	0.281101	0.699843	0.801085	1.40412	AT1G80300	AT1G80300.1	1	chloroplast ADP, ATP carrier protein 1 / ADP, ATP translocase 1 / adenine nucleotide translocase 1 (AATP1), identical to SP|Q39002 Chloroplast ADP,ATP carrier protein 1, chloroplast precursor (ADP/ATP translocase 1) (Adenine nucleotide translocase 1)
CATMA1a07220	5	0.128456	0	0.431745	1	0.513397	0	1.3213	4	3.36102	2.57365	0.000158831	5.93467	0.00188335	0.326757	4.1122e-05	0.000204182	0.516371	0.655091	0.250208	AT1G08230	AT1G08230.1	1	amino acid transporter family protein, low similarity to amino acid permease (Oryza sativa) GI:7415521; contains Pfam profile PF01490: Transmembrane amino acid transporter protein
CATMA2a45975	12	2.08246	3	5.81904	4	0.74983	1	2.32655	4	2.79432	3.10277	4.72959e-05	5.89708	0.000889233	2.50115	0.000126701	0.000524292	0.769624	0.850684	2.77724	AT2G47510	AT2G47510.1	2	fumarate hydratase, putative / fumarase, putative, similar to SP|P55250 Fumarate hydratase, mitochondrial precursor (EC 4.2.1.2) (Fumarase) {Rhizopus oryzae}; contains Pfam profile PF00206: Lyase
CATMA1a56840	10	0.717012	2	1.96945	4	0.247545	0	0.746128	4	2.74674	3.01411	0.000339983	5.76085	0.00318818	2.63956	0.000466131	0.00161716	0.83166	0.894815	2.89649	AT1G67500	AT1G67500.1	1	DNA polymerase family B protein, similar to SP|Q61493 DNA polymerase zeta catalytic subunit (EC 2.7.7.7) {Mus musculus}; contains Pfam profile PF00136: DNA polymerase family B
CATMA3a26220	5	0.23467	0	0.639342	0	0.555949	1	1.68445	4	2.72444	3.02987	1.54238e-05	5.75431	0.000486941	0.379555	5.95449e-05	0.000276623	0.732564	0.823426	0.422107	AT3G26380	AT3G26380.1	3	glycosyl hydrolase family protein 27 / alpha-galactosidase family protein / melibiase family protein, similar to alpha-galactosidase GI:10944326 from (Phanerochaete chrysosporium)
CATMA1a44540	11	0.262097	2	0.657897	4	0.331372	1	1.04059	4	2.51013	3.14024	6.80228e-05	5.65037	0.00114029	0.632236	0.0693408	0.114415	0.531367	0.668077	0.790946	AT1G53510	AT1G53510.1	1	similar to mitogen-activated protein kinase, putative / MAPK, putative (MPK19) [Arabidopsis thaliana] (TAIR:At3g14720.1); similar to mitogen-activated protein kinase, putative / MAPK, putative (MPK16) [Arabidopsis thaliana] (TAIR:At5g19010.1); simila
CATMA5a09670	14	1.60437	3	4.44831	4	1.45907	3	4.07403	4	2.77262	2.79222	0.000750973	5.56483	0.00538328	1.09187	0.695971	0.762751	0.987948	0.992007	1.09959	AT5G10920	AT5G10920.1	5	argininosuccinate lyase, putative / arginosuccinase, putative, similar to argininosuccinate lyase (Nostoc punctiforme) GI:7672743; contains Pfam profile PF00206: Lyase
CATMA3a07960	13	2.37859	2	6.25518	4	2.17777	3	6.34027	4	2.62978	2.91136	1.26795e-05	5.54114	0.000426432	0.986579	0.799178	0.844839	0.729315	0.821419	1.09222	AT3G09090	AT3G09090.1	3	defective in exine formation protein (DEX1), identical to defective in exine formation (Arabidopsis thaliana) gi|11138669|gb|AAG31444; contains Pfam domain PF01839: FG-GAP repeat
CATMA3a24955	9	0.893125	2	2.48281	4	0.468825	0	1.28891	3	2.77991	2.74923	0.000194706	5.52914	0.00213809	1.92629	0.00551808	0.0133751	0.97749	0.986257	1.90503	AT3G25110	AT3G25110.1	3	acyl-(acyl carrier protein) thioesterase / acyl-ACP thioesterase / oleoyl-(acyl-carrier protein) hydrolase / S-acyl fatty acid synthase thioesterase, identical to acyl-(acyl carrier protein) thioesterase (Arabidopsis thaliana) GI:804946
CATMA2a38550	4	0.240097	1	0.607618	0	0.213221	1	0.619368	2	2.53072	2.90482	0.00117359	5.43554	0.00738611	0.98103	0.836446	0.874684	0.775164	0.854564	1.12605	AT2G40280	AT2G40280.1	2	dehydration-responsive family protein, similar to early-responsive to dehydration stress ERD3 protein (Arabidopsis thaliana) GI:15320410; contains Pfam profile PF03141: Putative methyltransferase
CATMA3a27540	10	0.6456	2	1.6875	4	0.503906	0	1.32916	4	2.61385	2.63772	8.2418e-07	5.25157	7.61562e-05	1.2696	0.0379887	0.06901	0.965972	0.979284	1.28119	AT3G27670	AT3G27670.1	3	expressed protein
CATMA4a05320	15	6.93946	4	2.70179	4	12.4712	3	4.96982	4	0.389337	0.398502	0.000141973	0.787839	0.00173845	0.543639	0.00427971	0.0107198	0.946624	0.968481	0.556437	AT4G04770	AT4G04770.1	4	ATP-binding-cassette transporter (ABC1), Identical to the protein described in PMID:11156608 and note that sequence was not deposited into GenBank by the authors.
CATMA3a41500	6	7.04984	3	2.60448	3	0.760747	0	0.290064	0	0.369439	0.381289	0.0021511	0.750727	0.0111255	8.97899	1.44354e-06	1.21395e-05	0.951075	0.971507	9.267	AT3G48520	AT3G48520.1	3	cytochrome P450 family protein, similar to Cytochrome P450 94A1 (P450-dependent fatty acid omega-hydroxylase) (SP:O81117) {Vicia sativa}; contains Pfam profile: PF00067 cytochrome P450
CATMA1a20860	12	2.78057	3	1.07548	4	2.67903	3	0.964002	2	0.386785	0.359832	0.000100346	0.746618	0.00139252	1.11564	0.679593	0.749395	0.838335	0.8993	1.0379	AT1G21760	AT1G21760.1	1	F-box family protein, Contains PF|00646 F-box domain. ESTs gb|Z37267, gb|R90412, gb|Z37268 and gb|T88189 come from this gene similar to SKP1 interacting partner 2 (SKIP2) TIGR_Ath1:At5g67250
CATMA5a04375	6	2.38286	3	0.922992	2	1.57544	1	0.562893	0	0.387346	0.357294	0.000439652	0.74464	0.00377692	1.63973	0.0480684	0.0843479	0.848133	0.904604	1.51251	AT5G05170	AT5G05170.1	5	cellulose synthase, catalytic subunit (Ath-B), nearly identical to gi:2827143, cellulose synthase, catalytic subunit (Ath-B)
CATMA1a45340	8	0.828228	2	0.330497	2	1.14923	1	0.393649	3	0.399041	0.342534	1.21438e-05	0.741575	0.000424165	0.839572	0.0974609	0.15226	0.594894	0.72201	0.720682	AT1G54217	AT1G54217.1	1	Expressed protein
CATMA4a27310	14	4.22076	4	1.50886	4	2.99952	4	1.14793	2	0.357485	0.382705	8.48229e-05	0.74019	0.00125039	1.31441	0.0982159	0.153092	0.845785	0.902917	1.40714	AT4G25610	AT4G25610.1	4	zinc finger (C2H2 type) family protein, contains Pfam profile: PF00096 zinc finger, C2H2 type
CATMA4a17420	4	0.631984	2	0.23573	0	0.410757	1	0.141335	1	0.372999	0.344083	1.34926e-05	0.717083	0.000448392	1.66788	0.00717513	0.0166767	0.786609	0.862226	1.53858	AT4G16530	AT4G16530.1	4	expressed protein, contains Pfam profile PF04510: Family of unknown function (DUF577)
CATMA1a28740	5	0.455793	2	0.163354	0	0.425397	2	0.151381	1	0.358396	0.35586	1.14782e-06	0.714256	9.25214e-05	1.07909	0.539263	0.622107	0.975836	0.985329	1.07145	AT1G30690	AT1G30690.1	1	SEC14 cytosolic factor family protein / phosphoglyceride transfer family protein, contains Pfam PF00650 : CRAL/TRIO domain; contains Pfam PF03765 : CRAL/TRIO, N-terminus; similar to cytosolic factor (Phosphatidylinositol/phosphatidylcholine transfer
CATMA2a28710	14	1.98168	2	0.734945	4	1.96051	4	0.649109	4	0.370869	0.331092	0.000143837	0.701961	0.00174098	1.13224	0.731167	0.79042	0.772508	0.852504	1.0108	AT2G30410	AT2G30410.1	2	tubulin folding cofactor A (KIESEL), identical to cDNA tubulin folding cofactor A, GI:20514256, SP|O04350 Tubulin-specific chaperone A (Tubulin-folding cofactor A) (CFA) (TCP1-chaperonin cofactor A homolog) {Arabidopsis thaliana}
CATMA1a30730	7	0.845948	2	0.29892	1	0.870877	2	0.301335	2	0.353355	0.346013	4.61034e-05	0.699368	0.000881274	0.991984	0.91472	0.935335	0.951659	0.971533	0.971375	AT1G32360	AT1G32360.1	1	zinc finger (CCCH-type) family protein, contains Pfam domain, PF00642: Zinc finger C-x8-C-x5-C-x3-H type (and similar)
CATMA4a02650	5	1.66088	1	0.600111	1	1.77387	2	0.595981	1	0.361322	0.335977	0.000339251	0.697299	0.00318526	1.00693	0.892408	0.919969	0.86742	0.915823	0.936298	AT4G02350	AT4G02350.1	4	exocyst complex subunit Sec15-like family protein, contains Pfam profile PF04091: Exocyst complex subunit Sec15-like
CATMA5a61240	4	0.942474	2	0.345445	0	0.509823	2	0.167096	0	0.366531	0.327753	2.31389e-05	0.694284	0.000596337	2.06735	0.00119762	0.00363555	0.731218	0.822878	1.84863	AT5G65925	AT5G65925.1	5	expressed protein
CATMA5a41930	6	0.103818	0	0.0373538	0	2.009	2	0.664435	4	0.359802	0.330729	0.000481365	0.690531	0.0039731	0.0562189	1.96691e-08	4.07194e-07	0.854357	0.907665	0.0516763	AT5G45930	AT5G45930.1	5	magnesium-chelatase subunit chlI, chloroplast, putative / Mg-protoporphyrin IX chelatase, putative, similar to SP|P161127 from Arabidopsis thaliana, SP|P93162 from Glycine max, SP|O22436 from Nicotiana tabacum; non-consensus AA donor splice site at e
CATMA5a43530	11	1.40543	3	0.533879	3	10.4798	4	3.05887	1	0.379867	0.291882	0.000125234	0.67175	0.00159212	0.174535	6.35996e-07	6.29104e-06	0.51851	0.656542	0.134109	AT5G47550	AT5G47550.1	5	cysteine protease inhibitor, putative / cystatin, putative, similar to SP|P09229 Cysteine proteinase inhibitor-I (Oryzacystatin-I) {Oryza sativa}; contains Pfam profile PF00031: Cystatin domain
CATMA5a60090	4	0.325776	2	0.129957	1	0.166234	1	0.0450334	0	0.398917	0.270903	0.00299111	0.66982	0.0140715	2.8858	0.0136389	0.0288584	0.531098	0.667905	1.95974	AT5G64660	AT5G64660.1	5	U-box domain-containing protein, similar to immediate-early fungal elicitor protein CMPG1 (Petroselinum crispum) GI:14582200; contains Pfam profile PF04564: U-box domain
CATMA3a41505	12	14.7699	4	4.67097	2	3.46384	3	1.17233	3	0.316249	0.338448	6.67474e-05	0.654697	0.00112823	3.98435	6.79366e-06	4.42991e-05	0.85958	0.91066	4.26403	AT3G48530	AT3G48530.1	3	CBS domain-containing protein, low similarity to SP|Q9UGI9 5'-AMP-activated protein kinase, gamma-3 subunit (AMPK gamma-3 chain) (AMPK gamma3) {Homo sapiens}; contains Pfam profile PF00571: CBS domain
CATMA2a27300	13	18.7878	3	5.72453	4	6.60235	2	2.29724	4	0.304693	0.347942	1.6185e-05	0.652636	0.000492504	2.49192	5.89204e-05	0.000274689	0.689794	0.793588	2.84563	AT2G28910	AT2G28910.1	2	CAX-interacting protein 4 (CAXIP4), contains Pfam domain PF00098: Zinc knuckle; identical to cDNA CAX-interacting protein 4 GI:27651998
CATMA2a44210	14	4.04126	3	1.10146	4	2.99075	3	1.13592	4	0.272554	0.37981	0.000110401	0.652364	0.00147491	0.969668	0.514907	0.599176	0.426011	0.575381	1.35125	AT2G45820	AT2G45820.1	2	DNA-binding protein, putative, identical to DNA-binding protein gi|601843|gb|AAA57124 (Arabidopsis thaliana); contains Pfam domain, PF03766: Remorin, N-terminal region; contains Pfam domain, PF03763: Remorin, C-terminal region
CATMA2a34680	13	2.91626	4	0.852176	3	1.65173	2	0.593334	4	0.292215	0.35922	0.00044579	0.651436	0.00381236	1.43625	0.0717593	0.117758	0.669082	0.778123	1.76558	AT2G36420	AT2G36420.1	2	expressed protein
CATMA3a12380	14	1.42505	3	0.562841	4	1.8432	4	0.463387	3	0.394961	0.251404	0.000618659	0.646365	0.0047638	1.21462	0.9026	0.926568	0.386721	0.539828	0.773143	AT3G13275	AT3G13275.1	3	expressed protein, supported by Brassica genomic sequence alignment and EST/cDNA sequences.
CATMA4a20400	14	9.74923	3	3.75259	4	10.4875	3	2.7145	4	0.384911	0.258832	0.000476132	0.643743	0.00395392	1.38243	0.615166	0.69156	0.430154	0.578707	0.929607	AT4G19200	AT4G19200.1	4	proline-rich family protein, contains proline rich extensin domains, INTERPRO:IPR002965
CATMA3a39680	7	1.59487	2	0.618343	4	0.681715	0	0.173152	1	0.387708	0.253995	0.00137068	0.641703	0.00820999	3.5711	0.0025691	0.00694295	0.464575	0.60859	2.3395	AT3G46600	AT3G46600.1	3	scarecrow transcription factor family protein, scarecrow-like 11 - Arabidopsis thaliana, EMBL:AF036307
CATMA5a22100	11	0.463589	2	0.142367	2	1.2044	3	0.400494	4	0.307097	0.332526	1.56022e-07	0.639624	2.31799e-05	0.355479	6.8869e-07	6.63894e-06	0.713236	0.810412	0.384914	AT5G24500	AT5G24500.1	5	expressed protein
CATMA5a16385	9	3.63111	3	1.39361	3	2.02091	2	0.507092	1	0.383796	0.250922	8.10987e-07	0.634718	7.58695e-05	2.74823	3.81528e-05	0.000192594	0.118269	0.242513	1.79677	AT5G18110	AT5G18110.1	5	novel cap-binding protein (nCBP), identical to novel cap-binding protein nCBP (Arabidopsis thaliana) GI:3108209; contains Pfam profile PF01652: Eukaryotic initiation factor 4E
CATMA2a31475	16	5.16469	4	1.78051	4	2.04824	4	0.593032	4	0.344747	0.289532	0.000361916	0.634279	0.00333787	3.00239	0.00101378	0.00314424	0.71664	0.812994	2.52152	AT2G33310	AT2G33310.1	2	auxin-responsive protein / indoleacetic acid-induced protein 13 (IAA13), identical to SP|Q38831 Auxin-responsive protein IAA13 (Indoleacetic acid-induced protein 13) {Arabidopsis thaliana}
CATMA1a10495	13	1.96388	2	0.526306	4	1.97297	3	0.718038	4	0.267994	0.363937	3.74599e-08	0.631931	9.61745e-06	0.732979	0.122196	0.182728	0.132448	0.25999	0.995391	AT1G11530	AT1G11530.1	1	Encodes a single cysteine active site thioredoxin-related protein, similar to thioredoxin H-type from Arabidopsis thaliana SP:P29448, Nicotiana tabacum SP:Q07090; contains Pfam profile: PF00085 Thioredoxin;
CATMA1a17400	11	2.72672	3	0.792865	4	1.20674	2	0.407064	2	0.290776	0.337326	0.00538732	0.628101	0.0213379	1.94776	0.0515009	0.089398	0.832097	0.894815	2.25958	AT1G18380	AT1G18380.1	1	expressed protein
CATMA3a01690	14	1.05564	3	0.38969	4	1.24088	3	0.320159	4	0.36915	0.258009	0.000131487	0.627159	0.0016522	1.21718	0.936093	0.951412	0.416644	0.566041	0.85072	AT3G02740	AT3G02740.1	3	aspartyl protease family protein, contains Pfam profile: PF00026 eukaryotic aspartyl protease
CATMA3a54340	14	6.72889	4	2.26168	4	2.44761	4	0.710358	2	0.336115	0.290226	0.00769351	0.626341	0.0275277	3.18386	0.0115122	0.0250944	0.843635	0.902917	2.74917	AT3G61190	AT3G61190.1	3	BON1-associated protein 1 (BAP1), identical to BON1-associated protein 1 (Arabidopsis thaliana) GI:15487384; contains Pfam profile PF00168: C2 domain; supporting cDNA gi|15487383|gb|AY045765.1|
CATMA1a00460	11	10.8119	4	3.76077	2	6.7854	4	1.86091	1	0.347837	0.274251	3.31903e-05	0.622088	0.000735331	2.02093	0.00772433	0.0178219	0.528507	0.665752	1.5934	AT1G01470	AT1G01470.1	1	late embryogenesis abundant protein, putative / LEA protein, putative, similar to SP|P46518 Late embryogenesis abundant protein Lea14-A {Gossypium hirsutum}; contains Pfam profile PF03168: Late embryogenesis abundant protein
CATMA4a36000	4	10.3698	3	3.10437	1	3.22684	0	1.03462	0	0.299365	0.320629	0.00129179	0.619994	0.00792009	3.00049	0.00165278	0.00477798	0.904765	0.939611	3.21361	AT4G34180	AT4G34180.1	4	cyclase family protein, contains Pfam profile: PF04199 putative cyclase
CATMA1a61275	10	2.66648	2	0.907257	4	0.832062	2	0.230991	2	0.340245	0.277613	0.000731611	0.617857	0.00528447	3.92767	0.00041493	0.00147187	0.705074	0.804019	3.20467	AT1G72060	AT1G72060.1	1	expressed protein
CATMA2a37910	15	0.99239	3	0.292918	4	1.43399	4	0.461848	4	0.295164	0.322073	9.7847e-08	0.617237	1.76521e-05	0.63423	0.00196099	0.00550312	0.683674	0.789665	0.69205	AT2G39660	AT2G39660.1	2	protein kinase, putative, similar to protein kinase gi|166809|gb|AAA18853
CATMA3a31275	16	43.8288	4	14.7661	4	22.7613	4	6.36296	4	0.336904	0.279551	0.00174754	0.616455	0.0096299	2.32064	0.0260562	0.050007	0.757202	0.841619	1.92558	AT3G30775	AT3G30775.1	3	proline oxidase, mitochondrial / osmotic stress-responsive proline dehydrogenase (POX) (PRO1) (ERD5), nearly identical to SP|P92983 Proline oxidase, mitochondrial precursor (EC 1.5.3.-) (Osmotic stress- induced proline dehydrogenase) (Arabidopsis tha
CATMA1a19190	14	2.05221	3	0.675074	3	2.29973	4	0.658046	4	0.328949	0.286141	1.72898e-07	0.615091	2.47178e-05	1.02588	0.696434	0.762996	0.539974	0.674719	0.892372	AT1G20190	AT1G20190.1	1	expansin, putative (EXP11), similar to GB:U30460 from (Cucumis sativus); alpha-expansin gene family, PMID:11641069
CATMA5a49220	16	6.16249	4	1.98115	4	6.12378	4	1.77927	4	0.321485	0.29055	4.44574e-07	0.612035	5.18236e-05	1.11346	0.646511	0.719283	0.683124	0.789423	1.00632	AT5G53310	AT5G53310.1	5	myosin heavy chain-related, contains weak similarity to Myosin IB heavy chain (Swiss-Prot:P34092) (Dictyostelium discoideum)
CATMA5a60705	14	2.24014	3	0.758259	4	3.14973	3	0.860477	4	0.338487	0.27319	1.19323e-08	0.611678	5.82716e-06	0.881208	0.0205091	0.0408511	0.244623	0.396049	0.711216	AT5G65310	AT5G65310.1	5	homeobox-leucine zipper protein 5 (HB-5) / HD-ZIP transcription factor 5, identical to homeobox-leucine zipper protein ATHB-5 (HD-ZIP protein ATHB-5) (SP:P46667) (Arabidopsis thaliana)
CATMA5a17340	9	0.753967	2	0.232634	2	1.14552	2	0.342759	3	0.308546	0.299216	0.000103663	0.607762	0.00142292	0.678709	0.0791668	0.127872	0.942934	0.965736	0.658185	AT5G18960	AT5G18960.1	5	far-red impaired responsive protein, putative, similar to far-red impaired response protein FAR1 (Arabidopsis thaliana) gi|5764395|gb|AAD51282
CATMA4a19790	4	0.549607	2	0.212776	0	1.26761	1	0.276475	1	0.387142	0.218107	2.11556e-05	0.605249	0.000581911	0.769603	0.0113446	0.0247719	0.1444	0.275597	0.433578	AT4G18670	AT4G18670.1	4	leucine-rich repeat family protein / extensin family protein, similar to extensin-like protein (Lycopersicon esculentum) gi|5917664|gb|AAD55979; contains leucine-rich repeats, Pfam:PF00560; contains proline rich extensin domains, INTERPRO:IPR002965
CATMA2a41940	4	0.140837	0	0.0370448	0	2.42768	2	0.824942	2	0.263034	0.339807	0.00268073	0.60284	0.0130707	0.0449059	7.93517e-07	7.45965e-06	0.696462	0.79873	0.0580129	AT2G43530	AT2G43530.1	2	Encodes a defensin-like (DEFL) family protein.
CATMA4a27630	4	0.0249285	0	0.0053294	0	0.340729	2	0.131836	2	0.213788	0.386924	0.00140251	0.600712	0.0082826	0.0404244	5.29411e-07	5.39885e-06	0.345295	0.499104	0.0731622	AT4G25990	AT4G25990.1	4	expressed protein
CATMA3a10680	9	0.267305	3	0.0729664	2	0.209191	2	0.0682141	2	0.272971	0.326086	0.000494086	0.599056	0.00403415	1.06967	0.553121	0.635384	0.734478	0.824709	1.2778	AT3G11760	AT3G11760.1	3	expressed protein
CATMA4a37145	16	1.026	4	0.395928	4	1.72394	4	0.36414	4	0.385894	0.211226	0.000105269	0.59712	0.00143389	1.08729	0.345018	0.432886	0.198521	0.341861	0.595149	AT4G35480	AT4G35480.1	4	zinc finger (C3HC4-type RING finger) family protein, contains Pfam domain PF00097: Zinc finger, C3HC4 type (RING finger)
CATMA5a25590	10	47.2505	4	18.6078	1	37.0001	4	7.51584	1	0.393812	0.20313	9.66096e-05	0.596943	0.00136038	2.47581	0.0230048	0.0450173	0.159894	0.295636	1.27704	AT5G28050	AT5G28050.1	5	cytidine/deoxycytidylate deaminase family protein, similar to SP|O34598 Guanine deaminase (EC 3.5.4.3) (Guanase) (Guanine aminase) (Guanine aminohydrolase) (GAH) (GDEase) {Bacillus subtilis}; contains Pfam profile PF00383: Cytidine and deoxycytidylat
CATMA3a45010	15	2.23151	3	0.772581	4	2.63683	4	0.660934	4	0.346215	0.250655	7.14984e-05	0.59687	0.00116005	1.16892	0.979567	0.985028	0.450047	0.595947	0.846285	AT3G52105	AT3G52105.1	3	expressed protein
CATMA1a06700	6	0.797374	2	0.170337	1	0.460796	1	0.175973	2	0.213622	0.381888	0.000506388	0.59551	0.00409488	0.967973	0.351572	0.439596	0.29647	0.44972	1.73043	AT1G07630	AT1G07630.1	1	protein phosphatase 2C family protein / PP2C family protein, similar to protein phosphatase-2c (GI:3608412) (Mesembryanthemum crystallinum); contains Pfam PF00481 : Protein phosphatase 2C domain
CATMA1a26550	4	2.72908	2	0.915286	0	1.81529	2	0.469428	0	0.335382	0.258596	3.28712e-08	0.593979	9.57479e-06	1.94979	0.000144388	0.000585042	0.211145	0.356471	1.50338	AT1G28370	AT1G28370.1	1	encodes a member of the ERF (ethylene response factor) subfamily B-1 of ERF/AP2 transcription factor family. The protein contains one AP2 domain. There are 15 members in this subfamily including ATERF-3, ATERF-4, ATERF-7, and leafy petiole.
CATMA1a09322	10	3.25561	1	0.963942	3	4.52994	2	1.32792	4	0.296086	0.293143	7.36375e-05	0.589229	0.00118628	0.725903	0.142855	0.208838	0.98119	0.988036	0.718688	AT1G10470	ARR4	1	ARR4 mRNA for response regulator 4 and response regulator 1, complete cds, two-component response regulator homolog (IBC7)
CATMA4a34030	9	1.27784	1	0.459724	1	3.6366	4	0.808071	3	0.359767	0.222205	5.57511e-05	0.581972	0.000986228	0.568915	0.00223313	0.00615513	0.269419	0.423085	0.351382	AT4G32300	AT4G32300.1	4	lectin protein kinase family protein, contains Pfam domains, PF01453: Lectin (probable mannose binding) and PF00069: Protein kinase domain
CATMA5a05885	5	0.70208	2	0.122415	0	1.02981	2	0.407813	1	0.17436	0.396009	0.00786943	0.570369	0.0280069	0.300174	0.0832187	0.133167	0.347851	0.501699	0.681758	AT5G06690	AT5G06690.1	5	thioredoxin family protein, low similiarity to SP|P34723 Thioredoxin {Penicillium chrysogenum}; contains Pfam profile: PF00085 Thioredoxin
CATMA2a34530	15	17.2442	4	5.79804	4	5.27817	4	1.20735	3	0.336232	0.228744	2.89406e-06	0.564976	0.000172686	4.80229	1.3865e-06	1.17961e-05	0.241425	0.391989	3.26708	AT2G36320	AT2G36320.1	2	zinc finger (AN1-like) family protein, contains Pfam domain, PF01428: AN1-like Zinc finger
CATMA1a08090	8	1.93346	3	0.589478	3	1.34452	2	0.343024	0	0.304882	0.255128	1.76464e-07	0.56001	2.47605e-05	1.71848	0.00261935	0.0070551	0.470871	0.613655	1.43803	AT1G09250	AT1G09250.1	1	expressed protein
CATMA1a65800	5	3.24682	3	1.04769	0	1.94108	2	0.453529	0	0.322683	0.233647	6.0387e-06	0.55633	0.000273984	2.31009	0.00178486	0.00509181	0.359069	0.512312	1.67268	AT1G76600	AT1G76600.1	1	expressed protein
CATMA4a31650	16	6.11157	4	1.62556	4	4.99861	4	1.4323	4	0.26598	0.28654	1.01771e-05	0.55252	0.000384913	1.13493	0.374522	0.462175	0.837473	0.898801	1.22265	AT4G30010	AT4G30010.1	4	expressed protein
CATMA4a25970	13	3.84966	3	1.49938	4	4.99474	4	0.798181	2	0.389485	0.159804	0.0015453	0.549289	0.00883011	1.8785	0.597182	0.674445	0.215783	0.361963	0.770742	AT4G24230	AT4G24230.1	4	acyl-CoA-binding protein ACBP3. Localized extracellularly in transiently expressed tobacco BY-2 cells and onion epidermal cells. Binds arachidonyl-CoA with high affinity.
CATMA5a59600	13	6.88352	3	2.35349	4	4.26347	2	0.881525	4	0.341902	0.206762	3.19133e-06	0.548665	0.000182586	2.66979	0.000748831	0.00243306	0.148745	0.281068	1.61454	NA	NA	NA	NA
CATMA3a16175	16	47.7792	4	8.01831	4	48.9835	4	18.6416	4	0.16782	0.380569	0.000466265	0.54839	0.00391673	0.430129	0.158938	0.227738	0.182223	0.321767	0.975414	AT3G16770	AT3G16770.1	3	Encodes a member of the ERF (ethylene response factor) subfamily B-2 of the plant specific ERF/AP2 transcription factor family (RAP2.3). The protein contains one AP2 domain. There are 5 members in this subfamily including RAP2.2 AND RAP2.12.It is lo
CATMA3a07560	16	7.5184	4	2.81542	4	6.61082	4	1.13118	4	0.374471	0.17111	0.000162133	0.545581	0.00189581	2.48893	0.0637763	0.106886	0.150235	0.282875	1.13729	AT3G08760	AT3G08760.1	3	protein kinase family protein, contains protein kinase domain, Pfam:PF00069
CATMA5a19550	15	24.2857	4	7.02978	4	23.0923	4	5.86358	3	0.289462	0.253919	0.000501852	0.543381	0.0040756	1.19889	0.682915	0.752099	0.816966	0.883298	1.05168	AT5G21020	AT5G21020.2	5	expressed protein
CATMA5a22070	16	2.6022	4	0.924245	4	13.3166	4	2.43417	4	0.355178	0.182792	1.21037e-06	0.53797	9.45461e-05	0.379696	2.04448e-06	1.60529e-05	0.0510406	0.136711	0.19541	AT5G24470	APRR5	5	Encodes a pseudo-response regulator whose mutation affects various circadian-associated biological events such as flowering time in the long-day photoperiod conditions, red light sensitivity of seedlings during early photomorphogenesis, and the perio
CATMA2a17880	5	0.0620854	0	0.0231409	0	1.48287	3	0.230893	2	0.372727	0.155707	0.00107989	0.528433	0.00695184	0.100224	2.85035e-06	2.08466e-05	0.214521	0.360086	0.0418685	AT2G19280	AT2G19280.1	2	pentatricopeptide (PPR) repeat-containing protein, contains Pfam profile PF01535: PPR repeat
CATMA2a38220	12	16.8247	4	3.78641	3	5.73669	4	1.73498	1	0.22505	0.302436	0.00136656	0.527485	0.00819182	2.18239	0.0143245	0.0301827	0.656881	0.769359	2.93283	AT2G40000	AT2G40000.1	2	expressed protein
CATMA5a54230	9	2.8159	3	0.776788	0	2.54315	4	0.638497	2	0.275858	0.251065	0.000669646	0.526923	0.00495983	1.21659	0.621078	0.696346	0.875248	0.920438	1.10725	AT5G58470	AT5G58470.1	5	zinc finger (Ran-binding) family protein, weak similarity to SP|Q01844 RNA-binding protein EWS (EWS oncogene) (Ewing sarcoma breakpoint region 1 protein) {Homo sapiens}; contains Pfam profiles PF00076: RNA recognition motif. (a.k.a. RRM, RBD, or RNP
CATMA2a29130	14	1.6706	4	0.484689	4	1.19116	4	0.280849	2	0.290128	0.235778	8.50661e-07	0.525907	7.76561e-05	1.7258	0.0102764	0.0228407	0.489268	0.630581	1.4025	AT2G30930	AT2G30930.1	2	expressed protein
CATMA5a57125	5	0.0652785	0	0.00858291	0	1.04252	2	0.404106	3	0.131481	0.387624	9.27389e-09	0.519106	5.40525e-06	0.0212392	8.22725e-13	1.24676e-09	0.000285519	0.00516319	0.0626161	AT5G61520	AT5G61520.1	5	hexose transporter, putative, similar to hexose carrier protein hex6 {Ricinus communis} SP|Q07423; contains Pfam profile PF00083: major facilitator superfamily protein
CATMA5a04585	11	4.73812	3	0.980366	4	1.04278	2	0.325363	2	0.20691	0.312015	0.0011472	0.518925	0.00729912	3.01314	0.00161288	0.0046823	0.53696	0.672265	4.54373	AT5G05410	AT5G05410.1	5	encodes a member of the DREB subfamily A-2 of ERF/AP2 transcription factor family (DREB2A). The protein contains one AP2 domain. There are eight members in this subfamily including DREB2B.
CATMA3a48950	6	1.2727	2	0.44371	3	0.951319	0	0.161846	1	0.348636	0.170128	0.0025494	0.518764	0.0125926	2.74156	0.1063	0.163507	0.354046	0.507876	1.33783	AT3G55980	AT3G55980.1	3	zinc finger (CCCH-type) family protein, contains Pfam domain, PF00642: Zinc finger C-x8-C-x5-C-x3-H type (and similar) and Pfam domain, PF00023: Ankyrin repeat
CATMA5a08485	6	0.0458169	1	0.00868668	0	1.26983	2	0.414418	3	0.189595	0.326357	0.00735119	0.515953	0.0265839	0.0209612	2.51909e-06	1.88422e-05	0.541447	0.675277	0.0360812	AT5G09660	AT5G09660.1	5	encodes a microbody NAD-dependent malate dehydrogenase
CATMA4a05710	11	22.6335	4	7.52928	3	31.5357	4	5.71222	0	0.332661	0.181135	0.000321492	0.513795	0.00306413	1.3181	0.923298	0.941691	0.302663	0.455629	0.71771	AT4G05070	AT4G05070.1	4	expressed protein
CATMA4a17380	8	0.105454	0	0.0410237	0	6.22776	4	0.765557	4	0.38902	0.122926	0.000171564	0.511947	0.00198062	0.0535868	3.52922e-08	6.26583e-07	0.0651268	0.161369	0.0169329	AT4G16515	AT4G16515.1	4	expressed protein
CATMA4a25210	10	10.7542	3	3.68082	3	5.15256	3	0.867571	1	0.342267	0.168377	1.89777e-06	0.510643	0.000133143	4.24267	2.80061e-05	0.00014829	0.0550725	0.143841	2.08717	AT4G23400	AT4G23400.1	4	major intrinsic family protein / MIP family protein, contains Pfam profile: MIP PF00230
CATMA1a12265	11	4.6651	4	1.31794	3	2.45733	2	0.548662	2	0.28251	0.223276	0.00217743	0.505786	0.0112224	2.40209	0.0543651	0.0936164	0.746638	0.833423	1.89844	AT1G13260	AT1G13260.1	1	DNA-binding protein RAV1 (RAV1), identical to SP|Q9ZWM9 DNA-binding protein RAV1 {Arabidopsis thaliana}, RAV1 GI:3868857 from (Arabidopsis thaliana)
CATMA1a03620	6	0.0548852	0	0.0142156	0	26.6061	3	6.5482	3	0.259007	0.246116	0.000591275	0.505123	0.00459496	0.00217092	9.51664e-11	1.36052e-08	0.933154	0.958378	0.00206288	AT1G04800	AT1G04800.1	1	glycine-rich protein
CATMA1a61280	4	4.91919	2	1.41509	2	1.53239	0	0.329511	0	0.287668	0.215031	0.00799401	0.502698	0.0283305	4.29452	0.0112041	0.0245287	0.74559	0.832744	3.21014	AT1G72060	AT1G72060.1	1	expressed protein
CATMA3a38785	9	0.253039	2	0.0319544	0	0.534444	3	0.200381	4	0.126283	0.374935	8.55059e-06	0.501217	0.000342793	0.159468	4.27136e-05	0.000209884	0.0219178	0.0767428	0.473462	AT3G45780	AT3G45780.1	3	protein kinase / nonphototropic hypocotyl protein 1 (NPH1) / phototropin, identical to SP|O48963 Nonphototropic hypocotyl protein 1 (EC 2.7.1.37) (Phototropin) {Arabidopsis thaliana}, cDNA nonphototropic hypocotyl 1 (NPH1) GI:2832240; contains Pfam
CATMA3a45335	7	0.97377	3	0.285756	3	0.577406	0	0.118633	1	0.293453	0.205459	0.000573116	0.498912	0.00449534	2.40873	0.039169	0.0707975	0.567077	0.69707	1.68646	AT3G52400	AT3G52400.1	3	syntaxin, putative (SYP122), similar to SP|Q9ZSD4 Syntaxin 121 (AtSYP121) (Syntaxin-related protein At-Syr1) {Arabidopsis thaliana}
CATMA3a08275	12	6.63682	4	2.3813	3	35.9407	4	5.00223	1	0.358801	0.13918	2.89805e-07	0.497981	3.59976e-05	0.476047	2.66128e-06	1.97112e-05	0.0073238	0.0382179	0.18466	AT3G09390	AT3G09390.1	3	metallothionein protein, putative (MT2A), identical to Swiss-Prot:P25860 metallothionein-like protein 2A (MT-2A) (MT-K) (MT-1G) (Arabidopsis thaliana)
CATMA5a51870	15	20.4188	4	7.99276	3	42.7068	4	4.5101	4	0.39144	0.105606	1.22662e-05	0.497046	0.00042418	1.77219	0.717925	0.780452	0.0127291	0.0543985	0.478116	AT5G56100	AT5G56100.1	5	glycine-rich protein / oleosin, contains Pfam PF01277: Oleosin domain
CATMA3a19545	13	4.36794	3	1.50457	3	3.22695	4	0.491523	3	0.344457	0.152318	0.000846106	0.496775	0.00583344	3.06103	0.0547339	0.0941258	0.245298	0.397057	1.35358	AT3G19930	AT3G19930.1	3	sugar transport protein (STP4), identical to GB:S25009 GI:16524 from (Arabidopsis thaliana)
CATMA4a36180	8	7.04366	3	1.9769	0	17.9497	3	3.87697	2	0.280664	0.215991	2.59543e-06	0.496654	0.000164076	0.509909	0.000463846	0.00161074	0.453378	0.598788	0.39241	AT4G34350	AT4G34350.1	4	Arabidopsis ISPH is involved in the plastid nonmevalonate pathway of isoprenoid biosynthesis. It was shown to complement the lethal phenotype of E.coli ispH mutant and is therefore most likely encodes a protein with 4-hydroxy-3-methylbut-2-en-1-yl di
CATMA1a48930	12	5.3804	4	0.753106	2	3.42684	3	1.21401	3	0.139972	0.354264	4.79421e-05	0.494236	0.000894722	0.620348	0.957723	0.968201	0.0806753	0.186308	1.57008	AT1G59870	AT1G59870.1	1	ABC transporter family protein, similar to PDR5-like ABC transporter GI:1514643 from (Spirodela polyrhiza)
CATMA3a23975	4	0.471793	2	0.159365	0	0.806199	2	0.117044	0	0.337785	0.145179	0.00130168	0.482964	0.0079555	1.36158	0.758862	0.813454	0.265642	0.41933	0.585207	AT3G24050	AT3G24050.1	3	GATA transcription factor 1 (GATA-1), identical to GATA transcription factor 1 (AtGATA-1) GB:Y13648 (Arabidopsis thaliana)
CATMA5a37970	14	12.1651	4	2.76214	4	3.87696	4	0.981886	2	0.227054	0.253262	0.0035191	0.480316	0.015755	2.8131	0.0172808	0.0353595	0.892193	0.932049	3.1378	AT5G42250	AT5G42250.1	5	alcohol dehydrogenase, putative, similar to alcohol dehydrogenase ADH GI:7705214 from (Lycopersicon esculentum); contains Pfam zinc-binding dehydrogenase domain PF00107
CATMA5a59800	6	7.08036	4	0.755366	0	2.54623	2	0.948765	0	0.106685	0.372615	5.22973e-07	0.4793	5.78185e-05	0.796156	0.0348186	0.0641274	0.00280178	0.0207518	2.78072	AT5G64370	AT5G64370.1	5	PYD3 encodes a beta-ureidopropionase which, when expressed in E. coli, has been shown to convert beta-ureidopropionate into beta-alanine.
CATMA3a46680	15	15.7419	4	3.86126	4	15.9773	3	3.71083	4	0.245286	0.232257	1.34599e-07	0.477543	2.08134e-05	1.04054	0.925842	0.943398	0.838413	0.8993	0.985266	AT3G53730	AT3G53730.1	3	histone H4, identical to histone H4 from Lycopersicon esculentum GI:297150, Lolium temulentum SP|P02308, Acropora formosa GI:455652, Citrus jambhiri GI:16797797
CATMA3a06420	8	2.31904	3	0.488199	4	0.651645	0	0.170091	1	0.210518	0.261018	0.000546164	0.471536	0.00436068	2.87022	0.00284071	0.00755766	0.735538	0.825533	3.55874	AT3G07195	AT3G07195.1	3	proline-rich family protein
CATMA3a50850	8	0.385924	0	0.0919011	0	2.92685	4	0.682951	4	0.238133	0.23334	3.29437e-06	0.471473	0.000186244	0.134565	9.37755e-08	1.31825e-06	0.955478	0.97425	0.131856	AT3G57800	AT3G57800.1	3	basic helix-loop-helix (bHLH) family protein, contains Pfam profile: PF00010 helix-loop-helix DNA-binding domain; supported by full-length cDNA gi:20127059
CATMA4a40746	4	0.345743	2	0.0343733	0	0.179644	2	0.0665787	0	0.0994189	0.370616	0.000643155	0.470034	0.00485861	0.516281	0.993093	0.995063	0.0934933	0.205735	1.9246	AT4G39350	AT4G39350.1	4	cellulose synthase, catalytic subunit (Ath-A), identical to gi:2827141
CATMA1a08420	4	0.727133	2	0.218818	0	0.506973	2	0.0822927	0	0.300933	0.162322	0.000127155	0.463254	0.00161113	2.65902	0.0301611	0.056637	0.279177	0.433464	1.43426	AT1G09575	AT1G09575.1	1	expressed protein, contains Pfam domain, PF04678: Protein of unknown function, DUF607
CATMA4a38880	7	0.933511	2	0.342537	0	6.4652	4	0.619089	1	0.366934	0.0957571	6.90996e-05	0.462691	0.00114096	0.553292	0.000757247	0.00245514	0.0347916	0.106727	0.14439	AT4G37300	AT4G37300.1	4	expressed protein
CATMA3a37170	9	2.56418	2	0.873456	4	2.17391	2	0.264591	1	0.340638	0.121712	1.58815e-05	0.46235	0.000487184	3.30116	0.0119529	0.0258912	0.0448086	0.125933	1.17952	AT3G44260	AT3G44260.1	3	CCR4-NOT transcription complex protein, putative, similar to SWISS-PROT:Q9UFF9 CCR4-NOT transcription complex, subunit 8 (CAF1-like protein, CALIFp) (Homo sapiens)
CATMA5a19130	10	0.249639	2	0.0932638	1	176.259	4	15.3756	3	0.373594	0.0872329	0.00166131	0.460827	0.0092557	0.0060657	1.05602e-08	2.73088e-07	0.112354	0.233298	0.00141632	AT5G20630	AT5G20630.1	5	germin-like protein (GER3), identical to germin-like protein subfamily 3 member 3 (SP|P94072)
CATMA5a39600	6	0.0823226	0	0.0182384	0	2.84775	2	0.677335	4	0.221548	0.237849	2.58445e-07	0.459397	3.26373e-05	0.0269267	9.86105e-12	4.39513e-09	0.807877	0.877037	0.0289079	AT5G43750	AT5G43750.1	5	expressed protein
CATMA3a14565	15	18.0828	4	4.61258	4	12.4013	4	2.43026	3	0.255081	0.195968	0.000488275	0.451049	0.00399531	1.89798	0.133983	0.197854	0.684577	0.790244	1.45813	AT3G15210	AT3G15210.1	3	Encodes a member of the ERF (ethylene response factor) subfamily B-1 of ERF/AP2 transcription factor family (ATERF-4). The protein contains one AP2 domain. Acts as a negative regulator of JA-responsive defense gene expression and resistance to the n
CATMA2a14770	14	8.56629	4	2.87602	3	17.1104	4	1.86826	3	0.335737	0.109188	0.000198159	0.444926	0.00214993	1.53941	0.68541	0.753971	0.0986772	0.213014	0.500648	AT2G15890	AT2G15890.1	2	expressed protein
CATMA4a30960	4	0.555551	0	0.0670444	0	1.45569	2	0.470661	2	0.120681	0.323325	0.00396951	0.444006	0.017229	0.142447	0.00777027	0.0179007	0.301502	0.454713	0.381641	AT4G29310	AT4G29310.1	4	expressed protein
CATMA5a22090	16	3.05271	4	0.836178	4	24.1939	4	4.10811	4	0.273913	0.169799	1.46121e-08	0.443712	5.82716e-06	0.203543	1.9432e-09	7.4798e-08	0.0595356	0.152385	0.126177	AT5G24490	AT5G24490.1	5	30S ribosomal protein, putative, similar to SP|P19954 Plastid-specific 30S ribosomal protein 1, chloroplast precursor (CS-S5) (CS5) (S22) (Ribosomal protein 1) (PSRP-1) {Spinacia oleracea}; contains Pfam profile PF02482: Sigma 54 modulation protein /
CATMA4a16580	6	1.26655	2	0.421687	0	3.53778	4	0.388491	0	0.332941	0.109812	6.09348e-05	0.442753	0.00105653	1.08545	0.111516	0.170149	0.066783	0.164291	0.358008	AT4G15800	AT4G15800.1	4	rapid alkalinization factor (RALF) family protein, similar to RALF precursor (Nicotiana tabacum) GI:16566316
CATMA1b68460	6	0.763415	2	0.201936	1	0.457371	2	0.0814665	1	0.264517	0.178119	0.00041034	0.442636	0.00359024	2.47876	0.044305	0.0788025	0.543363	0.676926	1.66914	AT1G79360	AT1G79360.1	1	transporter-related, low similarity to SP|O76082 Organic cation/carnitine transporter 2 (Solute carrier family 22, member 5) (High-affinity sodium-dependent carnitine cotransporter) {Homo sapiens}; contains Pfam profile PF00083: major facilitator sup
CATMA1a16150	6	1.55485	3	0.282331	1	0.827465	2	0.21184	0	0.181581	0.256011	7.13443e-08	0.437592	1.36658e-05	1.33275	0.00466052	0.0115063	0.218956	0.365748	1.87905	NA	NA	NA	NA
CATMA5a15610	14	8.70887	4	3.45226	4	12.2306	4	0.472847	2	0.396408	0.038661	2.40323e-05	0.435069	0.000606725	7.30102	0.0224395	0.0440478	0.00304882	0.0220218	0.712056	AT5G17350	AT5G17350.1	5	expressed protein
CATMA2a33050	10	0.338513	1	0.0866541	2	1.44119	3	0.254442	4	0.255984	0.17655	9.07891e-06	0.432534	0.000354592	0.340566	6.41323e-05	0.000294325	0.396382	0.547307	0.234885	AT2G34930	AT2G34930.1	2	disease resistance family protein, contains leucine rich-repeat domains Pfam:PF00560, INTERPRO:IPR001611; similar to Cf-2.1 (Lycopersicon pimpinellifolium) gi|1184075|gb|AAC15779
CATMA4a21515	16	24.2731	4	5.99242	4	28.1916	4	5.10155	4	0.246874	0.18096	2.93581e-06	0.427834	0.000172686	1.17463	0.976726	0.982692	0.428812	0.577407	0.861007	AT4G20260	AT4G20260.1	4	DREPP plasma membrane polypeptide family protein, contains Pfam profile: PF05558 DREPP plasma membrane polypeptide
CATMA5a50340	6	1.52245	2	0.406617	3	1.08698	0	0.173696	1	0.26708	0.159797	2.40863e-05	0.426878	0.000606725	2.34097	0.0279966	0.0531521	0.301077	0.454344	1.40063	AT5G54490	AT5G54490.1	5	calcium-binding EF-hand protein, putative, similar to EF-hand Ca2+-binding protein CCD1 (Triticum aestivum) GI:9255753; contains INTERPRO:IPR002048 calcium-binding EF-hand domain
CATMA4a11745	7	14.3148	4	1.87461	1	3.30068	2	0.970748	0	0.130956	0.294106	0.00631084	0.425061	0.0237424	1.93109	0.0521597	0.0903851	0.427947	0.576628	4.33693	AT4G11590	AT4G11590.1	4	F-box family protein, contains weak hit to Pfam PF00646: F-box domain
CATMA3a23020	10	2.63754	3	0.764703	3	2.21929	2	0.294846	2	0.28993	0.132856	0.000187121	0.422787	0.00209496	2.59356	0.0916521	0.144616	0.227821	0.37622	1.18846	AT3G23070	AT3G23070.1	3	expressed protein, contains Pfam domain, PF04581: Protein of unknown function (DUF578)
CATMA5a26810	10	4.15719	3	0.989547	4	3.55576	2	0.64712	1	0.238032	0.181992	5.58164e-05	0.420024	0.000986228	1.52916	0.283196	0.368563	0.613119	0.736929	1.16914	AT5G28770	AT5G28770.1	5	bZIP transcription factor family protein, similar to seed storage protein opaque-2(bZIP family)GI:168428 from Zea mays; contains Pfam profile PF00170: bZIP transcription factor; identical to cDNA bZIP protein BZO2H3 GI:10954098
CATMA1a70145	14	18.5452	4	3.38867	4	13.1179	4	3.09055	2	0.182725	0.235599	4.35486e-08	0.418324	9.61745e-06	1.09646	0.117201	0.176899	0.347024	0.500742	1.41373	AT1G80910	AT1G80910.1	1	expressed protein
CATMA3a24400	13	5.72472	4	0.741074	4	1.53449	3	0.434265	2	0.129452	0.283003	1.05916e-07	0.412455	1.82392e-05	1.7065	4.19976e-05	0.000207577	0.0213931	0.0756394	3.73071	AT3G24503	ALDH2C4	3	Arabidopsis thaliana aldehyde dehydrogenase AtALDH1a mRNA. a sinapaldehyde dehydrogenase
CATMA5a35250	9	4.09574	2	1.55191	3	7.24281	4	0.240304	0	0.37891	0.0331783	0.000422277	0.412088	0.00368192	6.45813	0.179571	0.252199	0.0200447	0.0725651	0.56549	AT5G39680	AT5G39680.1	5	pentatricopeptide (PPR) repeat-containing protein, contains INTERPRO:IPR002885 PPR repeats
CATMA2a32580	8	0.191192	0	0.0549657	0	36.9357	4	4.59938	4	0.28749	0.124524	5.54709e-05	0.412014	0.000986228	0.0119507	5.86008e-10	3.55215e-08	0.152839	0.286365	0.00517635	AT2G34430	AT2G34430.1	2	chlorophyll A-B binding protein / LHCII type I (LHB1B1), identical to photosystem II type I chlorophyll a/b binding protein (Arabidopsis thaliana) GI:16366
CATMA1a14705	13	25.7021	2	6.2385	4	81.2808	4	13.6737	3	0.242724	0.168227	0.00149077	0.410951	0.00862255	0.456242	0.0290788	0.0548905	0.647356	0.763545	0.316213	AT1G15690	AT1G15690.1	1	pyrophosphate-energized vacuolar membrane proton pump / pyrophosphate-energized inorganic pyrophosphatase (AVP-3), identical to pyrophosphate-energized vacuolar membrane proton pump (pyrophosphate-energized inorganic pyrophosphatase) SP:P31414 from (
CATMA2a21620	13	8.31697	4	0.872028	3	3.05983	3	0.93567	3	0.104849	0.305791	4.09535e-08	0.410641	9.61745e-06	0.931982	0.00644698	0.0152652	0.00257696	0.0195647	2.71811	AT2G23120	AT2G23120.1	2	expressed protein
CATMA2a32020	7	39.9231	2	13.6187	1	35.5442	4	2.23612	0	0.341123	0.062911	0.00050355	0.404034	0.00408064	6.09031	0.0361338	0.0661798	0.0602897	0.153655	1.1232	AT2G33830	AT2G33830.1	2	dormancy/auxin associated family protein, contains Pfam profile: PF05564 dormancy/auxin associated protein
CATMA1a40610	16	18.625	4	6.20002	4	38.3994	4	2.60271	4	0.332887	0.0677801	0.000173042	0.400668	0.00198931	2.38214	0.841835	0.878835	0.0442661	0.125011	0.485033	AT1G49500	AT1G49500.1	1	expressed protein
CATMA1a68720	14	3.64179	4	0.722845	2	33.6858	4	6.79823	4	0.198486	0.201813	0.00131944	0.400299	0.00799794	0.106328	8.79658e-05	0.000384381	0.983202	0.989208	0.10811	AT1G79600	AT1G79600.1	1	ABC1 family protein, contains Pfam domain, PF03109: ABC1 family
CATMA5a58475	5	0.633603	2	0.0718952	0	0.625609	1	0.179374	2	0.11347	0.28672	2.59412e-05	0.40019	0.000622015	0.400811	0.108668	0.16644	0.100061	0.215066	1.01278	AT5G62920	ARR6	5	Encodes a Type-A response regulator that is responsive to cytokinin treatment. Its C-ter domain is very short in comparison to other Arabidopsis ARRs (17 total).
CATMA3a23160	6	1.09264	2	0.293807	1	2.53563	2	0.329372	1	0.268896	0.129897	0.000334251	0.398793	0.00314611	0.892021	0.183363	0.256809	0.30374	0.456725	0.430915	AT3G23170	AT3G23170.1	3	expressed protein
CATMA5a55595	14	8.91752	4	2.25318	4	3.32299	4	0.480449	2	0.252669	0.144583	3.77347e-07	0.397253	4.53834e-05	4.68974	6.20516e-06	4.11277e-05	0.119068	0.24362	2.68358	AT5G59820	AT5G59820.1	5	zinc finger (C2H2 type) family protein (ZAT12), identical to zinc finger protein ZAT12 (Arabidopsis thaliana) gi|1418325|emb|CAA67232
CATMA4a01870	4	1.84741	1	0.369728	2	1.33458	1	0.259841	0	0.200133	0.194699	6.73626e-07	0.394832	6.80542e-05	1.4229	0.0724131	0.118504	0.93756	0.962065	1.38426	AT4G01670	AT4G01670.1	4	expressed protein, similar to A. thaliana hypothetical protein F14M4.23, GenBank accession number AC004411
CATMA3a48380	6	1.61973	2	0.37168	2	0.966407	2	0.154032	0	0.229471	0.159387	0.00386549	0.388857	0.0168617	2.413	0.157675	0.226336	0.701172	0.801895	1.67603	AT3G55410	AT3G55410.1	3	2-oxoglutarate dehydrogenase E1 component, putative / oxoglutarate decarboxylase, putative / alpha-ketoglutaric dehydrogenase, putative, similar to SP|P20967 2-oxoglutarate dehydrogenase E1 component, mitochondrial precursor (EC 1.2.4.2) (Alpha-ketog
CATMA2a39795	15	47.3588	3	11.4768	4	72.1091	4	10.318	4	0.242338	0.143088	5.16461e-08	0.385426	1.08701e-05	1.11231	0.287011	0.372696	0.0861205	0.194787	0.656766	AT2G41430	AT2G41430.1	2	dehydration-induced protein (ERD15), identical to dehydration-induced protein ERD15 GI:710626 from (Arabidopsis thaliana)
CATMA5a62940	6	0.518779	1	0.158408	2	1.49276	2	0.112441	1	0.305349	0.0753244	2.42482e-06	0.380673	0.000158345	1.40881	0.139993	0.205288	0.0092337	0.0444164	0.347531	AT5G67490	AT5G67490.1	5	expressed protein
CATMA2a34420	16	3.51985	4	1.04958	4	4.32292	4	0.353931	4	0.29819	0.0818731	1.71349e-08	0.380063	6.49157e-06	2.9655	0.00876363	0.0198215	0.000629248	0.00826311	0.814229	AT2G36220	AT2G36220.1	2	expressed protein
CATMA2a25440	9	2.70441	3	0.766039	3	1.08793	2	0.10297	1	0.283255	0.0946475	2.53185e-05	0.377903	0.000616475	7.43946	0.000181765	0.000718807	0.0687014	0.167595	2.48584	AT2G27080	AT2G27080.1	2	harpin-induced protein-related / HIN1-related / harpin-responsive protein-related, contains 1 transmembrane domain; similar to hin1 homolog (GI:13122296) (Arabidopsis thaliana); similar to hin1 (GI:22830759) (Nicotiana tabacum)
CATMA1a66910	8	0.105239	1	0.0292637	0	5.60726	4	0.516028	3	0.278071	0.0920284	3.57722e-05	0.370099	0.00077221	0.0567096	5.36367e-08	8.44742e-07	0.0788744	0.183717	0.0187682	AT1G77760	AT1G77760.1	1	nitrate reductase 1 (NR1), identical to SP|P11832 Nitrate reductase 1 (formerly EC 1.6.6.1) (NR1){Arabidopsis thaliana}
CATMA3a46950	12	6.21823	4	0.693347	3	1.91209	3	0.490442	2	0.111502	0.256495	3.99508e-08	0.367998	9.61745e-06	1.41372	0.000208022	0.000811212	0.0143241	0.0582959	3.25206	AT3G53990	AT3G53990.1	3	universal stress protein (USP) family protein, contains Pfam PF00582: universal stress protein family
CATMA2a16710	13	4.11504	4	0.858999	3	3.30818	4	0.507828	2	0.208746	0.153507	3.83931e-07	0.362253	4.54539e-05	1.69151	0.0528182	0.0912664	0.392189	0.544696	1.2439	AT2G18040	AT2G18040.1	2	peptidyl-prolyl cis-trans isomerase (PIN1) / cyclophilin / rotamase, identical to Chain A, Solution Structure Of Pin1at From Arabidopsis Thaliana GI:22218833; contains Pfam profile PF00639: PPIC-type PPIASE domain
CATMA5a05530	16	11.2132	4	2.89396	4	17.5106	4	1.70668	4	0.258084	0.0974658	1.05109e-08	0.35555	5.68864e-06	1.69566	0.763801	0.817163	0.00342285	0.0236106	0.64037	AT5G06320	AT5G06320.1	5	harpin-induced family protein / HIN1 family protein / harpin-responsive family protein / NDR1/HIN1-like protein 3, similar to harpin-induced protein hin1 (GI:1619321)(Nicotiana tabacum)
CATMA3a50440	16	21.245	4	6.02219	4	41.6386	4	2.71981	4	0.283464	0.0653195	1.92133e-08	0.348784	6.93236e-06	2.21419	0.6973	0.763613	0.000437592	0.00664031	0.510223	AT3G57450	AT3G57450.1	3	expressed protein
CATMA1a64830	7	20.3364	4	0.982972	0	4.82311	2	1.4001	1	0.0483356	0.29029	0.00109023	0.338626	0.00700134	0.702073	0.298859	0.384784	0.0980737	0.212255	4.21645	AT1G75500	AT1G75500.1	1	nodulin MtN21 family protein, similar to MtN21 GB:CAA75575 GI:2598575 from (Medicago truncatula) (Mol. Plant Microbe Interact. 9 (4), 233-242 (1996)); contains Pfam profile PF00892: Integral membrane protein
CATMA1a14260	4	1.34705	0	0.0532858	0	1.74341	2	0.512606	2	0.0395573	0.294025	0.00253476	0.333583	0.0125529	0.103951	0.0525659	0.0909135	0.112809	0.234052	0.772656	AT1G15260	AT1G15260.1	1	expressed protein, EST gb|N65467 comes from this gene
CATMA4a18850	8	0.0262859	0	0.00105254	0	6.7149	4	1.79216	4	0.0400421	0.266893	0.00179659	0.306935	0.00980744	0.000587304	8.45673e-08	1.20672e-06	0.121338	0.246285	0.00391456	AT4G17810	AT4G17810.1	4	similar to zinc finger (C2H2 type) family protein [Arabidopsis thaliana] (TAIR:At2g37740.1); similar to OSJNBa0086O06.19 [Oryza sativa (japonica cultivar-group)] (GB:XP_473719.1); contains InterPro domain Zn-finger, C2H2 type (InterPro:IPR007087)
CATMA2a04310	7	1.07059	2	0.246266	0	64.0944	3	4.11698	2	0.230028	0.064233	0.00352028	0.294261	0.015755	0.0598172	6.9004e-05	0.000315156	0.294843	0.44797	0.0167033	AT2G05540	AT2G05540.1	2	glycine-rich protein
CATMA1a57435	6	0.332243	2	0.0388037	0	0.479421	2	0.084441	2	0.116793	0.176131	7.28255e-05	0.292924	0.00117654	0.459537	0.107879	0.165432	0.544433	0.67759	0.693009	AT1G68050	AT1G68050.1	1	F-box family protein (FKF1) / adagio 3 (ADO3), E3 ubiquitin ligase SCF complex F-box subunit; identical to FKF1 GI:6960305 and Adagio 3 GI:13487072 from (Arabidopsis thaliana); contains Pfam profiles PF01344: Kelch motif, PF00785: PAC motif and PF006
CATMA4a37425	9	1.95578	3	0.41825	1	3.11593	3	0.23728	2	0.213853	0.0761506	0.000154809	0.290004	0.00185014	1.76268	0.896326	0.922502	0.19902	0.341994	0.62767	AT4G35770	AT4G35770.1	4	transcripts are differentially regulated at the level of mRNA stability at different times of day. mRNAs are targets of the mRNA degradation pathway mediated by the downstream (DST) instability determinant.
CATMA3a56350	8	0.133064	0	0.0181358	0	32.0602	4	4.82341	4	0.136294	0.150449	6.57617e-06	0.286742	0.000283956	0.00375995	5.79795e-11	1.02165e-08	0.850595	0.906108	0.00415044	AT3G63160	AT3G63160.1	3	expressed protein
CATMA5a60600	16	22.0703	4	3.31661	4	5.6244	4	0.763406	4	0.150275	0.135731	3.61341e-06	0.286006	0.000198397	4.34449	7.81898e-05	0.000348496	0.837174	0.898608	3.92403	AT5G65207	AT5G65207.1	5	expressed protein
CATMA1a62840	4	2.31956	3	0.0378202	0	0.242698	1	0.0640109	0	0.0163049	0.263747	2.31764e-06	0.280052	0.000156793	0.59084	0.020651	0.0410474	0.00106328	0.0113706	9.55736	AT1G73540	AT1G73540.1	1	MutT/nudix family protein, low similarity to SP|Q09790 Diadenosine 5',5'''-P1,P6-hexaphosphate hydrolase (EC 3.6.1.-) (Ap6A hydrolase) {Schizosaccharomyces pombe}; contains Pfam profile PF00293: NUDIX domain
CATMA1a57290	7	0.668615	0	0.0146649	0	2.33807	3	0.59151	4	0.0219333	0.252991	0.00281882	0.274924	0.0134837	0.0247924	0.00389417	0.00991135	0.103667	0.220289	0.285969	AT1G67865	AT1G67865.1	1	expressed protein
CATMA5a33100	6	5.58859	3	0.776506	0	4.81345	3	0.632425	0	0.138945	0.131387	1.37079e-08	0.270332	5.82716e-06	1.22782	0.257395	0.340169	0.854346	0.907665	1.16104	AT5G37770	AT5G37770.1	5	touch-responsive protein / calmodulin-related protein 2, touch-induced (TCH2), identical to calmodulin-related protein 2,touch-induced SP:P25070 from (Arabidopsis thaliana)
CATMA1a29810	8	0.0890741	1	0.0163752	0	11.8898	4	1.00116	3	0.183837	0.0842029	0.00154938	0.26804	0.00884679	0.0163563	1.40205e-06	1.18679e-05	0.46037	0.605081	0.00749165	AT1G31580	AT1G31580.1	1	expressed protein, identical to ORF1 (Arabidopsis thaliana) gi|457716|emb|CAA50905
CATMA5a18670	16	3.84857	4	0.780011	4	105.878	4	6.4043	4	0.202675	0.0604874	0.000251445	0.263163	0.00254366	0.121795	3.88837e-05	0.000195678	0.184577	0.324714	0.036349	AT5G20230	AT5G20230.1	5	plastocyanin-like domain-containing protein
CATMA5a47660	8	0.058989	0	0.00452531	0	20.8671	4	3.45774	4	0.0767144	0.165702	4.06261e-05	0.242417	0.00081457	0.00130875	4.76765e-10	3.30066e-08	0.289558	0.442526	0.00282689	AT5G51720	AT5G51720.1	5	expressed protein
CATMA1b35155	7	0.360695	1	0.068819	0	23.3517	4	1.12041	2	0.190796	0.0479798	4.00043e-05	0.238776	0.000812634	0.0614231	7.54023e-07	7.15047e-06	0.0890355	0.198739	0.0154462	AT1G37130	AT1G37130.1	1	nitrate reductase 2 (NR2), identical to SP|P11035 Nitrate reductase 2 (formerly EC 1.6.6.1) (NR2) {Arabidopsis thaliana}
CATMA5a38710	7	0.486747	2	0.0902365	0	3.60367	3	0.163114	2	0.185387	0.0452634	1.03124e-05	0.23065	0.000384913	0.55321	0.00200774	0.00562597	0.0540931	0.141969	0.13507	AT5G42900	AT5G42900.1	5	expressed protein, similar to unknown protein (pir||T05226)
CATMA1a42930	4	0.254427	2	0.0203712	0	0.386105	0	0.0550042	2	0.0800669	0.142459	1.15196e-07	0.222526	1.93964e-05	0.370357	0.00439725	0.0109743	0.178487	0.317762	0.658959	AT1G51830	AT1G51830.1	1	leucine-rich repeat protein kinase, putative, similar to light repressible receptor protein kinase GI:1321686 from (Arabidopsis thaliana)
CATMA1a54720	8	0.497076	2	0.0588638	0	2.09581	4	0.200629	2	0.11842	0.0957287	0.00220463	0.214149	0.0113251	0.293397	0.0397734	0.0716802	0.857053	0.909	0.237176	AT1G65390	AT1G65390.1	1	disease resistance protein (TIR class), putative, domain signature TIR exists, suggestive of a disease resistance protein.
CATMA5a44460	7	0.174279	0	0.0220251	0	23.7378	4	1.90801	3	0.126378	0.0803787	4.0555e-05	0.206757	0.00081457	0.0115435	2.28081e-08	4.54781e-07	0.547226	0.679112	0.00734185	AT5G48485	AT5G48485.1	5	protease inhibitor/seed storage/lipid transfer protein (LTP) family protein, contains Pfam protease inhibitor/seed storage/LTP family domain PF00234
CATMA2a25790	8	0.100822	0	0.00818603	0	28.6975	4	3.4854	4	0.0811928	0.121453	0.000307809	0.202646	0.00297484	0.00234867	2.61628e-08	5.08297e-07	0.670466	0.779159	0.00351328	AT2G27385	AT2G27385.1	2	expressed protein
CATMA3a09980	12	11.9181	4	1.76604	4	11.7976	2	0.465236	2	0.148181	0.0394347	2.81456e-05	0.187616	0.000660246	3.79601	0.113632	0.172682	0.118639	0.242887	1.01021	AT3G10930	AT3G10930.1	3	expressed protein
CATMA5a09830	13	2.17436	4	0.16285	1	5.20071	4	0.532178	4	0.0748958	0.102328	8.18958e-12	0.177224	6.20524e-08	0.306007	1.63401e-07	2.12002e-06	0.128777	0.255698	0.418089	AT5G11070	AT5G11070.1	5	expressed protein
CATMA1a18050	10	32.4721	4	1.68615	1	12.9878	4	1.49536	1	0.0519262	0.115136	1.87056e-05	0.167062	0.000540964	1.12759	0.193029	0.268117	0.31022	0.463146	2.5002	AT1G19020	AT1G19020.1	1	expressed protein
CATMA3a12935	6	0.704712	2	0.0806625	1	3.14404	3	0.163411	0	0.114462	0.0519748	0.00815244	0.166436	0.0287307	0.493618	0.199001	0.2748	0.634673	0.7534	0.224142	AT3G13750	AT3G13750.1	3	beta-galactosidase, putative / lactase, putative, similar to beta-galactosidase precursor SP:P48980 from (Lycopersicon esculentum)
CATMA1a48485	4	3.82373	4	0.0090856	0	0.253984	0	0.0407661	0	0.00237611	0.160507	2.44509e-06	0.162883	0.000158345	0.222871	0.223795	0.303725	0.000773425	0.00936141	15.055	AT1G58320	AT1G58320.1	1	expressed protein, similar to PGPS/D12 (Petunia x hybrida) GI:4105794; contains Pfam profile PF04749: Protein of unknown function, DUF614
CATMA5a40400	10	10.3529	4	0.686329	3	3.34959	1	0.30387	2	0.0662934	0.0907185	0.000662753	0.157012	0.00493531	2.25863	0.109218	0.167181	0.784786	0.861038	3.09079	NA	NA	NA	NA
CATMA2a33420	5	0.288154	2	0.0349296	0	1.52085	3	0.0496119	0	0.121218	0.0326213	2.31691e-08	0.15384	7.31467e-06	0.704057	0.000545406	0.00185399	0.0102678	0.0474384	0.18947	AT2G35290	AT2G35290.1	2	expressed protein
CATMA2a09100	8	0.536114	2	0.0380906	0	116.578	4	9.16944	2	0.0710494	0.0786546	1.41107e-05	0.149704	0.000459162	0.00415408	4.94212e-09	1.50062e-07	0.892945	0.932196	0.00459874	AT2G10940	AT2G10940.1	2	protease inhibitor/seed storage/lipid transfer protein (LTP) family protein, similar to proline-rich cell wall protein (Medicago sativa) GI:3818416; contains Pfam profile PF00234 Protease inhibitor/seed storage/LTP family
CATMA3a36740	5	0.727611	2	0.0770368	0	2.27151	3	0.0423128	0	0.105876	0.0186276	1.94773e-06	0.124504	0.000135394	1.82065	0.474621	0.561644	0.0348555	0.106758	0.32032	AT3G43850	AT3G43850.1	3	expressed protein, similar to MTD1 (Medicago truncatula) GI:9294810
CATMA3a12660	7	14.202	4	0.982972	0	24.4728	3	0.970748	0	0.0692134	0.0396663	0.000248273	0.10888	0.00251829	1.01259	0.651906	0.723736	0.636818	0.754451	0.580318	AT3G13520	AGP12	3	Encodes a GPI-anchored arabinogalactan (AG) peptide with a short 'classical' backbone of 10 amino acids, seven of which are conserved among the 4 other Arabidopsis AG peptides. These peptides may be involved in cell signaling.
CATMA5a22370	5	0.41065	3	0.0084491	0	0.242542	2	0.0209755	0	0.020575	0.086482	0.000469869	0.107057	0.00392749	0.402809	0.778787	0.82889	0.302295	0.455504	1.69311	NA	NA	NA	NA

## Sheet: e Uncategorized
CATMA ID	Number of spots above background (AbB)	Expression Col 0 root	AbB Col 0 root	Expression CKX1 root	AbB CKX1 root	Expression Col 0 shoot	AbB Col 0 shoot	Expression CKX1 shoot	AbB CKX1 shoot	Ratio CKX1 vs Col-0 root	Ratio CKX1 vs Col-0 shoot	p value genotype effect	sum(abs(log2))	FDR p value genotype effect	FDR p value interaction effect	Ratio root vs shoot Col-0	Ratio root vs shoot CKX1	p value organ effect	FDR p value organ effect	p value interaction effect	AGI	genename	chromosome	Description
CATMA4a38220	14	6.28158	4	3.46289	4	47.9897	4	1.70369	2	0.551277	0.0355012	0.00213657	5.67514	0.011073	0.0695995	0.130894	2.03258	0.21459	0.292858	0.018803	AT4G36670	AT4G36670.1	4	mannitol transporter, putative, similar to mannitol transporter (Apium graveolens var. dulce) GI:12004316; contains Pfam profile PF00083: major facilitator superfamily protein
CATMA4a28730	4	0.0770101	2	0.0511926	0	1.1928	2	0.0368672	0	0.664751	0.030908	0.000973989	5.60499	0.00649236	0.0304541	0.0645623	1.38857	0.0196786	0.0394039	0.00506028	NA	NA	NA	NA
CATMA5a47560	8	0.260406	2	0.294432	4	0.0015529	0	0.0607936	2	1.13066	39.1483	0.00715761	5.46805	0.0260631	0.0481029	167.69	4.84314	9.64075e-05	0.000414809	0.010564	AT5G51630	AT5G51630.1	5	disease resistance protein (TIR-NBS-LRR class), putative, domain signature TIR-NBS-LRR exists, suggestive of a disease resistance protein.
CATMA1a08830	4	0.499912	2	0.201082	0	0.829674	2	0.0542955	0	0.402235	0.065442	0.00349678	5.24753	0.0156869	0.208911	0.60254	3.70347	0.439562	0.526155	0.0956187	AT1G09950	AT1G09950.1	1	transcription factor-related, low similarity to tumor-related protein (Nicotiana glauca x Nicotiana langsdorffii) GI:688423, SP|P23923 Transcription factor HBP-1b {Triticum aestivum}
CATMA1a17630	4	0.255172	2	0.543126	0	0.0774876	0	1.36401	2	2.12847	17.6029	0.00021467	5.22756	0.00224973	0.0473815	3.29307	0.398184	0.703092	0.768439	0.0102054	AT1G18590	AT1G18590.1	1	sulfotransferase family protein, similar to SP|P52837 Flavonol 4'-sulfotransferase (EC 2.8.2.-) (F4-ST) {Flaveria chloraefolia}; contains Pfam profile PF00685: Sulfotransferase domain
CATMA1a24260	9	1.72184	3	0.691226	0	5.70775	4	0.427238	2	0.401446	0.0748522	0.00105795	5.05653	0.0068572	0.157312	0.301667	1.6179	0.397634	0.485634	0.0624519	AT1G25560	AT1G25560.1	1	AP2 domain-containing transcription factor, putative, similar to DNA-binding protein RAV2 GI:3868859 from (Arabidopsis thaliana)
CATMA5a45350	16	7.22488	4	3.80176	4	31.1158	4	2.06171	4	0.526204	0.0662594	0.0032069	4.84204	0.0147704	0.122165	0.232194	1.84398	0.371918	0.459934	0.0427587	AT5G49360	AT5G49360.1	5	glycosyl hydrolase family 3 protein
CATMA4a40560	13	4.25455	3	1.95993	4	4.96958	4	0.394087	2	0.460667	0.0792999	0.00150155	4.77474	0.00866787	0.135893	0.856118	4.97333	0.0987097	0.153767	0.0504511	AT4G39070	AT4G39070.1	4	zinc finger (B-box type) family protein, salt-tolerance protein - Arabidopsis thaliana, PID:e224078
CATMA3a52020	4	0.467241	1	0.823233	2	0.0448077	0	0.64321	1	1.7619	14.3549	0.00334551	4.66061	0.0151699	0.108144	10.4277	1.27988	0.0127158	0.0271784	0.0355245	AT3G58990	AT3G58990.1	3	aconitase C-terminal domain-containing protein, contains Pfam profile PF00694: Aconitase C-terminal domain
CATMA2a16550	12	1.62397	3	0.666605	3	7.10059	4	0.705129	2	0.410479	0.0993057	9.71588e-05	4.6166	0.00136226	0.0873152	0.228709	0.945367	0.0181291	0.0367874	0.026251	AT2G17880	AT2G17880.1	2	DNAJ heat shock protein, putative, similar to J11 protein (Arabidopsis thaliana) GI:9843641; contains Pfam profile PF00226 DnaJ domain
CATMA1a26515	16	59.0421	4	24.5486	4	38.7954	4	4.03715	4	0.415781	0.104062	0.000276724	4.53059	0.0027195	0.126608	1.52188	6.08067	0.00371397	0.0095006	0.0452158	AT1G28330	AT1G28330.1	1	dormancy-associated protein, putative (DRM1), identical to dormancy-associated protein (Arabidopsis thaliana) GI:2995990; similar to dormancy-associated protein GI:2605887 from (Pisum sativum); contains Pfam profile PF05564: Dormancy/auxin associated
CATMA5a18330	5	0.867174	1	1.72747	4	0.0225992	0	0.252179	0	1.99207	11.1588	0.00169057	4.47438	0.00933678	0.126608	38.372	6.85018	1.04703e-05	6.35753e-05	0.0452005	AT5G19890	AT5G19890.1	5	peroxidase, putative, identical to peroxidase (Arabidopsis thaliana) gi|1403134|emb|CAA67092
CATMA2a15270	10	0.511944	2	0.790956	4	0.0951882	0	1.35982	4	1.54501	14.2856	0.000707189	4.4641	0.00518218	0.037115	5.37823	0.581664	0.121911	0.182373	0.00700957	AT2G16470	AT2G16470.1	2	zinc finger (CCCH-type) family protein / GYF domain-containing protein, contains Pfam domains PF00642: Zinc finger C-x8-C-x5-C-x3-H type (and similar), PF02213: GYF domain
CATMA2a34210	6	0.0203583	0	0.221479	1	0.208846	1	0.409266	4	10.879	1.95966	0.000399467	4.41408	0.00355277	0.0694471	0.0974803	0.541161	0.000548936	0.00186432	0.0187435	AT2G36000	AT2G36000.1	2	mitochondrial transcription termination factor-related / mTERF-related, contains Pfam profile PF02536: mTERF
CATMA1a12890	11	27.4739	2	13.505	4	94.8734	1	9.08696	4	0.491557	0.0957799	0.000189967	4.4087	0.00210435	0.0601603	0.289585	1.48619	0.169762	0.240742	0.0150698	AT1G13930	AT1G13930.1	1	expressed protein, weakly similar to drought-induced protein SDi-6 (PIR:S71562) common sunflower (fragment)
CATMA5a01300	5	0.18379	1	0.430206	3	0.0229031	0	0.204721	1	2.34075	8.93857	0.00186835	4.38701	0.0100758	0.223176	8.02467	2.10142	0.00311485	0.00819203	0.105948	AT5G02230	AT5G02230.1	5	haloacid dehalogenase-like hydrolase family protein, contains InterPro accession IPR005834: Haloacid dehalogenase-like hydrolase
CATMA5a04600	13	12.2361	4	8.74696	4	28.6917	3	1.94858	2	0.714847	0.0679146	0.00328292	4.36443	0.0149938	0.059263	0.42647	4.48888	0.44764	0.534478	0.0147434	AT5G05440	AT5G05440.1	5	expressed protein, low similarity to cytokinin-specific binding protein (Vigna radiata) GI:4190976
CATMA1a02595	4	0.647386	2	0.057385	0	0.174566	1	0.0967576	1	0.0886411	0.554276	0.000344787	4.3472	0.0032173	0.049504	3.70855	0.59308	0.221021	0.300499	0.0110188	AT1G03740	AT1G03740.1	1	protein kinase family protein, contains protein kinase domain, Pfam:PF00069
CATMA2a45860	16	28.6698	4	14.5376	4	252.603	4	25.415	4	0.507071	0.100612	0.000113986	4.29286	0.00149292	0.0470566	0.113497	0.57201	0.000238118	0.000915383	0.0100796	AT2G47400	AT2G47400.1	2	CP12 domain-containing protein, contains Pfam profile: PF02672 CP12 domain
CATMA1a59200	12	1.76832	3	0.711264	4	1.93346	4	0.247819	1	0.402227	0.128174	4.72151e-05	4.27775	0.000889233	0.106057	0.914585	2.87009	0.0672629	0.111619	0.034517	AT1G69890	AT1G69890.1	1	expressed protein, contains Pfam profile: PF04601 protein of unknown function (DUF569
CATMA5a06670	8	1.6471	2	1.90828	4	0.0646619	0	1.06343	2	1.15857	16.4459	0.00373945	4.25201	0.0164444	0.0379689	25.4725	1.79447	0.000559541	0.00189778	0.00724601	AT5G07460	AT5G07460.1	5	peptide methionine sulfoxide reductase, putative, similar to peptide methionine sulfoxide reductase (msr) (Arabidopsis thaliana) GI:4884033; contains Pfam profile PF01625: Peptide methionine sulfoxide reductase
CATMA2a40820	6	0.741865	2	1.33444	4	0.0144369	0	0.1489	0	1.79877	10.3139	0.00137325	4.21352	0.00821242	0.0942765	51.3868	8.96199	1.59486e-06	1.30924e-05	0.0292273	AT2G42430	AT2G42430.1	2	LOB domain protein 16 / lateral organ boundaries domain protein 16 (LBD16), identical to LOB DOMAIN 16 (Arabidopsis thaliana) GI:17227162
CATMA1a68830	12	2.859	4	1.36965	3	5.59747	4	0.632	1	0.479065	0.112908	1.93287e-05	4.20849	0.000552656	0.0324775	0.510766	2.16716	0.817111	0.859538	0.00563652	AT1G79690	AT1G79690.1	1	MutT/nudix family protein, contains Pfam NUDIX domain (PF00293); very low similarity to Chain A and Chain B of Escherichia coli isopentenyl diphosphate:dimethylallyl diphosphate isomerase (gi:15826361) (gi:15826360)
CATMA3a04215	8	0.936619	3	0.404601	2	2.15559	2	0.27302	1	0.431981	0.126657	0.000102338	4.19197	0.00140778	0.104208	0.434506	1.48195	0.406399	0.494978	0.0336235	AT3G05200	AT3G05200.1	3	zinc finger (C3HC4-type RING finger) family protein (ATL6), contains Pfam profile: PF00097: Zinc finger, C3HC4 type (RING finger)
CATMA1a58235	15	4.55193	3	2.94065	4	7.14814	4	0.61541	4	0.646023	0.0860938	0.00577167	4.16829	0.0224958	0.112193	0.6368	4.77836	0.221165	0.300641	0.0375655	AT1G68840	AT1G68840.1	1	DNA-binding protein RAV2 (RAV2) / AP2 domain-containing protein RAP2.8, identical to RAV2 GI:3868859 from (Arabidopsis thaliana), AP2 domain containing protein RAP2.8 (Arabidopsis thaliana) GI:2281641; contains Pfam profile: PF00847 AP2-domain
CATMA3a40150	15	0.834733	3	0.352414	4	89.5625	4	11.8145	4	0.422188	0.131914	1.66853e-05	4.16638	0.000499701	0.0645627	0.00932011	0.0298289	1.82782e-10	1.7966e-08	0.0167605	AT3G47070	AT3G47070.1	3	expressed protein
CATMA5a02560	12	0.48973	2	1.21721	4	0.238251	2	1.68076	4	2.48547	7.05459	4.0157e-06	4.13208	0.000206986	0.0562254	2.05553	0.724201	0.291191	0.376832	0.013446	AT5G03415	AT5G03415.1	5	DPB-1 transcription factor, putative (DPB), similar to Swiss-Prot:Q14186 transcription factor DP-1 (Homo sapiens); contains Pfam profile PF02319: Transcription factor E2F/dimerisation partner (TDP)
CATMA5a13670	8	1.39126	3	0.119494	2	0.840649	1	0.562141	2	0.085889	0.668698	0.00157582	4.12196	0.00893714	0.0548203	1.65499	0.21257	0.163261	0.233049	0.0128929	AT5G15400	AT5G15400.1	5	U-box domain-containing protein, contains Pfam profile PF04564: U-box domain
CATMA2a39370	10	1.69467	2	0.746814	3	1.53601	4	0.20667	1	0.440684	0.13455	0.000140639	4.07597	0.00173272	0.11712	1.10329	3.61355	0.0199387	0.0398615	0.0401022	AT2G41010	AT2G41010.1	2	VQ motif-containing protein, contains PF05678: VQ motif
CATMA1a43670	13	1.04983	4	0.573322	4	1.99511	4	0.218088	1	0.546111	0.109311	0.000253561	4.06622	0.00255692	0.0546008	0.526199	2.62885	0.566559	0.647404	0.0127981	NA	NA	NA	NA
CATMA2a12770	8	0.649234	1	0.773581	3	0.0560708	0	0.786392	4	1.19153	14.025	0.00652884	4.06274	0.024345	0.057433	11.5788	0.983709	0.0149751	0.031301	0.013947	AT2G14255	AT2G14255.1	2	zinc finger (DHHC type) family protein, contains Pfam profile PF01529: DHHC zinc finger domain; low similarity to SP:Q96GR4 Zinc finger DHHC domain containing protein 12 (Zinc finger protein 400) {Homo sapiens}
CATMA3a55720	8	0.0497589	0	0.0204405	0	11.4946	4	1.71249	4	0.410792	0.148983	3.12292e-05	4.0303	0.000710582	0.111118	0.0043289	0.0119362	2.97735e-11	7.35582e-09	0.037067	AT3G62550	AT3G62550.1	3	universal stress protein (USP) family protein, similar to ER6 protein (Lycopersicon esculentum) GI:5669654; contains Pfam profile PF00582: universal stress protein family
CATMA2a32040	6	0.121077	2	0.28325	2	0.0340199	0	0.237574	2	2.33941	6.9834	0.000267391	4.03008	0.00265882	0.169125	3.55902	1.19226	0.0218872	0.04312	0.0696635	AT2G33840	AT2G33840.1	2	tRNA synthetase class I (W and Y) family protein, similar to SP|P54577 Tyrosyl-tRNA synthetase (EC 6.1.1.1) (Tyrosyl--tRNA ligase) (TyrRS) {Homo sapiens}; contains Pfam profile PF00579: tRNA synthetases class I (W and Y)
CATMA3a40050	6	0.135984	1	0.0181346	0	0.98444	1	0.453559	4	0.133358	0.460728	6.59998e-06	4.02463	0.000283956	0.0324775	0.138133	0.0399829	7.83659e-09	2.13589e-07	0.00563598	AT3G46970	AT3G46970.1	3	Encodes a cytosolic alpha-glucan phosphorylase.
CATMA3a06350	11	0.466247	2	0.818482	4	0.091465	1	0.838969	4	1.75547	9.17257	0.00697752	4.00918	0.0255528	0.181114	5.09754	0.97558	0.0853323	0.136004	0.0772071	AT3G07160	AT3G07160.1	3	glycosyl transferase family 48 protein, similar to glucan synthase GB:AAD11794 (Filobasidiella neoformans var. neoformans)
CATMA2a26710	8	0.37235	2	0.925805	4	0.0677287	0	0.433799	2	2.48639	6.40495	0.000103996	3.99324	0.0014239	0.179738	5.49767	2.13418	0.000287435	0.00107391	0.0764781	AT2G28315	AT2G28315.1	2	transporter-related, low similarity to SP|Q9NTN3 UDP-glucuronic acid/UDP-N-acetylgalactosamine transporter (UDP- GlcA/UDP-GalNAc transporter) {Homo sapiens}, SP|Q95YI5 UDP-sugar transporter UST74c (Fringe connection protein) {Drosophila melanogaster}
CATMA4a26650	11	1.41941	2	0.603322	4	1.82671	3	0.273222	2	0.425051	0.149571	0.00011395	3.97539	0.00149292	0.143468	0.777032	2.20817	0.293097	0.378652	0.054835	AT4G24970	AT4G24970.1	4	ATP-binding region, ATPase-like domain-containing protein, low similarity to microrchidia (Mus musculus) GI:5410255; contains Pfam profile PF02518: ATPase, histidine kinase-, DNA gyrase B-, and HSP90-like domain protein
CATMA4a33440	11	0.997075	2	0.495032	3	1.87874	4	0.240955	2	0.496485	0.128253	8.13004e-05	3.97311	0.00122957	0.0581995	0.530713	2.05446	0.857881	0.892512	0.0142561	AT4G31800	AT4G31800.1	4	WRKY family transcription factor
CATMA3a14760	16	8.76435	4	3.57087	4	59.4809	4	9.47594	4	0.407431	0.159311	4.34305e-05	3.94546	0.000841619	0.141127	0.147347	0.376835	2.56636e-05	0.000138008	0.0534683	AT3G15353	AT3G15353.1	3	metallothionein protein, putative
CATMA5a55870	4	0.554789	2	0.0782584	0	0.61733	0	0.287774	2	0.14106	0.466159	0.000128982	3.92673	0.00162682	0.0998013	0.898691	0.271944	0.0142247	0.029989	0.0317041	AT5G60120	AT5G60120.1	5	AP2 domain-containing transcription factor, putative, Similar to Floral homeotic protein APETALA2 protein (SP:P47927) (Arabidopsis thaliana); homolog HAP2, Hyacinthus orientalis, EMBL:AF134116
CATMA1a24060	6	3.21764	0	2.1233	3	5.46426	2	0.546386	1	0.659896	0.0999926	0.000508068	3.92172	0.00410409	0.03625	0.588851	3.88609	0.177261	0.249463	0.00673386	AT1G25400	AT1G25400.1	1	expressed protein, similar to unknown protein GI:6714347 from (Arabidopsis thaliana)
CATMA5a18540	7	1.0978	2	0.158512	2	0.633375	0	0.293295	3	0.144391	0.463066	0.000142853	3.90266	0.00173845	0.109672	1.73325	0.540455	0.897056	0.922502	0.0362696	AT5G20110	AT5G20110.1	5	dynein light chain, putative, similar to SP|O02414 Dynein light chain LC6, flagellar outer arm {Anthocidaris crassispina}; contains Pfam profile PF01221: Dynein light chain type 1
CATMA1b06874	15	47.9185	4	20.76	3	78.4559	4	12.1611	4	0.433237	0.155006	5.18505e-05	3.89638	0.000946678	0.113354	0.610769	1.70708	0.9262	0.943635	0.0381636	AT1G07890	APX1	1	Encodes a cytosolic ascorbate peroxidase. Ascorbate peroxidases scavenge hydrogen peroxide in the cytosol and chloroplasts of plants. At least part of the induction of heat shock proteins during light stress in Arabidopsis is mediated by H2O2 that i
CATMA2b19210	14	4.49168	4	2.89217	3	10.4079	4	1.10638	3	0.643894	0.106303	0.000587641	3.86885	0.00457797	0.0440656	0.431567	2.61407	0.838838	0.876431	0.00910739	AT2G20670	AT2G20670.1	2	expressed protein, contains Pfam profile PF04720: Protein of unknown function (DUF506)
CATMA4a26240	8	0.108751	0	0.0146464	0	9.08508	4	4.61905	4	0.134678	0.508422	0.000637784	3.86832	0.00483045	0.12202	0.0119703	0.00317086	7.19164e-10	3.8374e-08	0.0426918	AT4G24510	AT4G24510.1	4	eceriferum protein (CER2), identical to (CER2) (Arabidopsis thaliana) GI:1213594; contains Pfam profile PF02458: Transferase family
CATMA1a19170	9	2.15221	4	4.53235	4	0.0771776	0	0.531946	1	2.1059	6.89249	6.36484e-05	3.85947	0.00109357	0.0749188	27.8865	8.52031	3.88318e-08	6.687e-07	0.0210809	AT1G20160	AT1G20160.1	1	subtilase family protein, similar to subtilisin-type protease precursor GI:14150446 from (Glycine max)
CATMA4a38440	14	0.446784	2	0.354038	4	11.7721	4	1.02552	4	0.792415	0.0871148	0.00134041	3.85661	0.0080862	0.0302418	0.0379528	0.345227	2.09138e-05	0.000115583	0.00498829	AT4G36850	AT4G36850.1	4	PQ-loop repeat family protein / transmembrane family protein, similar to SP|Q10482 Seven transmembrane protein 1 {Schizosaccharomyces pombe}; contains Pfam profile PF04193: PQ loop repeat
CATMA1a59635	6	0.214891	2	0.0938013	1	0.771408	1	0.122619	2	0.436507	0.158955	8.97757e-05	3.84924	0.00128345	0.134919	0.278569	0.764983	0.00589534	0.0141402	0.0497154	AT1G70370	AT1G70370.1	1	BURP domain-containing protein / polygalacturonase, putative, similar to polygalacturonase isoenzyme 1 beta subunit (Lycopersicon esculentum) GI:170480; contains Pfam profile PF03181: BURP domain
CATMA5a54400	16	2.14358	4	1.0367	4	11.7142	4	1.71116	4	0.483631	0.146076	2.41025e-05	3.82323	0.000606725	0.0498323	0.18299	0.605848	0.000134681	0.000552207	0.0111143	AT5G58650	AT5G58650.1	5	expressed protein
CATMA4a02680	12	6.91627	2	3.09529	4	10.9203	2	1.74729	4	0.447538	0.160003	0.000193123	3.80375	0.00212997	0.156029	0.633338	1.77148	0.821482	0.863416	0.0615922	AT4G02380	AT4G02380.1	4	late embryogenesis abundant 3 family protein / LEA3 family protein, similar to several small proteins (~100 aa) that are induced by heat, auxin, ethylene and wounding such as Phaseolus aureus indole-3-acetic acid induced protein ARG (SW:32292); conta
CATMA1a63320	4	0.694905	2	0.057907	1	0.350663	0	0.303298	1	0.0833309	0.864926	0.00482576	3.79436	0.0197327	0.046196	1.98169	0.190925	0.226759	0.307253	0.0097672	AT1G73960	AT1G73960.1	1	expressed protein, similar to TATA binding protein associated factor (GI:2827282) (Homo sapiens); similar to Transcription initiation factor TFIID 150 kDa subunit (TAFII-150) (TAFII150) (Swiss-Prot:Q24325) (Drosophila melanogaster)
CATMA2a16380	4	0.502335	1	0.272153	1	0.793706	2	0.105781	0	0.541775	0.133275	4.07232e-05	3.79175	0.00081457	0.0329582	0.632898	2.57279	0.266733	0.35051	0.0057738	AT2G17705	AT2G17705.1	2	expressed protein, similar to expressed protein [Arabidopsis thaliana] (TAIR:At4g08330.1); similar to unknown protein [Oryza sativa (japonica cultivar-group)] (GB:BAD73777.1)
CATMA3a20880	6	0.359117	0	0.190862	0	56.723	4	7.71701	2	0.531477	0.136047	0.000113369	3.78974	0.00149292	0.0551425	0.00633107	0.0247327	2.99681e-10	2.44159e-08	0.0130124	AT3G21055	AT3G21055.1	3	photosystem II 5 kD protein, putative, identical to Swiss-Prot:Q39195 photosystem II 5 kDa protein, chloroplast precursor (PSII-T) (Arabidopsis thaliana)
CATMA4a02830	14	2.69733	4	0.358089	2	3.44459	4	1.88521	4	0.132757	0.547297	0.00647452	3.78274	0.0241781	0.216161	0.783063	0.189946	0.0341284	0.0630308	0.10096	AT4G02510	AT4G02510.1	4	chloroplast outer membrane protein, putative, similar to chloroplast protein import component Toc159 (Pisum sativum) GI:8489806, chloroplast outer envelope protein 86 (Pisum sativum) GI:599958, GTP-binding protein (Pisum sativum) GI:576509
CATMA1a68150	7	11.8203	2	8.31014	2	251.572	3	26.7404	0	0.703041	0.106293	0.00150756	3.7422	0.00868653	0.0511615	0.0469856	0.310771	2.32912e-05	0.000126871	0.0115598	AT1G79040	AT1G79040.1	1	Encodes for the 10 kDa PsbR subunit of photosystem II (PSII). This subunit appears to be involved in the stable assembly of PSII, particularly that of the oxygen-evolving complex subunit PsbP. Mutants defective in this gene have reduced amounts of su
CATMA5a22950	15	0.831893	3	0.37597	4	1.8979	4	0.314394	4	0.451946	0.165654	0.000183919	3.73954	0.00207374	0.15666	0.438323	1.19586	0.210048	0.287696	0.0620067	AT5G25240	AT5G25240.1	5	expressed protein
CATMA3a43850	4	0.16583	1	0.0886423	1	0.444721	2	0.0634738	0	0.534536	0.142727	9.25407e-05	3.71231	0.00131554	0.0529775	0.372886	1.39652	0.170923	0.241981	0.0122013	NA	NA	NA	NA
CATMA3a12270	5	0.34324	1	0.754068	4	0.065329	0	0.389249	0	2.19691	5.95828	0.000810027	3.71037	0.00568294	0.230628	5.25402	1.93724	0.00175016	0.0050117	0.110794	AT3G13222	AT3G13222.1	3	expressed protein
CATMA1a10175	6	8.03573	2	5.33634	0	16.6494	3	1.92073	1	0.664077	0.115363	0.000626859	3.70633	0.00477725	0.0431121	0.482643	2.77829	0.610107	0.686892	0.00879084	AT1G11260	AT1G11260.1	1	glucose transporter (STP1), nearly identical to glucose transporter GB:P23586 SP|P23586 from (Arabidopsis thaliana)
CATMA1a59210	13	1.6422	3	0.690222	3	4.60491	4	0.840152	3	0.420303	0.182447	0.000816525	3.70495	0.00569687	0.313965	0.356619	0.821544	0.0556076	0.095304	0.175277	AT1G69900	AT1G69900.1	1	expressed protein, contains Pfam profile: PF04601 protein of unknown function (DUF569
CATMA1a54040	14	23.2205	4	11.9207	4	62.0434	4	9.39448	2	0.513371	0.151418	1.43496e-05	3.68532	0.000464473	0.0331716	0.374262	1.26891	0.0639392	0.107088	0.00582704	AT1G64720	AT1G64720.1	1	expressed protein, weak similarity to SP|P53809 Phosphatidylcholine transfer protein (PC-TP) {Rattus norvegicus}
CATMA2a19990	16	2.4438	4	1.03767	4	5.04735	4	0.929592	4	0.424613	0.184174	0.000402577	3.67664	0.00355277	0.268037	0.484175	1.11626	0.264911	0.348417	0.138369	AT2G21290	AT2G21290.1	2	expressed protein
CATMA3a44410	5	0.0263731	0	0.0169027	0	0.989889	2	0.123062	3	0.640909	0.124319	0.000795526	3.64969	0.00563864	0.0569739	0.0266424	0.137351	4.14768e-07	4.43884e-06	0.0137367	AT3G51400	AT3G51400.1	3	expressed protein, contains Pfam profile PF03087: Arabidopsis protein of unknown function
CATMA1a50390	10	2.31475	3	0.425153	4	0.674185	1	0.292967	2	0.183671	0.43455	0.000602162	3.64721	0.00466999	0.272956	3.43341	1.4512	0.0126635	0.0270743	0.14244	AT1G61340	AT1G61340.1	1	F-box family protein, contains Pfam PF00646: F-box domain; similar to late embryogenesis abundant protein GI:1350540 from (Picea glauca)
CATMA1a02710	10	25.1005	4	4.94747	3	3.26713	3	1.3267	0	0.197106	0.406077	0.00116159	3.64313	0.00735286	0.400879	7.68276	3.72914	0.000111735	0.000469822	0.248966	AT1G03850	AT1G03850.1	1	glutaredoxin family protein, contains INTERPRO Domain IPR002109, Glutaredoxin (thioltransferase)
CATMA3a40350	16	5.99033	4	2.81123	4	27.9066	4	4.76149	4	0.469294	0.170623	6.39719e-06	3.64256	0.000281811	0.0473972	0.214657	0.590409	4.508e-05	0.000218257	0.0102276	AT3G47340	ASN1	3	encodes a glutamine-dependent asparagine synthetase, the predicted ASN1 peptide contains a purF-type glutamine-binding domain, and is expressed predominantly in shoot tissues, where light has a negative effect on its mRNA accumulation. Expression is
CATMA1a05030	8	1.60116	2	3.24171	2	0.522557	0	3.20805	4	2.02459	6.13914	0.000245981	3.63567	0.00250174	0.122651	3.06409	1.01049	0.0399006	0.0718116	0.0430906	AT1G06000	AT1G06000.1	1	UDP-glucoronosyl/UDP-glucosyl transferase family protein, contains similarity to UDPG glucosyltransferase GB:AAB62270 GI:2232354 from (Solanum berthaultii)
CATMA2a00030	4	93.6607	2	87.3304	0	343.086	2	29.6792	0	0.932412	0.0865064	0.00413124	3.63201	0.017725	0.0335895	0.272995	2.94248	0.763868	0.817163	0.0059359	NA	NA	NA	NA
CATMA1a55440	15	5.48248	4	2.86526	4	5.848	4	0.908819	3	0.522621	0.155407	3.56403e-05	3.62204	0.000771562	0.0455725	0.937496	3.15273	0.0176319	0.0359706	0.00959928	AT1G66180	AT1G66180.1	1	aspartyl protease family protein, contains Pfam PF00026: Eukaryotic aspartyl protease profile; similar to CND41, chloroplast nucleoid DNA binding protein (GI:2541876) (Nicotiana tabacum)
CATMA5a58030	5	0.0690272	0	0.170353	1	0.124667	0	0.616702	4	2.46791	4.94678	0.00426177	3.60978	0.0180345	0.501699	0.553691	0.276232	0.02166	0.0427279	0.34791	AT5G62430	AT5G62430.1	5	Dof-type zinc finger domain-containing protein, similar to H-protein promoter binding factor-2a GI:3386546 from (Arabidopsis thaliana). Interacts with LKP2 and FKF1. Expression oscillates under constant light conditions. Mainly expressed in the vascu
CATMA5a59785	15	20.106	4	9.46134	4	33.7587	3	5.90391	4	0.470572	0.174886	0.000737732	3.60303	0.00531169	0.215397	0.595581	1.60256	0.934569	0.950118	0.100379	AT5G64350	AT5G64350.1	5	FK506-binding protein (FKBP12) / immunophilin, identical to immunophilin (GI:2104957) (Arabidopsis thaliana)
CATMA4a02070	8	0.105637	2	0.608858	4	0.0957842	0	0.200216	2	5.7637	2.09028	0.00842571	3.59069	0.0294201	0.372166	1.10286	3.04101	0.151952	0.219608	0.223929	AT4G01850	AT4G01850.1	4	S-adenosylmethionine synthetase 2 (SAM2), identical to S-adenosylmethionine synthetase 2 (Methionine adenosyltransferase 2, AdoMet synthetase 2) (Arabidopsis thaliana) SWISS-PROT:P17562
CATMA2a36595	12	1.18124	2	0.47688	3	5.08568	4	1.054	3	0.403713	0.207249	0.000498324	3.57917	0.00405564	0.377435	0.232267	0.452448	0.0010598	0.00326161	0.228792	AT2G38290	AT2G38290.1	2	ammonium transporter 2 (AMT2), identical to SP|Q9M6N7 Ammonium transporter 2 (AtAMT2) {Arabidopsis thaliana}
CATMA1a56610	7	0.319496	2	0.640348	3	0.0927471	0	0.547473	2	2.00424	5.90286	8.87357e-05	3.56447	0.00128288	0.0885766	3.44481	1.16964	0.00689519	0.0161549	0.0267705	AT1G67300	AT1G67300.1	1	hexose transporter, putative, similar to hexose transporters from Solanum tuberosum (GI:8347246), Nicotiana tabacum (GI:8347244), Arabidopsis thaliana (GI:8347250); contains Pfam profile PF00083: major facilitator superfamily protein
CATMA3a19630	11	0.0794773	2	0.181441	4	0.0501942	1	0.25795	4	2.28293	5.13904	0.00015821	3.55238	0.00188188	0.215066	1.5834	0.703396	0.816965	0.859503	0.100074	AT3G20010	AT3G20010.1	3	SNF2 domain-containing protein / helicase domain-containing protein / RING finger domain-containing protein, similar to transcription factor RUSH-1alpha (Oryctolagus cuniculus) GI:1655930; contains Pfam profiles PF00271: Helicase conserved C-terminal
CATMA4a28670	7	0.421894	2	0.789183	3	0.144619	0	0.903686	2	1.87057	6.24875	9.97834e-05	3.54705	0.00138726	0.0632075	2.91728	0.873294	0.0511152	0.0888303	0.0162169	AT4G27070	AT4G27070.1	4	tryptophan synthase, beta subunit 2 (TSB2), identical to SP|25269
CATMA3a05090	7	0.316073	2	0.685687	4	0.0972634	0	0.521412	1	2.16939	5.36083	0.00026292	3.53975	0.00262124	0.192711	3.24967	1.31506	0.0107121	0.0236085	0.0846687	AT3G06035	AT3G06035.1	3	expressed protein
CATMA1a06876	12	100.083	2	50.4345	4	188.365	2	32.1501	4	0.503926	0.17068	0.00162059	3.53935	0.00912951	0.214253	0.531326	1.56872	0.769021	0.821256	0.0994209	AT1G07890	APX1	1	Encodes a cytosolic ascorbate peroxidase. Ascorbate peroxidases scavenge hydrogen peroxide in the cytosol and chloroplasts of plants. At least part of the induction of heat shock proteins during light stress in Arabidopsis is mediated by H2O2 that i
CATMA2a08346	12	13.3335	2	7.80848	4	28.1381	4	4.16807	2	0.585629	0.148129	0.000160933	3.52702	0.00189053	0.0476918	0.473858	1.8734	0.797096	0.843402	0.010381	NA	NA	NA	NA
CATMA4a15390	4	0.491961	2	0.730898	0	0.155721	0	1.20439	2	1.48568	7.7343	0.00276657	3.5224	0.0133284	0.0871852	3.15925	0.60686	0.337084	0.424902	0.0262004	AT4G14920	AT4G14920.1	4	PHD finger transcription factor, putative
CATMA3a40485	13	2.74065	3	1.50562	4	52.163	4	8.28257	2	0.549365	0.158782	0.000274471	3.51904	0.00271114	0.0817293	0.0525402	0.181782	5.13697e-07	5.2741e-06	0.0240647	AT3G47460	AT3G47460.1	3	SMC2-like condensin, putative, similar to SMC2-like condensin (TITAN3) (Arabidopsis thaliana) GI:14279543; contains Pfam profiles PF02483: SMC family C-terminal domain, PF02463: RecF/RecN/SMC N terminal domain
CATMA3a52990	9	0.193806	1	0.89602	4	0.26548	0	0.646308	4	4.62327	2.43448	0.0042449	3.49253	0.0180188	0.523256	0.730021	1.38637	0.986371	0.99003	0.369785	AT3G59990	AT3G59990.1	3	methionyl aminopeptidase, putative / methionine aminopeptidase, putative / peptidase M, putative, similar to Methionine aminopeptidase 2 (EC 3.4.11.18) from {Rattus norvegicus} SP|P38062, {Homo sapiens} SP|P50579; contains Pfam profile PF00557: metal
CATMA3a39720	13	1.58504	2	0.898452	4	3.80705	4	0.597612	3	0.566834	0.156975	0.000624578	3.4904	0.0047743	0.0993225	0.416342	1.5034	0.391823	0.479696	0.0314733	AT3G46640	AT3G46640.1	3	Encodes a myb family transcription factor with a single Myb DNA-binding domain (type SHAQKYF) that is unique to plants and is essential for circadian rhythms, specifically for transcriptional regulation within the circadian clock. LUX is required f
CATMA5a39655	9	0.677199	2	1.26325	4	0.286866	0	1.71744	3	1.86541	5.98693	0.00287266	3.48131	0.0136894	0.210208	2.36068	0.735543	0.410356	0.4986	0.0966006	AT5G43810	AT5G43810.1	5	pinhead protein (PINHEAD) / zwille protein (ZWILLE), identical to SP|Q9XGW1 PINHEAD protein (ZWILLE protein) {Arabidopsis thaliana}; contains Pfam profiles PF02171: Piwi domain, PF02170: PAZ domain
CATMA2a27790	9	0.124599	1	0.647421	4	0.140449	0	0.300246	4	5.19603	2.13776	2.53798e-05	3.47351	0.000616475	0.0993225	0.887151	2.1563	0.10071	0.156337	0.0314675	AT2G29390	AT2G29390.1	2	sterol 4-alpha-methyl-oxidase 1 (SMO1), nearly identical to sterol 4-alpha-methyl-oxidase GI:16973469 from (Arabidopsis thaliana); identical to cDNA sterol 4-alpha-methyl-oxidase (SMO) partial cds, GI:16973431
CATMA1a46400	5	0.625808	2	1.11998	3	0.0511785	0	0.316597	0	1.78965	6.18614	0.00208004	3.46872	0.0108825	0.164289	12.2279	3.53754	5.15274e-05	0.000244779	0.0667608	AT1G55320	AT1G55320.1	1	acyl-activating enzyme 18 (AAE18), nearly identical to acyl-activating enzyme 18 (Arabidopsis thaliana) GI:29893268; similar to acetyl-CoA synthetase (SP|P27095) from Methanothrix soehngenii; contains Pfam AMP-binding enzyme domain PF00501l; identica
CATMA3a41980	12	5.86767	2	2.47582	4	8.26848	4	1.7913	2	0.421943	0.216642	0.000275139	3.4515	0.00271114	0.322927	0.709643	1.38214	0.967945	0.976361	0.183135	AT3G48990	AT3G48990.1	3	AMP-dependent synthetase and ligase family protein, similar to peroxisomal-coenzyme A synthetase (FAT2) (gi:586339) from Saccharomyces cerevisiae; contains Pfam AMP-binding enzyme domain PF00501; identical to cDNA; identical to cDNA adenosine monopho
CATMA2a24550	10	0.365389	2	0.822536	4	0.107399	0	0.519472	4	2.25112	4.83682	3.98992e-06	3.4447	0.000206986	0.085695	3.40215	1.58341	0.000114383	0.000479624	0.0255716	AT2G26170	AT2G26170.1	2	Encodes a protein with similarity to thromboxane-A synthase, putative member of cytochrome P450 family. MAX1 is expressed in the vasculature throughout the plant body.Mutants have increased axillary branches. Along with MAX3,4 thought to mediate con
CATMA1a61460	6	1.88197	2	1.95875	2	0.0737003	0	0.767253	2	1.04079	10.4105	0.00550134	3.43765	0.0216764	0.0363616	25.5355	2.55293	7.03412e-05	0.000319481	0.0067857	AT1G72230	AT1G72230.1	1	plastocyanin-like domain-containing protein, similar to blue copper protein SP:Q41001 from (Pisum sativum)
CATMA4a15690	6	0.724903	2	1.5141	4	0.0413827	0	0.214434	0	2.0887	5.18174	0.000431224	3.43604	0.00373416	0.203174	17.5171	7.06092	4.88496e-07	5.07728e-06	0.0918131	AT4G15150	AT4G15150.1	4	glycine-rich protein
CATMA1a01610	15	1.67354	3	0.859293	4	11.5049	4	2.07658	4	0.513458	0.180495	0.00317516	3.43165	0.0146887	0.259605	0.145463	0.413802	0.000957744	0.00299251	0.132184	AT1G02660	AT1G02660.1	1	lipase class 3 family protein, contains Pfam profile PF01764: Lipase
CATMA1a44670	4	0.641862	2	0.116311	2	0.0594764	0	0.0305439	0	0.181209	0.513545	0.00278188	3.42571	0.013353	0.252562	10.7919	3.808	7.65714e-05	0.000342492	0.126067	NA	NA	NA	NA
CATMA5a56140	4	0.355115	2	0.21083	0	0.93939	2	0.147265	0	0.593694	0.156767	0.000843715	3.42552	0.00582225	0.0942227	0.378028	1.43163	0.275929	0.360717	0.0291858	AT5G60400	AT5G60400.1	5	expressed protein
CATMA5a20420	13	5.25507	4	2.78723	3	8.48701	4	1.50344	2	0.530389	0.177146	0.00375763	3.41187	0.0164861	0.247739	0.619189	1.85391	0.837927	0.875816	0.122447	AT5G22920	AT5G22920.1	5	zinc finger (C3HC4-type RING finger) family protein, contains Pfam profiles:PF05495 CHY zinc finger, PF00097 zinc finger, C3HC4 type (RING finger)
CATMA2a41257	6	0.0721543	0	0.585218	1	2.036	1	2.661	4	8.11065	1.30698	0.00423397	3.40605	0.0179985	0.0691945	0.0354393	0.219924	1.0358e-05	6.3089e-05	0.0185856	AT2G42840	AT2G42840.1	2	protodermal factor 1 (PDF1), identical to protodermal factor 1 (Arabidopsis thaliana) gi|4929130|gb|AAD33869
CATMA2a45620	11	0.440146	3	2.02491	4	0.132795	0	0.305883	4	4.60053	2.30343	0.00352771	3.40558	0.0157789	0.462926	3.31449	6.61987	0.000485666	0.00167649	0.309902	AT2G47180	AT2G47180.1	2	galactinol synthase, putative, similar to galactinol synthase, isoform GolS-1 GI:5608497 from (Ajuga reptans)
CATMA2a19595	10	2.13665	3	0.365555	2	0.962295	2	0.533577	3	0.171088	0.554484	7.05323e-05	3.39797	0.00115082	0.0525993	2.22037	0.685103	0.312634	0.400289	0.0120426	AT2G20960	AT2G20960.1	2	expressed protein, pEARLI 4 gene product (Arabidopsis thaliana) GI:871782
CATMA3a21430	5	0.498542	0	2.22665	2	0.608763	0	1.43495	3	4.46631	2.35716	0.0019185	3.39614	0.0102688	0.457466	0.818942	1.55172	0.694499	0.761317	0.304319	AT3G21560	AT3G21560.1	3	UDP-glucosyltransferase, putative, similar to UDP-glucose:sinapate glucosyltransferase GI:9794913 from (Brassica napus)
CATMA2a37130	16	11.0555	4	1.27206	4	9.04884	4	7.49273	4	0.11506	0.828033	0.00199394	3.39178	0.0105503	0.0349686	1.22176	0.169772	0.0219612	0.0432096	0.00633815	AT2G38870	AT2G38870.1	2	protease inhibitor, putative, similar to SP|P24076 Glu S.griseus protease inhibitor (BGIA) {Momordica charantia}; contains Pfam profile PF00280: Potato inhibitor I family
CATMA1a60190	5	0.0863617	2	0.17291	1	0.0560719	0	0.292822	2	2.00216	5.22226	0.00373851	3.38623	0.0164444	0.306029	1.54019	0.590495	0.887134	0.915529	0.168665	AT1G70900	AT1G70900.1	1	expressed protein
CATMA1a69100	6	0.745314	1	3.74399	3	1.05814	1	2.18144	1	5.02338	2.06158	0.00124996	3.37241	0.00771879	0.26507	0.704363	1.71629	0.739597	0.797484	0.136226	AT1G79920	AT1G79920.1	1	heat shock protein 70, putative / HSP70, putative, contains Pfam profile: PF00012 Heat shock hsp70 proteins; similar to heat-shock proteins GB:CAA94389, GB:AAD55461 (Arabidopsis thaliana)
CATMA1a06410	13	0.509724	3	2.34705	4	0.419519	2	0.929529	4	4.60455	2.2157	3.15214e-05	3.35083	0.000712949	0.161097	1.21502	2.52499	0.00895558	0.0202074	0.0649115	AT1G07350	AT1G07350.1	1	transformer serine/arginine-rich ribonucleoprotein, putative, similar to GB:Y09506 from (Nicotiana tabacum) (Plant Mol. Biol. 35 (3), 261-269 (1997))
CATMA2a27200	11	1.32482	2	3.27175	4	0.840894	1	3.46708	4	2.46958	4.12309	0.00085658	3.34799	0.00589492	0.503468	1.57549	0.943659	0.466018	0.552413	0.34971	AT2G28790	AT2G28790.1	2	osmotin-like protein, putative, similar to SP|Q41350 Osmotin-like protein precursor {Lycopersicon esculentum}; contains Pfam profile PF00314: Thaumatin family
CATMA1a67180	6	0.141248	1	0.299632	3	0.033827	0	0.161165	2	2.12131	4.76438	0.000401798	3.33725	0.00355277	0.239117	4.17561	1.85916	0.00104617	0.00322229	0.115914	AT1G78070	AT1G78070.1	1	WD-40 repeat family protein, contains Pfam profile PF00400: WD domain, G-beta repeat
CATMA3a14785	15	2.8717	3	1.63697	4	67.8073	4	11.8408	4	0.570035	0.174625	0.000608637	3.32855	0.00469617	0.109245	0.0423508	0.138248	2.7298e-07	3.13389e-06	0.0360595	AT3G15360	AT3G15360.1	3	thioredoxin M-type 4, chloroplast (TRX-M4), nearly identical to SP|Q9SEU6 Thioredoxin M-type 4, chloroplast precursor (TRX-M4) {Arabidopsis thaliana}
CATMA3a33374	6	0.110032	0	0.126564	2	0.265333	0	2.31226	4	1.15025	8.71456	0.00328062	3.32537	0.0149923	0.0386673	0.414695	0.0547361	6.15174e-05	0.000284218	0.00744564	NA	NA	NA	NA
CATMA2a01645	11	0.607946	2	2.85109	4	0.58755	1	1.25395	4	4.68971	2.1342	0.000406749	3.32319	0.00357211	0.249927	1.03471	2.27369	0.0975778	0.152411	0.124156	AT2G02760	AT2G02760.1	2	ubiquitin-conjugating enzyme 2 (UBC2), E2; identical to gi:2689242, SP:P42745
CATMA1a26610	13	26.7961	2	17.1686	4	19.9042	3	3.10732	4	0.640714	0.156114	0.000250338	3.32158	0.00253585	0.0423017	1.34625	5.52522	0.000767631	0.00248456	0.00846369	AT1G28410	AT1G28410.1	1	similar to myosin heavy chain-related [Arabidopsis thaliana] (TAIR:At4g31340.1); similar to putative stress related-like protein interactor [Oryza sativa (japonica cultivar-group)] (GB:XP_483357.1); similar to unknown [Oryza sativa (japonica cultivar
CATMA2a20680	4	1.43281	2	0.320827	1	0.324006	1	0.14475	0	0.223914	0.446752	0.000726072	3.32144	0.00525951	0.345304	4.42218	2.21642	0.000776543	0.00251233	0.201847	AT2G22122	AT2G22122.1	2	expressed protein
CATMA1a66130	4	0.724055	2	0.140355	0	0.266688	0	0.137964	2	0.193845	0.517323	0.00807144	3.31789	0.0285249	0.344289	2.71499	1.01733	0.186731	0.260708	0.201002	AT1G76890	AT1G76890.1	1	trihelix DNA-binding protein / GT-2 factor (GT2), identical to GT2 factor (Arabidopsis thaliana) GI:416490, GI:2664202 (DNA binding factor GT-2 from Arabidopsis)
CATMA5a01570	10	0.16063	2	0.76	4	0.160265	0	0.33769	4	4.73139	2.10707	0.000164454	3.3175	0.00191703	0.189683	1.00227	2.25058	0.0811074	0.130561	0.0826124	AT5G02490	AT5G02490.1	5	heat shock cognate 70 kDa protein 2 (HSC70-2) (HSP70-2), identical to SP|P22954 Heat shock cognate 70 kDa protein 2 (Hsc70.2) {Arabidopsis thaliana}
CATMA1a65350	7	0.106505	0	0.528119	3	0.908594	0	1.82009	4	4.95862	2.00319	0.000398502	3.31224	0.00355277	0.185208	0.11722	0.290161	1.1775e-05	7.03068e-05	0.0796872	AT1G76130	AT1G76130.1	1	alpha-amylase, putative / 1,4-alpha-D-glucan glucanohydrolase, putative, strong similarity to alpha-amylase GI:7532799 from (Malus x domestica);contains Pfam profile PF00128: Alpha amylase, catalytic domain. Predicted to be secreted based on SignalP
CATMA1a41090	8	0.421443	2	0.0998516	0	1.653	2	0.70366	4	0.236928	0.425687	1.06193e-05	3.30962	0.000390664	0.200278	0.254956	0.141903	2.23995e-07	2.68971e-06	0.0901081	AT1G49980	AT1G49980.1	1	similar to UMUC-like DNA repair family protein [Arabidopsis thaliana] (TAIR:At5g44740.2); similar to putative DNA-directed polymerase, having alternative splicing products [Oryza sativa (japonica cultivar-group)] (GB:AAT81654.1); contains InterPro do
CATMA5a45657	6	0.520043	2	0.226358	3	0.433683	0	0.101468	1	0.435269	0.233968	0.000145935	3.29564	0.00176356	0.300236	1.19913	2.23083	0.0366659	0.0669925	0.163848	AT5G49720	AT5G49720.1	5	endo-1,4-beta-glucanase KORRIGAN (KOR) / cellulase (OR16pep), identical to endo-1,4-beta-D-glucanase KORRIGAN (Arabidopsis thaliana) GI:3978258; similar to endo-1,4-beta-D-glucanase; cellulase GI:5689613 from (Brassica napus); identical to cDNA cellu
CATMA1a63380	12	2.60901	3	3.57105	4	0.305271	1	2.1713	4	1.36873	7.11269	0.00453072	3.28324	0.0188519	0.0887693	8.54656	1.64466	0.00162827	0.00472155	0.0268405	AT1G74030	AT1G74030.1	1	enolase, putative, similar to Swiss-Prot:P15007 enolase (EC 4.2.1.11) (2-phosphoglycerate dehydratase)(2-phospho-D- glycerate hydro-lyase) (Drosophila melanogaster)
CATMA5a13180	9	0.570667	2	0.249537	0	7.62312	4	1.79535	3	0.437273	0.235514	0.000524265	3.27951	0.004208	0.374672	0.07486	0.13899	6.8256e-07	6.60514e-06	0.22598	AT5G14910	AT5G14910.1	5	heavy-metal-associated domain-containing protein, Pfam profile PF00403: Heavy-metal-associated domain
CATMA4a16726	15	32.786	4	16.2956	3	16.7372	4	3.48055	4	0.49703	0.207953	0.000453302	3.27426	0.00384274	0.203148	1.95888	4.68191	0.000549599	0.00186573	0.0917477	AT4G15910	AT4G15910.1	4	drought-responsive protein / drought-induced protein (Di21), identical to GI:469112; contains PF03242 Late embryogenesis abundant protein domain
CATMA3a48130	10	1.02534	2	4.01978	4	0.652113	0	1.60466	4	3.92044	2.46071	1.69366e-06	3.27009	0.000124409	0.216383	1.57233	2.50507	0.000212599	0.000826508	0.101152	AT3G55120	AT3G55120.1	3	chalcone-flavanone isomerase / chalcone isomerase (CHI), identical to SP|P41088
CATMA4a37435	8	1.31346	3	0.269287	2	0.869842	2	0.442671	1	0.20502	0.50891	0.00817801	3.26068	0.028794	0.375754	1.51	0.608322	0.907348	0.929572	0.227377	AT4G35790	AT4G35790.1	4	phospholipase D delta / PLD delta (PLDDELTA), identical to phospholipase D delta SP: Q9C5Y0 from (Arabidopsis thaliana); supporting cDNA gi|11761141|dbj|AB031047.1|
CATMA3a44995	8	0.12681	0	0.56758	4	0.219844	0	0.469393	4	4.47582	2.13511	0.000332849	3.25646	0.00314072	0.257458	0.576819	1.20918	0.444243	0.531065	0.130071	AT3G52090	AT3G52090.1	3	DNA-directed RNA polymerase II 13.6 kDa subunit (RPB13.6), identical to SP|Q38859 DNA-directed RNA polymerase II 13.6 kDa polypeptide (EC 2.7.7.6) {Arabidopsis thaliana}
CATMA1a20080	16	2.66869	4	1.27939	4	6.69013	4	1.46923	4	0.479407	0.219612	0.00122245	3.24765	0.00760471	0.308381	0.3989	0.870788	0.0717423	0.117758	0.17049	AT1G21010	AT1G21010.1	1	expressed protein
CATMA2a39230	8	1.25597	2	5.70057	4	0.322045	0	0.672601	2	4.53877	2.08853	0.000632801	3.24479	0.00480434	0.269876	3.89999	8.47542	1.20864e-05	7.17139e-05	0.139978	AT2G40900	AT2G40900.1	2	nodulin MtN21 family protein, similar to MtN21 (Medicago truncatula) GI:2598575; contains Pfam profile PF00892: Integral membrane protein
CATMA4a03440	4	0.222175	0	0.383876	0	0.178919	0	0.979741	4	1.72781	5.4759	0.0016524	3.24204	0.00925377	0.153874	1.24177	0.391814	0.220088	0.299391	0.0605258	AT4G03100	AT4G03100.1	4	rac GTPase activating protein, putative, similar to rac GTPase activating protein 3 (Lotus japonicus) GI:3695063; contains Pfam profile PF00620: RhoGAP domain
CATMA1a25860	7	0.497477	2	0.983888	4	0.0562041	0	0.268272	1	1.97776	4.77317	0.000149552	3.23881	0.00180152	0.141883	8.85126	3.6675	2.17455e-06	1.68991e-05	0.0539958	AT1G27620	AT1G27620.1	1	transferase family protein, similar to hypersensitivity-related gene product HSR201 - Nicotiana tabacum, EMBL:X95343; contains Pfam transferase family domain PF00248
CATMA5a61570	4	0.428469	2	0.935926	2	0.0757388	0	0.325534	0	2.18435	4.29811	0.00773365	3.23091	0.0276275	0.507309	5.65719	2.87505	0.00183833	0.00521295	0.353583	AT5G66210	AT5G66210.1	5	calcium-dependent protein kinase family protein / CDPK family protein, contains Pfam domains, PF00069: Protein kinase domain and PF00036: EF hand
CATMA1a26420	9	26.2942	3	17.3774	3	18.3895	1	2.96551	2	0.660881	0.161261	0.00122104	3.23007	0.00760212	0.0751332	1.42985	5.85982	0.00178617	0.00509366	0.0212102	AT1G28250	AT1G28250.1	1	expressed protein
CATMA2a46120	11	1.00624	2	2.33976	4	0.229897	1	0.926299	4	2.32525	4.02919	0.000797874	3.22788	0.00564302	0.449191	4.37691	2.52592	0.000452083	0.00157857	0.296061	AT2G47690	AT2G47690.1	2	NADH-ubiquinone oxidoreductase-related, contains weak similarity to NADH-ubiquinone oxidoreductase 15 kDa subunit (EC 1.6.5.3) (EC 1.6.99.3) (Complex I-15 kDa) (CI-15 kDa) (Swiss-Prot:O43920) (Homo sapiens
CATMA2a34435	13	0.457778	2	1.90628	4	1.4504	3	3.24891	4	4.16419	2.24002	6.93021e-05	3.22155	0.00114096	0.252191	0.315623	0.586744	0.000755154	0.0024515	0.125595	AT2G36250	AT2G36250.1	2	chloroplast division protein FtsZ (FtsZ2-1), identical to chloroplast division protein AtFtsZ2-1 (Arabidopsis thaliana) GI:15636809, plastid division protein FtsZ (Arabidopsis thaliana) GI:14195704
CATMA1a09340	5	0.19386	2	0.0395786	0	0.321865	2	0.169586	1	0.20416	0.526885	2.54549e-05	3.21666	0.000616475	0.0622784	0.602302	0.233384	8.39218e-05	0.000369695	0.0158799	AT1G10510	AT1G10510.1	1	leucine-rich repeat family protein, similar to ribonuclease inhibitor (GI:164639) (Sus scrofa (pig)); contains Pfam PF00560: Leucine Rich Repeat domains
CATMA1a47270	4	0.128735	0	0.482711	2	0.192708	0	0.477426	2	3.74965	2.47746	0.00138863	3.21562	0.00824179	0.601876	0.668032	1.01107	0.480816	0.567202	0.457092	AT1G56170	AT1G56170.1	1	transcription factor, putative, similar to Transcription factor GB:CAA74053 GI:2398533 from (Arabidopsis thaliana) similarity to transcription factor Hap5a similar to transcription factor Hap5a (Arabidopsis thaliana)(GI:6523090)
CATMA1a04940	4	0.0373756	0	0.061145	0	0.0842008	0	0.475923	4	1.63596	5.65224	0.00424426	3.20896	0.0180188	0.175712	0.443887	0.128477	0.000690622	0.00226628	0.0735591	AT1G05900	AT1G05900.1	1	endonuclease-related, similar to endonuclease III (Homo sapiens) GI:1753174; contains Pfam profile PF00633: Helix-hairpin-helix motif
CATMA5a52890	9	0.306248	2	0.455989	4	0.0650128	0	0.400225	3	1.48895	6.1561	0.000576647	3.19631	0.00451836	0.0517272	4.71058	1.13933	0.00427012	0.0107028	0.0117354	AT5G57150	AT5G57150.1	5	basic helix-loop-helix (bHLH) family protein, contains Pfam profile: PF00010 helix-loop-helix DNA-binding domain
CATMA1a61240	14	41.3915	4	21.0808	4	47.9654	4	10.2913	2	0.509304	0.214558	0.000426767	3.19396	0.00370828	0.192962	0.862946	2.04841	0.239578	0.321005	0.0849064	AT1G72020	AT1G72020.1	1	expressed protein
CATMA5a14570	5	0.448629	0	1.07876	3	0.299459	0	1.13927	2	2.40457	3.80443	0.000660436	3.19346	0.00492532	0.517178	1.49813	0.946885	0.485618	0.571622	0.363738	AT5G16280	AT5G16280.1	5	expressed protein
CATMA1a30860	16	20.7277	4	9.03139	4	15.2103	4	3.81933	4	0.435716	0.251102	9.75482e-07	3.19219	8.44831e-05	0.121798	1.36275	2.36465	0.000422201	0.00149291	0.0425819	AT1G32460	AT1G32460.1	1	expressed protein
CATMA3a48230	13	1.96841	4	2.45244	4	0.100769	1	0.738199	4	1.2459	7.32566	0.00694135	3.19014	0.0254449	0.0793581	19.5339	3.3222	5.05835e-05	0.000240748	0.023027	AT3G55230	AT3G55230.1	3	disease resistance-responsive family protein, low similarity to disease resistance response protein 206-d (Pisum sativum) gi|508844|gb|AAB18669
CATMA5a12350	16	6.833	4	5.06169	4	11.882	4	1.76264	4	0.740771	0.148346	0.000824192	3.18586	0.00573453	0.0380838	0.575072	2.87165	0.334354	0.422586	0.00729307	AT5G14120	AT5G14120.1	5	nodulin family protein, similar to nodulin-like protein (Arabidopsis thaliana) GI:3329368, nodule-specific protein Nlj70 (Lotus japonicus) GI:3329366
CATMA3a25700	9	3.3814	3	0.470844	1	1.04887	2	0.828577	3	0.139245	0.789971	0.00254932	3.18443	0.0125926	0.0506683	3.22385	0.568256	0.318363	0.406306	0.0113812	AT3G25882	AT3G25882.1	3	NPR1/NIM1-interacting protein 2 (NIMIN-2), identical to cDNA NIMIN-2 protein (nimin-2 gene)GI:12057155
CATMA5a60820	14	2.897	3	1.2597	4	2.83611	4	0.719447	3	0.434829	0.253674	7.96564e-05	3.18043	0.00121114	0.318402	1.02147	1.75093	0.14949	0.216699	0.17893	AT5G65495	AT5G65495.1	5	expressed protein
CATMA5a22800	8	0.0669707	0	0.243171	4	0.302222	0	0.754074	4	3.63101	2.4951	0.00104296	3.17947	0.00679949	0.620692	0.221595	0.322477	0.000244559	0.000934927	0.47881	AT5G25090	AT5G25090.1	5	plastocyanin-like domain-containing protein
CATMA3a22290	5	0.228689	2	0.491313	1	0.0904002	2	0.380464	0	2.14838	4.20866	0.00430412	3.17661	0.0181583	0.458069	2.52975	1.29135	0.0835865	0.133643	0.304876	AT3G22290	AT3G22290.1	3	expressed protein
CATMA1a45820	14	5.32632	4	2.68828	4	4.43005	4	0.977763	2	0.504717	0.220712	0.00546946	3.16622	0.0215957	0.375362	1.20232	2.74942	0.0904135	0.14287	0.226842	AT1G54740	AT1G54740.1	1	expressed protein, similar to expressed protein [Arabidopsis thaliana] (TAIR:At1g22110.1); similar to hypothetical protein [Plasmodium falciparum 3D7] (GB:NP_704767.1)
CATMA1a25670	4	0.178951	2	0.407971	2	0.0447734	0	0.175338	0	2.27979	3.91612	6.36408e-06	3.15833	0.000281811	0.193096	3.99681	2.32677	5.2808e-06	3.56619e-05	0.0850013	AT1G27440	AT1G27440.1	1	exostosin family protein, contains Pfam profile: PF03016 exostosin family
CATMA5a02350	15	64.564	4	34.544	4	38.8908	3	8.15625	4	0.535036	0.209722	4.20393e-05	3.15574	0.00082951	0.0725833	1.66014	4.23528	0.000119935	0.000500412	0.0200593	AT5G03240	AT5G03240.1	5	polyubiquitin (UBQ3), identical to GI:928809
CATMA4a02410	4	0.635462	0	0.562746	2	3.3434	0	0.424163	2	0.88557	0.126866	0.00304985	3.15395	0.0142735	0.0354207	0.190065	1.32672	0.0380639	0.06913	0.00650259	AT4G02130	AT4G02130.1	4	glycosyl transferase family 8 protein, low similarity to lgtC of Neisseria sp., GenBank accession number U14554, U65788; contains Pfam glycosyl transferase family 8 domain PF01501
CATMA1a66480	6	0.147717	1	0.0350302	1	0.153793	0	0.0729129	4	0.237144	0.474098	4.195e-05	3.15291	0.00082951	0.170753	0.960495	0.480439	0.0468564	0.0824695	0.0705914	AT1G77260	AT1G77260.1	1	dehydration-responsive protein-related, similar to early-responsive to dehydration stress ERD3 protein (Arabidopsis thaliana) GI:15320410; contains Pfam profile PF03141: Putative methyltransferase
CATMA4a01540	11	13.7509	4	7.28932	4	13.1851	3	2.80005	0	0.530096	0.212365	4.2437e-05	3.15105	0.000833828	0.0778348	1.04292	2.60328	0.0143843	0.0302666	0.0224557	AT5G02500	AT5G02500.1	5	heat shock cognate 70 kDa protein 1 (HSC70-1) (HSP70-1), identical to SP|P22953 Heat shock cognate 70 kDa protein 1 (Hsc70.1) {Arabidopsis thaliana}
CATMA4a05400	8	1.64562	0	2.69643	4	0.179238	0	0.968383	4	1.63855	5.40279	8.26235e-05	3.14613	0.00123968	0.0401258	9.18121	2.78447	1.68622e-06	1.36742e-05	0.00789064	AT4G04830	AT4G04830.1	4	methionine sulfoxide reductase domain-containing protein / SeIR domain-containing protein, low similarity to pilin-like transcription factor (Homo sapiens) GI:5059062, SP|P14930 Peptide methionine sulfoxide reductase msrA/msrB (EC 1.8.4.6) {Neisseria
CATMA1a18870	8	0.60996	2	1.19802	3	0.456307	0	2.04521	3	1.96409	4.48209	1.96758e-05	3.13803	0.000560463	0.0829538	1.33673	0.585768	0.460738	0.547522	0.0245238	AT1G19860	AT1G19860.1	1	zinc finger (CCCH-type) family protein, contains Pfam domain, PF00642: Zinc finger C-x8-C-x5-C-x3-H type (and similar)
CATMA1a02410	12	0.506031	3	1.13965	4	0.28239	1	1.10073	4	2.25214	3.89792	1.29277e-06	3.134	9.90064e-05	0.126091	1.79196	1.03536	0.0267816	0.0511789	0.0448814	AT1G03530	AT1G03530.1	1	expressed protein, similar to hypothetical protein GB:O14360
CATMA4a24180	8	0.772622	3	1.62092	4	0.0339029	0	0.141729	1	2.09795	4.18044	4.46505e-05	3.13263	0.000860857	0.17253	22.7893	11.4368	1.94946e-09	7.4798e-08	0.0718172	AT4G22460	AT4G22460.1	4	protease inhibitor/seed storage/lipid transfer protein (LTP) family protein, contains Pfam profile: PF00234 protease inhibitor/seed storage/LTP family
CATMA2a26510	10	9.01856	4	20.0558	3	0.474444	0	1.86953	3	2.22383	3.94047	0.000764667	3.13141	0.00545769	0.414618	19.0087	10.7277	1.32788e-07	1.77762e-06	0.261509	AT2G28110	AT2G28110.1	2	Encodes a protein with similarity to glycosyl transferase family 47 proteins that is involved in secondary cell wall biosynthesis. Mutants have irregular xylem formation, reduced cellulose levels and plants are smaller than normal siblings.
CATMA5a56660	8	4.03993	4	0.742547	0	1.72927	3	1.07836	1	0.183802	0.62359	0.000121917	3.12511	0.00155778	0.0424377	2.3362	0.68859	0.245035	0.326641	0.00851603	AT5G61020	AT5G61020.1	5	YT521-B-like family protein, contains Pfam profile PF04146: YT521-B-like family
CATMA4a24250	4	0.0318125	0	0.00526767	0	0.535183	0	0.371444	4	0.165585	0.69405	0.00160244	3.12125	0.00904696	0.0721988	0.0594424	0.0141816	1.57807e-08	3.49621e-07	0.0198717	AT4G22520	AT4G22520.1	4	protease inhibitor/seed storage/lipid transfer protein (LTP) family protein, contains Pfam profile: PF00234 protease inhibitor/seed storage/LTP family
CATMA4a00960	8	0.35369	2	0.657339	4	0.15344	0	0.71826	2	1.85852	4.68105	9.65632e-05	3.12099	0.00136038	0.0985076	2.30507	0.915183	0.0720266	0.11805	0.0310981	AT4G00880	AT4G00880.1	4	auxin-responsive family protein, similar to small auxin up RNA (GI:546362) {Arabidopsis thaliana}
CATMA4a27666	10	0.428623	2	0.680296	4	0.0821232	1	0.449242	3	1.58717	5.47035	0.00634312	3.11809	0.023852	0.190427	5.21926	1.51432	0.00827714	0.01888	0.0832631	AT4G26090	AT4G26090.1	4	disease resistance protein RPS2 (CC-NBS-LRR class), putative, domain signature CC-NBS-LRR exists, suggestive of a disease resistance protein. identical to RPS2 (gi:13661831)
CATMA5a08020	8	0.141316	0	0.81029	4	0.615251	0	0.930972	4	5.73389	1.51316	0.00426209	3.11708	0.0180345	0.136711	0.229688	0.87037	0.0224228	0.0440262	0.0510374	AT5G09210	AT5G09210.1	5	expressed protein
CATMA2a30410	12	89.2925	3	25.0102	2	18.2794	4	7.5277	3	0.280093	0.411813	0.000735196	3.11596	0.00530027	0.585288	4.88487	3.32243	8.50327e-05	0.000373503	0.438213	AT2G32150	AT2G32150.1	2	haloacid dehalogenase-like hydrolase family protein, contains InterPro accession IPR005834: Haloacid dehalogenase-like hydrolase
CATMA2a22870	8	0.363253	1	1.55823	4	0.2703	0	0.5451	3	4.28964	2.01664	0.000212175	3.11281	0.00224218	0.204268	1.34389	2.85861	0.00682003	0.0160283	0.0924154	AT2G24540	AT2G24540.1	2	kelch repeat-containing F-box family protein, similar to SKP1 interacting partner 4 (Arabidopsis thaliana) GI:10716953; contains Pfam profiles PF01344: Kelch motif, PF00646: F-box domain
CATMA1a30560	11	0.596713	2	2.27686	4	0.50823	1	1.14626	4	3.81567	2.2554	0.00348181	3.10532	0.0156475	0.545155	1.1741	1.98634	0.179317	0.251888	0.393271	AT1G32210	AT1G32210.1	1	defender against cell death 1 (DAD1), identical to defender against cell death 1 (DAD-1, AtDAD1) (Arabidopsis thaliana) SWISS-PROT:Q39080
CATMA1a49190	15	7.92319	3	4.39957	4	5.29315	4	1.10922	4	0.555278	0.209557	0.000382584	3.1033	0.00345923	0.130673	1.49688	3.96638	0.00165192	0.00477732	0.0474595	AT1G60140	AT1G60140.1	1	glycosyl transferase family 20 protein / trehalose-phosphatase family protein, contains Pfam profile: PF02358 trehalose-phosphatase
CATMA4a30435	11	0.157142	2	0.127523	1	20.482	4	2.94131	4	0.811513	0.143605	0.00838449	3.10114	0.0293032	0.0869417	0.00767219	0.0433558	6.20828e-08	9.40803e-07	0.0260633	AT4G28750	AT4G28750.1	4	photosystem I reaction center subunit IV, chloroplast, putative / PSI-E, putative (PSAE1), identical to SP|Q9S831; similar to SP|P12354 Photosystem I reaction center subunit IV, chloroplast precursor (PSI-E) {Spinacia oleracea}; contains Pfam profile
CATMA1a24680	11	0.402617	2	1.54993	4	0.210589	1	0.468364	4	3.84963	2.22407	0.00247571	3.09792	0.0123411	0.502991	1.91186	3.30924	0.0066431	0.0156465	0.349312	AT1G26450	AT1G26450.1	1	beta-1,3-glucanase-related, similar to beta-1,3-glucanase GI:15150341 from (Camellia sinensis); C-terminal homology only
CATMA2a19280	7	0.487002	2	0.250775	1	1.61538	1	0.366464	3	0.514937	0.226859	0.00325762	3.09767	0.0149232	0.328502	0.301478	0.684311	0.019612	0.0393019	0.187468	NA	NA	NA	NA
CATMA5a04045	7	1.20031	3	0.293133	2	0.512572	1	0.24522	1	0.244214	0.478411	0.000236972	3.09746	0.00242969	0.259515	2.34174	1.19539	0.0292773	0.0552076	0.132035	AT5G04870	AT5G04870.1	5	calcium-dependent protein kinase isoform AK1 (AK1), identical to calcium-dependent protein kinase, isoform AK1 (CDPK) (Arabidopsis thaliana) SWISS-PROT:Q06850; contains protein kinase domain, Pfam:PF00069; contains EF hand domain (calcium-binding EF-
CATMA1a46375	10	1.17441	2	2.86009	4	0.472066	0	1.65262	4	2.43535	3.50082	8.9104e-05	3.09182	0.00128288	0.501699	2.4878	1.73064	0.00200186	0.00561365	0.347987	AT1G55310	AT1G55310.1	1	SC35-like splicing factor, 33 kD (SCL33), nearly identical to SC35-like splicing factor SCL33, 33 kD (Arabidopsis thaliana) GI:9843659
CATMA3a15990	14	1.34981	3	0.551331	3	4.96578	4	1.42748	4	0.408452	0.287463	0.000119626	3.09032	0.00154151	0.530759	0.271822	0.386228	7.56315e-05	0.000338888	0.378053	AT3G16560	AT3G16560.1	3	protein phosphatase 2C-related / PP2C-related, contains protein phosphatase 2C domain
CATMA4a31835	4	1.10743	2	0.512499	0	1.06354	2	0.270131	0	0.462782	0.253992	0.00510439	3.08874	0.0205798	0.510214	1.04127	1.89723	0.298515	0.384471	0.357157	AT4G30210	AT4G30210.1	4	NADPH-cytochrome p450 reductase, putative / NADPH-ferrihemoprotein reductase, putative, similar to NADPH-cytochrome P450 oxydoreductase from (Populus balsamifera subsp. trichocarpa x Populus deltoides) GI:13183564, GI:13183566
CATMA4b40645	4	0.318851	1	0.225825	1	0.499489	2	0.0830939	0	0.708246	0.166358	0.00370375	3.08532	0.0163349	0.0995703	0.638354	2.71771	0.373094	0.460856	0.0315709	AT4G39220	AT4G39220.1	4	RER1A protein, identical to SP|O48670 RER1A protein (AtRER1A) {Arabidopsis thaliana}
CATMA5a14400	16	11.2925	4	5.25965	4	6.41661	4	1.62575	4	0.465763	0.253366	4.11926e-06	3.08304	0.000210889	0.123069	1.75989	3.23521	3.14417e-05	0.000163286	0.0432901	AT5G16110	AT5G16110.1	5	expressed protein, hypothetical protein T26J14.6 - Arabidopsis thaliana, EMBL:AC011915
CATMA5a18690	12	88.2793	4	53.2456	4	81.5128	4	16.1001	0	0.603149	0.197516	0.0040932	3.06938	0.0176317	0.197845	1.08301	3.30717	0.0554279	0.0950604	0.0881776	AT5G20250	AT5G20250.1	5	similar to alkaline alpha galactosidase, putative [Arabidopsis thaliana] (TAIR:At3g57520.2); similar to alkaline alpha galactosidase, putative [Arabidopsis thaliana] (TAIR:At3g57520.3); similar to alkaline alpha galactosidase, putative [Arabidopsis t
CATMA3a51810	5	0.90749	2	0.472837	3	0.165727	0	0.0381755	0	0.521038	0.230352	0.0001975	3.05863	0.00214993	0.161473	5.47582	12.3859	2.14387e-07	2.61159e-06	0.0652112	AT3G58810	AT3G58810.1	3	zinc transporter, putative, similar to zinc transporter 4; ZnT4 (Mus musculus) gi|2582990|gb|AAB82593; similar to zinc transporter ZAT (Arabidopsis thaliana) gi|4206640|gb|AAD11757; member of the cation diffusion facilitator (CDF) family, or cation e
CATMA5a58790	11	1.9567	4	0.474561	3	0.616095	2	0.305499	2	0.242532	0.495863	0.000532739	3.05574	0.00426247	0.269878	3.17597	1.5534	0.00417567	0.0105039	0.140086	AT5G63190	AT5G63190.1	5	MA3 domain-containing protein, low similarity to programmed cell death 4 protein (Gallus gallus) GI:12958564; contains Pfam profile PF02847: MA3 domain
CATMA1a56660	10	0.285378	2	0.597377	4	0.117964	0	0.468155	4	2.09329	3.96864	7.66043e-05	3.05441	0.00119675	0.217255	2.4192	1.27602	0.00881519	0.0199203	0.10176	AT1G67340	AT1G67340.1	1	zinc finger (MYND type) family protein / F-box family protein
CATMA1a01965	14	7.52855	3	3.01754	4	4.80696	4	1.44972	3	0.400813	0.301587	0.00318482	3.04835	0.0147011	0.750136	1.56618	2.08147	0.0623594	0.104743	0.629849	AT1G03090	AT1G03090.1	1	methylcrotonyl-CoA carboxylase alpha chain, mitochondrial / 3-methylcrotonyl-CoA carboxylase 1 (MCCA), nearly identical to SP|Q42523 Methylcrotonyl-CoA carboxylase alpha chain, mitochondrial precursor (EC 6.4.1.4) (3-Methylcrotonyl-CoA carboxylase 1)
CATMA4a37410	13	35.7604	4	8.07257	4	8.03925	4	4.31117	1	0.225741	0.536265	3.20393e-05	3.04624	0.000720361	0.0761701	4.44822	1.87248	3.08708e-05	0.000160651	0.0216035	AT4G35750	AT4G35750.1	4	Rho-GTPase-activating protein-related, contains weak similarity to Rho-GTPase-activating protein 1 (GTPase-activating protein rhoOGAP) (Rho-related small GTPase protein activator) (CDC42 GTPase-activating protein) (p50-rhoGAP) (Swiss-Prot:Q07960) (Ho
CATMA3a14660	6	1.12484	2	1.22791	4	0.0370787	0	0.279261	0	1.09164	7.53157	0.00748533	3.03945	0.026918	0.053152	30.3364	4.39702	7.66519e-06	4.92196e-05	0.0122971	AT3G15300	AT3G15300.1	3	VQ motif-containing protein, contains PF05678: VQ motif
CATMA5a58310	9	0.189587	1	0.102466	0	3.90529	4	0.880613	4	0.540471	0.225492	0.000651631	3.03656	0.00489823	0.189451	0.0485461	0.116358	1.0176e-07	1.41215e-06	0.0824365	AT5G62720	AT5G62720.1	5	integral membrane HPP family protein, contains Pfam domain, PF04982: HPP family
CATMA1a14680	11	15.0598	3	9.75445	3	11.8574	3	2.23139	2	0.647713	0.188186	0.00018833	3.03634	0.00209851	0.0436574	1.27008	4.37147	0.0010018	0.00311475	0.00897693	AT1G15670	AT1G15670.1	1	kelch repeat-containing F-box family protein, similar to SP|Q9ER30 Kelch-related protein 1 (Sarcosin) {Rattus norvegicus}; contains Pfam profiles PF01344: Kelch motif, PF00646: F-box domain
CATMA3a55930	4	0.260626	0	0.575945	4	0.0406196	0	0.15034	0	2.20985	3.70117	7.4608e-06	3.03193	0.000307231	0.202616	6.41626	3.83094	8.61418e-08	1.22457e-06	0.0914272	AT3G62760	AT3G62760.1	3	glutathione S-transferase, putative, Glutathione transferase III(b) - Zea mays, EMBL:AJ010296
CATMA5a02320	5	0.565959	2	0.129651	1	0.635837	0	0.341968	2	0.229082	0.537824	0.00681521	3.02086	0.0251284	0.353077	0.8901	0.379132	0.116465	0.176033	0.208509	AT5G03210	AT5G03210.1	5	expressed protein
CATMA5a41740	5	0.564799	1	0.231102	1	1.18569	1	0.357386	2	0.409176	0.301415	0.00115659	3.01939	0.00732733	0.679603	0.476345	0.646646	0.0345642	0.0637365	0.547754	AT5G45750	AT5G45750.1	5	Ras-related GTP-binding protein, putative, similar to GTP-binding protein GI:303744 from (Pisum sativum)
CATMA1a69620	7	89.1693	1	50.3843	2	87.5193	2	19.1815	2	0.565041	0.219169	0.00355758	3.01346	0.015875	0.253842	1.01885	2.62671	0.114317	0.173409	0.127292	AT1G80440	AT1G80440.1	1	kelch repeat-containing F-box family protein, similar to SP|Q9ER30 Kelch-related protein 1 (Sarcosin) {Rattus norvegicus}; contains Pfam profiles PF01344: Kelch motif, PF00646: F-box domain
CATMA5a42520	9	0.669503	2	0.203729	3	0.41196	0	0.167979	4	0.304299	0.407756	0.00239514	3.01066	0.0119947	0.727433	1.62516	1.21282	0.236752	0.318006	0.600994	AT5G46530	AT5G46530.1	5	AWPM-19-like membrane family protein, similar to ABA induced plasma membrane protein PM 19 (Triticum aestivum) GI:1724112; contains Pfam profile PF05512: AWPM-19-like family
CATMA3a06053	16	12.3348	4	5.10682	4	4.42221	4	1.32587	4	0.414018	0.299821	5.36719e-05	3.01006	0.000970578	0.517501	2.78928	3.85167	1.56637e-05	8.97758e-05	0.364307	AT3G06850	AT3G06850.1	3	branched chain alpha-keto acid dehydrogenase E2 subunit (din3), identical to branched chain alpha-keto acid dehydrogenase E2 subunit (din3) (Arabidopsis thaliana) GI:7021284
CATMA2a18120	6	0.734736	2	1.52267	4	0.0755465	0	0.293304	0	2.0724	3.88242	1.22158e-05	3.00826	0.00042418	0.141008	9.72561	5.19144	1.42246e-08	3.28597e-07	0.0533921	AT2G19580	AT2G19580.1	2	senescence-associated protein-related, similar to senescence-associated protein 5 (Hemerocallis hybrid cultivar) gi|3551954|gb|AAC34855; contains a transmembrane 4 family signature; rare (GC) splice donor consensus found instead of (GT) at intron 2.
CATMA3a10050	16	43.3811	4	17.7968	4	22.798	4	6.95987	4	0.410242	0.305285	0.000570731	2.99722	0.00449525	0.659468	1.90285	2.55705	0.00412104	0.0103911	0.521778	AT3G10985	AT3G10985.1	3	wound-responsive protein-related, similar to SP|P20144 Wound-induced protein 1 {Solanum tuberosum}
CATMA1a49680	6	0.872032	2	1.24195	3	0.0851901	0	0.477025	1	1.42421	5.59954	0.00434586	2.99546	0.0182733	0.115904	10.2363	2.60354	0.000127617	0.000527527	0.03942	AT1G60670	AT1G60670.1	1	expressed protein, similar to expressed protein [Arabidopsis thaliana] (TAIR:At1g10820.2); similar to unknown protein [Oryza sativa (japonica cultivar-group)] (GB:XP_466887.1)
CATMA5a08100	5	0.363856	2	0.538391	3	0.0168085	0	0.0899859	0	1.47968	5.35359	0.00168843	2.9858	0.00933678	0.091409	21.6471	5.98306	6.53162e-07	6.41895e-06	0.0279117	AT5G09290	AT5G09290.1	5	3'(2'),5'-bisphosphate nucleotidase, putative / inositol polyphosphate 1-phosphatase, putative, similar to SP|Q42546 3'(2'),5'-bisphosphate nucleotidase (EC 3.1.3.7) {Arabidopsis thaliana}; contains Pfam profile PF00459: Inositol monophosphatase fami
CATMA3a20670	4	0.311977	0	0.394104	1	0.102547	0	0.642947	3	1.26325	6.26976	0.000915935	2.98555	0.00619647	0.0318713	3.04227	0.612965	0.213014	0.290969	0.0054556	AT3G20910	AT3G20910.1	3	CCAAT-binding transcription factor (CBF-B/NF-YA) family protein, contains Pfam profile: PF02045 CCAAT-binding transcription factor (CBF-B/NF-YA) subunit B
CATMA5a57690	4	0.493494	0	0.919776	3	0.246194	0	1.04449	1	1.8638	4.24256	9.00189e-06	2.98319	0.000353406	0.0547379	2.00449	0.880594	0.0667017	0.110809	0.0128663	AT5G62090	AT5G62090.1	5	expressed protein
CATMA3a27020	4	0.922034	2	0.520524	0	3.03476	2	0.681398	0	0.564538	0.224531	0.00714306	2.97987	0.0260582	0.312913	0.303824	0.763906	0.0410685	0.0736333	0.174235	AT3G27210	AT3G27210.1	3	expressed protein
CATMA3a13910	16	3.04491	4	1.93711	4	4.10255	4	0.818108	4	0.636179	0.199415	0.00158847	2.97865	0.00899539	0.120275	0.742201	2.3678	0.289544	0.375394	0.0416844	AT3G14595	AT3G14595.1	3	expressed protein
CATMA1a45180	11	0.820428	1	2.65273	4	0.794835	2	1.93099	4	3.23335	2.42942	0.000328987	2.97364	0.00311203	0.644064	1.0322	1.37377	0.416802	0.505052	0.50432	AT1G54080	AT1G54080.1	1	oligouridylate-binding protein, putative, similar to oligouridylate binding protein GI:6996560 from (Nicotiana plumbaginifolia)
CATMA1a08110	13	6.43793	3	1.98238	4	3.06481	2	1.26737	4	0.307921	0.413522	0.000243146	2.97333	0.00248626	0.618432	2.10059	1.56417	0.0117133	0.0254449	0.475843	AT1G09270	AT1G09270.1	1	importin alpha-1 subunit, putative (IMPA4), similar to importin alpha-1 subunit (Karyopherin alpha-1 subunit, KAP alpha) (Arabidopsis thaliana) SWISS-PROT:Q96321
CATMA4a27360	12	0.897992	1	1.99753	4	0.778288	3	2.73659	4	2.22444	3.51617	0.000800503	2.96745	0.0056475	0.495876	1.1538	0.729932	0.717035	0.78004	0.342015	AT4G25670	AT4G25670.1	4	expressed protein
CATMA2a36900	6	0.472049	2	0.229064	0	0.832249	4	0.220054	0	0.485255	0.264408	6.95689e-05	2.96235	0.00114096	0.222309	0.567197	1.04095	0.154179	0.222178	0.105155	AT2G38610	AT2G38610.1	2	KH domain-containing protein
CATMA1a60070	10	0.89699	3	0.189795	3	0.362925	1	0.220312	3	0.211591	0.607046	0.000932156	2.96077	0.00627817	0.126279	2.47156	0.861481	0.134533	0.198551	0.044965	AT1G70790	AT1G70790.1	1	C2 domain-containing protein, similar to zinc finger and C2 domain protein GI:9957238 from (Arabidopsis thaliana)
CATMA1a07310	15	2.30824	4	1.40262	4	2.56689	4	0.54453	3	0.607658	0.212136	0.00587222	2.95561	0.0227473	0.232302	0.899237	2.57584	0.195769	0.271327	0.111751	AT1G08315	AT1G08315.1	1	armadillo/beta-catenin repeat family protein, contains Pfam profile: PF00514 armadillo/beta-catenin-like repeat
CATMA3a10630	10	5.65465	2	2.41801	3	2.80487	3	0.845973	2	0.427615	0.301608	0.000258598	2.95487	0.00260212	0.551987	2.01601	2.85826	0.00091662	0.00288423	0.401093	AT3G11690	AT3G11690.1	3	expressed protein
CATMA5a12805	4	0.809292	0	1.41092	2	0.320869	0	1.42393	2	1.7434	4.43772	1.10709e-05	2.95172	0.000403288	0.0355561	2.52219	0.990862	0.00739192	0.017128	0.00655882	AT5G14580	AT5G14580.1	5	polyribonucleotide nucleotidyltransferase, putative, similar to Swiss-Prot:P05055 polyribonucleotide nucleotidyltransferase (EC 2.7.7.8) (Polynucleotide phosphorylase) (PNPase) (Escherichia coli)
CATMA4a29750	12	0.219751	2	0.70486	4	0.236339	2	0.569249	4	3.20753	2.40862	0.00231023	2.94967	0.0117166	0.72618	0.929816	1.23823	0.795249	0.84227	0.599479	AT4G28100	AT4G28100.1	4	expressed protein
CATMA4a39970	10	12.4374	4	3.80717	4	3.18256	2	1.34779	0	0.306105	0.423493	0.00224126	2.94749	0.0114666	0.682054	3.908	2.82475	0.000671968	0.00221562	0.55045	AT4G38470	AT4G38470.1	4	protein kinase family protein, similar to protein kinase (gi:170047) from Glycine max; contains Pfam protein kinase domain PF00069
CATMA5a24280	10	0.48746	2	1.1854	2	0.350852	2	1.10693	4	2.43179	3.15497	0.0046702	2.93965	0.0192735	0.775678	1.38936	1.07089	0.512006	0.596199	0.665796	AT5G26850	AT5G26850.1	5	expressed protein
CATMA4a21640	7	0.306152	2	0.706951	3	0.052858	0	0.175302	2	2.30915	3.31648	0.000624901	2.93701	0.0047743	0.578955	5.79198	4.03275	1.24855e-05	7.36781e-05	0.430567	AT4G20390	AT4G20390.1	4	integral membrane family protein, contains TIGRFAM TIGR01569 : plant integral membrane protein TIGR01569; contains Pfam PF04535 : Domain of unknown function (DUF588)
CATMA2b07230	6	0.124423	1	0.424783	4	0.104605	1	0.233378	0	3.41403	2.23105	0.000138355	2.9292	0.00171294	0.425978	1.18946	1.82014	0.0587058	0.0996894	0.272385	NA	NA	NA	NA
CATMA2a19430	4	0.991948	2	0.594914	2	1.60164	0	0.351415	0	0.599743	0.219409	0.000788783	2.92589	0.00560132	0.130673	0.619333	1.69291	0.918937	0.93838	0.047461	AT2G20830	AT2G20830.1	2	expressed protein, weak similarity to formiminotransferase cyclodeaminase (GI:3980064) (Gallus gallus)
CATMA1a61170	9	2.02469	2	4.73464	4	0.519247	0	1.68269	3	2.33845	3.24064	0.000383386	2.92183	0.00346235	0.59344	3.89928	2.81373	8.98238e-05	0.000390473	0.447684	AT1G71960	AT1G71960.1	1	ABC transporter family protein, similar to breast cancer resistance protein GB:AAC97367 from (Homo sapiens)
CATMA2a42530	6	0.788702	2	0.398496	4	0.156232	0	0.0409769	0	0.505256	0.262282	0.000160161	2.91572	0.00188508	0.222417	5.04827	9.7249	2.3328e-07	2.78356e-06	0.105312	AT2G44110	AT2G44110.1	2	seven transmembrane MLO family protein / MLO-like protein 15 (MLO15), identical to MLO-like protein 15 (AtMlo15) SP:O80580 from (Arabidopsis thaliana); similar to MLO protein SWISS-PROT:P93766, NCBI_gi:1877221 (Hordeum vulgare)(Barley)
CATMA3a35680	7	2.67845	2	3.99275	4	0.465888	0	2.35174	1	1.49069	5.04786	0.00366643	2.91166	0.0161891	0.135893	5.74913	1.69778	0.00157995	0.00459949	0.0504463	AT3G43300	AT3G43300.1	3	guanine nucleotide exchange family protein, similar to SP|Q9Y6D5 Brefeldin A-inhibited guanine nucleotide-exchange protein 2 {Homo sapiens}; contains Pfam profile PF01369: Sec7 domain
CATMA5a05240	11	0.538112	2	1.21656	4	0.272559	1	0.907145	4	2.26079	3.32825	6.48448e-05	2.91159	0.00110411	0.428856	1.97429	1.34108	0.0137911	0.0291398	0.274731	AT5G06050	AT5G06050.1	5	dehydration-responsive protein-related, similar to early-responsive to dehydration stress ERD3 protein (Arabidopsis thaliana) GI:15320410; contains Pfam profile PF03141: Putative methyltransferase
CATMA1a26510	15	26.1906	4	19.665	3	16.8939	4	2.99206	4	0.750843	0.177109	0.00138142	2.91071	0.00824179	0.0521571	1.5503	6.57239	0.000465413	0.00161541	0.0119012	AT1G28327	AT1G28327.1	1	expressed protein
CATMA3a19170	14	1.14931	3	0.616197	4	2.01668	3	0.500784	4	0.536144	0.248321	0.000120779	2.90903	0.00154616	0.143294	0.569905	1.23047	0.345817	0.433387	0.0547305	AT3G19553	AT3G19553.1	3	amino acid permease family protein, weak similarity to aspartate/glutamate transporter 1 (Mus musculus) GI:21322754; contains Pfam profile PF00324: Amino acid permease
CATMA3a09290	9	1.99645	1	1.04716	4	1.71292	2	0.435241	2	0.524512	0.254093	0.00620803	2.90752	0.0235261	0.409593	1.16552	2.40593	0.115996	0.17543	0.256728	AT3G10300	AT3G10300.1	3	calcium-binding EF hand family protein, low similarity to SP|P12815 Programmed cell death protein 6 (Probable calcium-binding protein ALG-2) {Mus musculus}; contains INTERPRO:IPR002048 calcium-binding EF-hand domain
CATMA3a18680	11	2.52988	4	1.64273	2	5.38128	4	1.10666	1	0.64933	0.20565	8.93158e-05	2.90471	0.00128288	0.0351973	0.470126	1.4844	0.323192	0.411844	0.00642446	AT3G19030	AT3G19030.1	3	expressed protein, contains similarity to phosphoserine aminotransferase GB:P19689 from (Yersinia enterocolitica)
CATMA1a25520	16	13.7573	4	8.07832	4	26.086	4	5.93879	4	0.5872	0.227662	0.00236152	2.90311	0.0118892	0.209086	0.527385	1.36026	0.538307	0.621477	0.0958645	AT1G27290	AT1G27290.1	1	expressed protein
CATMA2a02360	8	0.767169	2	0.46328	3	2.11842	1	0.469135	2	0.603883	0.221455	0.000957514	2.90257	0.00639823	0.13703	0.362142	0.987521	0.0464894	0.0819531	0.0512342	AT2G03440	AT2G03440.1	2	nodulin-related, similar to Early nodulin 12B precursor (N-12B) (Swiss-Prot:Q40339) (Medicago sativa)
CATMA2a00740	5	1.36307	2	3.05709	1	0.685055	1	2.27863	1	2.24279	3.32621	0.00805333	2.89917	0.0284874	0.677751	1.98973	1.34163	0.14724	0.213969	0.545636	AT2G01690	AT2G01690.1	2	expressed protein
CATMA1a23880	11	1.82051	3	0.838182	3	1.67518	2	0.487824	3	0.46041	0.291207	2.78166e-05	2.89889	0.000655848	0.297957	1.08676	1.71821	0.0649433	0.108434	0.161963	AT1G25230	AT1G25230.1	1	purple acid phosphatase family protein, contains Pfam profile: PF00149 calcineurin-like phosphoesterase; similar to purple acid phosphatase (GI:20257479) (Arabidopsis thaliana)
CATMA5a00560	7	0.747745	2	1.07728	3	0.24487	0	1.26574	2	1.4407	5.16904	0.000209365	2.89667	0.00222803	0.0337892	3.05364	0.851104	0.0284085	0.0538129	0.00598458	AT5G01500	AT5G01500.1	5	mitochondrial substrate carrier family protein, contains Pfam profile: PF00153 mitochondrial carrier protein
CATMA5a28200	4	0.502207	2	0.242318	0	1.17568	2	0.327747	0	0.482506	0.278772	0.00351514	2.89422	0.0157521	0.495599	0.427162	0.739344	0.0596484	0.101063	0.341759	AT5G32450	AT5G32450.1	5	RNA recognition motif (RRM)-containing protein, various predicted proteins, Arabidopsis thaliana and others
CATMA4a39300	6	0.179909	0	0.178676	0	38.4586	4	5.21419	2	0.993148	0.135579	0.00657222	2.89271	0.0244827	0.0366138	0.00467799	0.0342673	6.717e-09	1.89362e-07	0.00685211	AT4G37800	AT4G37800.1	4	xyloglucan:xyloglucosyl transferase, putative / xyloglucan endotransglycosylase, putative / endo-xyloglucan transferase, putative, similar to N-terminal partial sequence of endo-xyloglucan transferase GI:2244732 from (Gossypium hirsutum)
CATMA1b03855	9	0.463037	2	0.282702	1	5.89028	2	1.30501	4	0.61054	0.221553	7.41496e-05	2.88612	0.00118702	0.0507581	0.0786103	0.216629	4.91421e-08	7.92233e-07	0.0114351	AT1G05010	AT1G05010.1	1	1-aminocyclopropane-1-carboxylate oxidase / ACC oxidase / ethylene-forming enzyme (ACO) (EAT1), Identical to 1-aminocyclopropane-1-carboxylate oxidase (ACC oxidase) gb|X66719 (EAT1). ESTs gb|T43073, gb|T5714, gb|R90435, gb|R44023, gb|AA597926, gb|AI0
CATMA5a12560	6	5.55915	4	8.6442	1	0.739442	1	3.5099	0	1.55495	4.74668	0.00748076	2.88379	0.0269144	0.212467	7.51804	2.46281	0.000524851	0.00179377	0.0982559	AT5G14330	AT5G14330.1	5	expressed protein
CATMA4a26860	8	2.60944	1	1.07893	3	3.27837	2	1.07522	2	0.413473	0.327975	0.000815622	2.88248	0.00569582	0.739625	0.795958	1.00345	0.626951	0.701685	0.616533	AT4G25170	AT4G25170.1	4	expressed protein
CATMA1a62360	12	1.69655	3	0.456809	3	1.10474	2	0.558542	4	0.269257	0.505588	1.41197e-05	2.87691	0.000459162	0.129466	1.53571	0.817861	0.438489	0.52512	0.0468371	AT1G73120	AT1G73120.1	1	expressed protein
CATMA1a21680	4	0.229059	2	0.103596	0	1.09254	2	0.328946	0	0.452268	0.301084	0.00669481	2.87651	0.024793	0.655431	0.209657	0.314933	0.000781815	0.00252116	0.517113	AT1G22570	AT1G22570.1	1	proton-dependent oligopeptide transport (POT) family protein, contains Pfam profile: PF00854 POT family
CATMA1a69240	8	0.701839	1	2.13794	4	0.563761	0	1.35767	3	3.0462	2.40823	7.62095e-07	2.87498	7.40307e-05	0.446239	1.24492	1.57471	0.00840169	0.019116	0.293291	AT1G80070	AT1G80070.1	1	splicing factor, putative, strong similarity to splicing factor Prp8 (Homo sapiens) GI:3661610; contains Pfam profile PF01398: Mov34/MPN/PAD-1 family
CATMA1a69550	12	13.8732	4	6.06302	1	19.418	4	6.064	3	0.437031	0.312288	3.5009e-06	2.87325	0.000193623	0.341994	0.714451	0.999838	0.198604	0.274503	0.199009	AT1G80380	AT1G80380.1	1	phosphoribulokinase/uridine kinase-related
CATMA3a50990	16	7.59125	4	3.95461	4	22.3216	4	5.86211	4	0.520943	0.262621	2.78716e-05	2.86975	0.000655848	0.124387	0.340085	0.674604	0.000407064	0.00144668	0.043963	AT3G57990	AT3G57990.1	3	expressed protein
CATMA3a53820	5	0.0946796	0	0.129369	2	0.0238773	0	0.127657	3	1.36638	5.34639	0.000659337	2.86893	0.00492532	0.0430097	3.96525	1.0134	0.00782501	0.0179958	0.00876367	AT3G60840	AT3G60840.1	3	microtubule associated protein (MAP65/ASE1) family protein, low similarity to protein regulating cytokinesis 1 (PRC1) (Homo sapiens) GI:2865521; contains Pfam profile PF03999: Microtubule associated protein (MAP65/ASE1 family)
CATMA1a59370	10	0.767987	2	0.335756	1	2.91458	4	0.913243	3	0.437189	0.313336	3.89338e-06	2.86789	0.000206294	0.350655	0.263499	0.367652	7.2637e-07	6.94913e-06	0.206358	AT1G70090	AT1G70090.1	1	glycosyl transferase family 8 protein, contains Pfam profile: PF01501 glycosyl transferase family 8
CATMA2a34290	9	0.536894	3	1.18855	4	0.0629459	0	0.206805	2	2.21375	3.28544	0.0012445	2.86258	0.00769761	0.569647	8.52945	5.7472	2.81801e-06	2.065e-05	0.420262	AT2G36090	AT2G36090.1	2	F-box family protein, contains Pfam PF00646: F-box domain; similar to SKP1 interacting partner 2 (SKIP2) TIGR_Ath1:At5g67250
CATMA1a40130	7	1.44943	2	0.247	3	0.497979	0	0.402023	2	0.170412	0.807309	0.00121944	2.86171	0.00759846	0.0349917	2.91062	0.614392	0.241404	0.322995	0.00636381	AT1G49000	AT1G49000.1	1	expressed protein
CATMA2a42760	14	2.85755	3	6.01483	4	2.07569	3	7.15156	4	2.10489	3.44539	0.000424493	2.85841	0.00369388	0.406703	1.37668	0.841051	0.728019	0.788366	0.254456	AT2G44350	AT2G44350.1	2	citrate synthase, mitochondrial, putative, strong similarity to SP|P20115 Citrate synthase, mitochondrial precursor {Arabidopsis thaliana}; contains Pfam profile PF00285: Citrate synthase
CATMA5a02290	8	0.148838	2	0.164277	3	0.027053	0	0.177646	3	1.10373	6.5666	0.00307175	2.85754	0.0143582	0.0340499	5.50172	0.924743	0.0103956	0.0230855	0.00604872	AT5G03180	AT5G03180.1	5	zinc finger (C3HC4-type RING finger) family protein, various predicted proteins, Arabidopsis thaliana ; contains Pfam profile PF00097: Zinc finger, C3HC4 type (RING finger)
CATMA1a60400	8	0.352234	0	1.07951	4	0.283904	0	0.669972	4	3.06476	2.35986	7.50504e-05	2.85447	0.00118828	0.598049	1.24068	1.61128	0.0620061	0.104265	0.452503	AT1G71110	AT1G71110.1	1	expressed protein
CATMA2a37970	10	0.505022	2	1.05617	4	0.367652	0	1.26927	4	2.09133	3.45237	2.02016e-08	2.85201	6.95761e-06	0.0352765	1.37364	0.832105	0.397622	0.485634	0.00646681	AT2G39740	AT2G39740.1	2	similar to expressed protein [Arabidopsis thaliana] (TAIR:At3g45750.1); similar to P0446B05.18 [Oryza sativa (japonica cultivar-group)] (GB:NP_915476.1); contains InterPro domain PAP/25A core domain (InterPro:IPR001201)
CATMA1a01670	4	0.0223551	0	0.141558	0	0.853723	0	0.973287	4	6.33224	1.14005	0.00348566	2.85181	0.0156555	0.0423118	0.0261855	0.145443	2.84746e-07	3.25158e-06	0.0084713	AT1G02710	AT1G02710.1	1	glycine-rich protein
CATMA5a54045	8	6.95905	2	3.4553	2	5.76282	1	1.62141	3	0.496519	0.281357	1.68553e-05	2.83961	0.000500833	0.170148	1.20758	2.13105	0.00626365	0.0148916	0.0702418	AT5G58290	AT5G58290.1	5	26S proteasome AAA-ATPase subunit (RPT3), identical to 26S proteasome AAA-ATPase subunit RPT3 GI:6652882 from (Arabidopsis thaliana)
CATMA3a18450	11	4.59958	2	1.9793	3	6.05397	2	1.96773	4	0.430322	0.325032	2.48537e-05	2.83786	0.000616475	0.517337	0.759763	1.00588	0.383707	0.471742	0.363997	AT3G18820	AT3G18820.1	3	Ras-related GTP-binding protein, putative, similar to Ras-related protein RAB7 GI:1370186 from (Pisum sativum), Plant Mol. Biol. 21 (6), 1195-1199 (1993); contains Pfam profile: PF00071 Ras family
CATMA4a25510	15	7.4789	4	1.70798	4	13.0318	4	7.98265	3	0.228373	0.612552	2.20954e-05	2.83763	0.000581911	0.0326931	0.573897	0.213961	1.18116e-05	7.04699e-05	0.00568688	AT4G23670	AT4G23670.1	4	major latex protein-related / MLP-related, low similarity to major latex protein {Papaver somniferum}(GI:294060) contains Pfam profile PF00407: Pathogenesis-related protein Bet v I family
CATMA3a24410	12	3.03362	2	1.03599	4	1.30105	4	0.534963	2	0.341501	0.411177	0.000204276	2.83221	0.00219546	0.749572	2.33167	1.93656	0.00166391	0.00480285	0.628456	AT3G24503	ALDH2C4	3	Arabidopsis thaliana aldehyde dehydrogenase AtALDH1a mRNA. a sinapaldehyde dehydrogenase
CATMA5a16560	9	0.325186	2	0.138697	3	0.70089	1	0.231302	3	0.426516	0.330012	0.000551207	2.82874	0.00439169	0.684469	0.463961	0.599635	0.0102651	0.0228225	0.553483	AT5G18290	AT5G18290.1	5	major intrinsic protein-related / MIP-related, contains weak similarity to Pfam profile: MIP PF00230; annotated based on segmental duplication
CATMA4a38280	12	3.18995	3	0.85098	4	1.65591	2	0.875617	3	0.266769	0.528784	0.000187183	2.82559	0.00209496	0.198429	1.92641	0.971862	0.115218	0.174515	0.0886495	AT4G36710	AT4G36710.1	4	scarecrow transcription factor family protein
CATMA4a14560	5	1.60235	2	0.647015	1	0.660425	2	0.230748	0	0.40379	0.349394	0.00139518	2.8254	0.00825915	0.847338	2.42625	2.80399	0.0016289	0.00472157	0.765478	AT4G14270	AT4G14270.1	4	Protein containing PAM2 motif which mediates interaction with the PABC domain of polyadenyl binding proteins.
CATMA2a42930	13	3.20148	2	1.32301	4	5.53136	3	1.892	4	0.41325	0.342051	0.0033171	2.82263	0.0150862	0.82218	0.578788	0.699265	0.117165	0.176879	0.730272	AT2G44490	AT2G44490.1	2	Encodes a glycosyl hydrolase that localizes to peroxisomes and acts as a component of an inducible preinvasion resistance mechanism.
CATMA1a65395	13	22.5846	4	5.90669	4	4.63696	2	2.5098	3	0.261536	0.541261	0.00443114	2.82052	0.0185701	0.36475	4.87056	2.35345	0.000929984	0.00291901	0.21807	AT1G76180	AT1G76180.1	1	dehydrin (ERD14), identical to SP|P42763 Dehydrin ERD14 {Arabidopsis thaliana}
CATMA5a47600	8	0.375288	0	0.721969	4	0.266576	0	0.976706	4	1.92378	3.6639	2.14502e-05	2.81732	0.000581911	0.129453	1.40781	0.739188	0.89331	0.920601	0.0467957	AT5G51660	AT5G51660.1	5	cleavage and polyadenylation specificity factor (CPSF) A subunit C-terminal domain-containing protein, similar to SP|Q9EPU4 Cleavage and polyadenylation specificity factor, 160 kDa subunit (CPSF 160 kDa subunit) {Mus musculus}; contains Pfam profile
CATMA1a60030	6	1.19861	2	0.299298	2	0.49569	0	0.281878	2	0.249705	0.568657	0.00123976	2.81607	0.00768713	0.217872	2.41806	1.0618	0.0654532	0.109114	0.102222	AT1G70740	AT1G70740.1	1	protein kinase family protein, contains protein kinase domain, Pfam:PF00069
CATMA3a12140	16	1.88493	4	1.35639	4	38.2901	4	7.56235	4	0.719596	0.197502	0.000658354	2.81481	0.00492532	0.0484621	0.0492276	0.179361	1.20984e-07	1.64282e-06	0.0106684	AT3G13120	AT3G13120.1	3	30S ribosomal protein S10, chloroplast, putative, similar to 30S ribosomal protein S10 GB:P02364 (Escherichia coli) (est matches suggest the N-terminal extension)
CATMA3a09730	5	0.563337	1	0.119198	1	0.786852	1	0.528541	2	0.211592	0.671716	0.00237046	2.81472	0.0119105	0.121413	0.715937	0.225522	0.00374701	0.00958188	0.042351	AT3G10690	AT3G10690.1	3	DNA gyrase subunit A family protein, similar to SP|P94605 DNA gyrase subunit A (EC 5.99.1.3). {Clostridium acetobutylicum}; contains Pfam profiles PF00521: DNA gyrase/topoisomerase IV A subunit, PF03989: DNA gyrase C-terminal domain beta-propeller
CATMA5a28890	4	0.128061	0	0.420353	2	0.22844	0	0.489486	2	3.28244	2.14274	0.000403768	2.81422	0.00355325	0.463437	0.560591	0.858763	0.0946593	0.14868	0.310607	AT5G33280	AT5G33280.1	5	chloride channel-like (CLC) protein, putative, similar to CLC-c, At5g49890 (Arabidopsis thaliana) and chloride channel protein ClC-1 - Nicotiana tabacum, PIR:T02939
CATMA4a03876	15	2.98194	4	1.92399	4	5.32395	4	1.17638	3	0.645215	0.220961	0.00180572	2.81029	0.00983605	0.133112	0.560099	1.63552	0.86059	0.894471	0.0487509	AT4G03510	AT4G03510.1	4	zinc finger (C3HC4-type RING finger) family protein (RMA1), identical to RING zinc finger protein RMA1 gi:3164222
CATMA1a17200	15	5.11907	4	2.35498	4	4.82082	4	1.49422	3	0.46004	0.30995	7.15714e-07	2.81006	7.13548e-05	0.18813	1.06187	1.57606	0.0290292	0.0548241	0.0816133	AT1G18210	AT1G18210.1	1	calcium-binding protein, putative, similar to SP|Q9M7R0 Calcium-binding allergen Ole e 8 (PCA18/PCA23) {Olea europaea}; contains INTERPRO:IPR002048 calcium-binding EF-hand domain
CATMA1a16090	6	0.114831	0	0.552704	0	1.7157	2	2.4985	4	4.81318	1.45626	0.00763018	2.80925	0.0273352	0.174662	0.0669297	0.221214	1.59735e-05	9.12754e-05	0.0730276	AT1G17100	AT1G17100.1	1	SOUL heme-binding family protein, similar to SOUL protein (Mus musculus) GI:4886906; contains Pfam profile PF04832: SOUL heme-binding protein
CATMA1a04030	9	0.57454	1	0.741504	4	0.133518	0	0.724279	4	1.29061	5.42459	0.00396262	2.80756	0.0172161	0.077384	4.30309	1.02378	0.0190066	0.0382708	0.0222746	AT1G05170	AT1G05170.1	1	galactosyltransferase family protein
CATMA5a47680	9	0.0659468	0	0.349814	3	2.12618	2	2.80522	4	5.30449	1.31937	0.00451355	2.80706	0.0188114	0.09266	0.0310166	0.124701	3.79391e-07	4.10517e-06	0.0283593	AT5G51750	AT5G51750.1	5	subtilase family protein, similar to subtilisin-like protease GI:3687307 from (Lycopersicon esculentum)
CATMA4a25520	6	0.726248	2	1.23652	4	0.0900293	0	0.369983	0	1.70262	4.10958	7.59957e-05	2.80675	0.00119217	0.0742567	8.06679	3.3421	3.82326e-07	4.12661e-06	0.0208452	AT4G23690	AT4G23690.1	4	disease resistance-responsive family protein / dirigent family protein, similar to disease resistance response protein 206-d (Pisum sativum) gi|508844|gb|AAB18669; similar to dirigent protein (Forsythia x intermedia) gi|6694693|gb|AAF25357
CATMA3a43650	12	1.72991	2	4.17988	4	1.10947	2	3.2073	4	2.41625	2.89085	5.13399e-05	2.80426	0.00093962	0.710593	1.55922	1.30324	0.0452502	0.0801077	0.582391	AT3G50590	AT3G50590.1	3	transducin family protein / WD-40 repeat family protein, contains 3 WD-40 repeats (PF00400); some similarity to s-tomosyn isoform (GI:4689231)(Rattus norvegicus); contains non-consensus AT-AC splice sites at intron 18
CATMA3a56445	8	0.464256	2	1.12371	4	0.280846	0	0.810022	2	2.42046	2.88422	0.00167558	2.80346	0.00929952	0.817496	1.65306	1.38726	0.111029	0.16944	0.722659	AT3G63260	AT3G63260.1	3	protein kinase, putative (MRK1), identical to ATMRK1 (Arabidopsis thaliana) gi|2351097|dbj|BAA22079
CATMA5a27950	5	0.962395	2	0.309713	0	1.0039	1	0.448669	2	0.321814	0.446927	6.9931e-06	2.79759	0.000292744	0.375218	0.958659	0.690293	0.135092	0.199258	0.226609	AT5G30490	AT5G30490.1	5	expressed protein
CATMA3a43410	5	1.37606	0	2.12215	2	0.427227	0	1.9248	3	1.5422	4.50533	0.00114042	2.79662	0.00726743	0.110877	3.22091	1.10253	0.0168314	0.0345988	0.036926	AT3G50370	AT3G50370.1	3	expressed protein
CATMA1a65360	4	0.141312	0	0.454351	2	0.195059	0	0.420895	2	3.21523	2.15778	0.00492046	2.79447	0.0200874	0.633107	0.724457	1.07949	0.670404	0.740906	0.492649	AT1G76140	AT1G76140.1	1	similar to prolyl oligopeptidase, putative / prolyl endopeptidase, putative / post-proline cleaving enzyme, putative [Arabidopsis thaliana] (TAIR:At1g20380.1); similar to putative prolyl endopeptidase [Oryza sativa (japonica cultivar-group)] (GB:NP_9
CATMA1a44340	9	0.51933	1	1.09694	4	0.216776	0	0.711013	4	2.11222	3.27994	0.0042628	2.79243	0.0180345	0.586603	2.3957	1.54278	0.0351465	0.0646484	0.439713	AT1G53310	AT1G53310.1	1	phosphoenolpyruvate carboxylase, putative / PEP carboxylase, putative (PPC1), strong similarity to SP|P29196 Phosphoenolpyruvate carboxylase (EC 4.1.1.31) (PEPCASE) {Solanum tuberosum}; contains Pfam profile PF00311: phosphoenolpyruvate carboxylase
CATMA1a11515	16	5.47231	4	3.82498	4	17.6918	4	3.65745	4	0.69897	0.206732	0.000233867	2.79086	0.00240963	0.0366813	0.309314	1.04581	0.0107586	0.023697	0.00689863	AT1G12520	AT1G12520.1	1	superoxide dismutase copper chaperone, putative, similar to copper chaperone for superoxide dismutase (Homo sapiens) gi|2431868|gb|AAC51764
CATMA4a40830	11	1.23216	3	1.97718	4	0.534017	0	2.30198	4	1.60465	4.31069	2.49427e-05	2.79017	0.000616475	0.0319651	2.30734	0.858904	0.0374924	0.0682228	0.00548432	AT4G39450	AT4G39450.1	4	expressed protein
CATMA4a01080	6	0.39708	0	0.951564	4	0.168532	0	0.486049	2	2.3964	2.88402	0.00237355	2.78895	0.0119181	0.814988	2.35611	1.95775	0.0104098	0.0231035	0.719689	NA	NA	NA	NA
CATMA5a02720	5	0.78947	2	0.900521	1	0.0997906	0	0.602604	2	1.14067	6.03868	0.00760285	2.78411	0.0272501	0.0654633	7.91127	1.49438	0.00147644	0.00434635	0.0171092	AT5G03545	AT5G03545.1	5	expressed protein, No ATG start, annotated according to PMID:11123795
CATMA4a38740	9	0.250974	2	0.762667	4	0.0770769	0	0.17421	3	3.03883	2.26021	0.000380168	2.77998	0.00344561	0.611345	3.25615	4.37785	2.11664e-05	0.000116581	0.46813	AT4G37160	AT4G37160.1	4	multi-copper oxidase type I family protein, contains Pfam profile: PF00394 Multicopper oxidase
CATMA1a61020	5	0.0489298	1	0.0842735	0	0.152278	0	0.606216	4	1.72233	3.98097	0.00215369	2.77749	0.0111313	0.239969	0.321318	0.139016	4.07477e-05	0.000202988	0.116358	AT1G71810	AT1G71810.1	1	ABC1 family protein, contains Pfam domain, PF03109: ABC1 family
CATMA2a44610	12	11.6833	3	5.8017	4	19.6657	1	5.778	4	0.496581	0.293812	0.000242718	2.77694	0.00248524	0.326333	0.594097	1.0041	0.192429	0.267481	0.185964	AT2G46220	AT2G46220.1	2	expressed protein
CATMA4a16296	11	0.860582	2	2.80704	4	2.19549	1	4.61109	4	3.26179	2.10025	8.80857e-05	2.77623	0.00128105	0.356451	0.391977	0.608759	0.00103137	0.00318966	0.211086	AT4G15560	AT4G15560.1	4	1-deoxy-D-xylulose 5-phosphate synthase, putative / 1-deoxyxylulose-5-phosphate synthase, putative / DXP-synthase, putative (DEF) (CLA1), identical to SP|Q38854 Probable 1-deoxy-D-xylulose 5-phosphate synthase, chloroplast precursor (EC 4.1.3.37) (1-
CATMA1a09410	7	1.08337	3	0.332307	2	0.515686	0	0.245792	2	0.306735	0.47663	0.00757507	2.77399	0.0271634	0.618714	2.10083	1.35199	0.107501	0.164944	0.476773	AT1G10550	AT1G10550.1	1	xyloglucan:xyloglucosyl transferase, putative / xyloglucan endotransglycosylase, putative / endo-xyloglucan transferase, putative, similar to endoxyloglucan transferase related protein EXGT-A3 GI:2154609 from (Arabidopsis thaliana)
CATMA3a27615	13	1.43971	3	1.19231	4	3.84443	4	0.678739	2	0.828162	0.176551	0.00696205	2.77385	0.0255084	0.0785649	0.374492	1.75666	0.492605	0.578229	0.0227078	AT3G27770	AT3G27770.1	3	expressed protein
CATMA3a22110	10	0.235217	2	0.65767	2	0.345095	2	0.843907	4	2.79601	2.44543	1.18974e-06	2.77346	9.39027e-05	0.677751	0.681602	0.779316	0.012351	0.0265938	0.545085	AT3G22180	AT3G22180.1	3	zinc finger (DHHC type) family protein, contains Pfam profile PF01529: DHHC zinc finger domain
CATMA4a30920	6	1.5341	1	0.888113	2	2.63509	2	0.666683	1	0.578915	0.253002	3.05132e-05	2.77135	0.000698485	0.0635179	0.582182	1.33214	0.408424	0.496809	0.0163552	AT4G29260	AT4G29260.1	4	acid phosphatase class B family protein, similar to acid phosphatase (Glycine max) GI:3341443; contains Pfam profile PF03767: HAD superfamily (subfamily IIIB) phosphatase
CATMA3a54400	14	9.47264	2	3.10558	4	6.34153	4	2.83743	4	0.327848	0.447436	0.000234627	2.76915	0.00240963	0.568362	1.49375	1.09451	0.210452	0.288094	0.418939	AT3G61260	AT3G61260.1	3	DNA-binding family protein / remorin family protein, similar to DNA-binding protein gi|601843 (Arabidopsis thaliana), remorin (Solanum tuberosum) GI:1881585; contains Pfam profiles PF03763: Remorin C-terminal region, PF03766: Remorin N-terminal regio
CATMA2a02230	7	0.053984	0	0.0134148	0	2.68798	3	1.58702	4	0.248496	0.590414	0.000118656	2.7689	0.00153559	0.0890541	0.0200835	0.00845283	8.96061e-12	4.39513e-09	0.0269602	AT2G03310	AT2G03310.1	2	expressed protein
CATMA3a26260	15	13.8728	4	11.1398	4	51.8623	3	9.48834	4	0.802997	0.182953	0.000832503	2.76699	0.00576061	0.0308009	0.267493	1.17405	0.020395	0.0406451	0.00516976	AT3G26420	AT3G26420.1	3	Zinc finger-containing glycine-rich RNA-binding protein. Cold-inducible. Contributes to the enhancement of freezing tolerance.
CATMA4a12935	16	2.23359	4	1.82772	4	271.083	4	48.6725	4	0.818291	0.179548	0.00127335	2.76687	0.0078346	0.0347214	0.00823949	0.0375515	6.09591e-10	3.58278e-08	0.00625966	AT4G12800	AT4G12800.1	4	photosystem I reaction center subunit XI, chloroplast (PSI-L) / PSI subunit V, identical to Photosystem I reaction center subunit XI, chloroplast precursor (PSI-L) (PSI subunit V) (Swiss-Prot:Q9SUI4) (Arabidopsis thaliana); contains Pfam profile PF02
CATMA5a61000	14	32.6916	4	16.7512	3	15.2768	3	4.39178	4	0.5124	0.28748	0.000506389	2.76312	0.00409488	0.320403	2.13995	3.81421	0.000236213	0.000908522	0.180774	AT5G65660	AT5G65660.1	5	hydroxyproline-rich glycoprotein family protein
CATMA5a24040	6	0.564294	2	0.168651	0	1.981	2	0.977351	2	0.298871	0.493362	0.00100638	2.76169	0.00662498	0.435021	0.284853	0.172559	1.93032e-05	0.000107465	0.280705	AT5G26340	AT5G26340.1	5	hexose transporter, putative, strong similarity to hexose transporter, Lycopersicon esculentum, GI:5734440; contains Pfam profile PF00083: major facilitator superfamily protein
CATMA2b39500	6	0.175806	1	0.525096	3	0.127848	0	0.290243	2	2.98679	2.27021	0.00189111	2.76142	0.010176	0.709293	1.37511	1.80916	0.0837424	0.133864	0.580745	AT2G41160	AT2G41160.1	2	ubiquitin-associated (UBA)/TS-N domain-containing protein, contains Pfam profile PF00627: UBA/TS-N domain
CATMA1a27590	7	0.0811415	0	0.0467744	0	9.11133	3	2.33836	4	0.576455	0.256643	0.00165559	2.75688	0.0092557	0.234853	0.00890556	0.0200031	4.11142e-10	3.05392e-08	0.113257	AT1G29670	AT1G29670.1	1	GDSL-motif lipase/hydrolase family protein, similar to family II lipase EXL1 GI:15054382 from (Arabidopsis thaliana); contains Pfam profile: PF00657 Lipase/Acylhydrolase with GDSL-like motif
CATMA3a53880	5	1.18094	2	3.52779	2	0.874238	0	1.97495	1	2.98728	2.25905	1.27192e-05	2.75455	0.000426432	0.473263	1.35082	1.78627	0.00671414	0.015804	0.320172	AT3G60910	AT3G60910.1	3	expressed protein, low similarity to PIR|I46078 endothelin converting enzyme from Bos primigenius taurus
CATMA5a06070	10	3.06046	3	6.66456	2	0.864078	2	2.67203	3	2.17763	3.09235	2.55245e-05	2.75146	0.000616475	0.400462	3.54188	2.49419	6.90444e-06	4.48286e-05	0.248511	AT5G06850	AT5G06850.1	5	C2 domain-containing protein, contains INTERPRO:IPR000008 C2 domain
CATMA5a45550	5	0.183095	1	0.521168	2	0.217789	0	0.513838	2	2.84644	2.35934	0.00221977	2.74754	0.0113795	0.807237	0.8407	1.01427	0.751521	0.807126	0.709436	AT5G49555	AT5G49555.1	5	amine oxidase-related, contains Pfam profile PF01593: amine oxidase, flavin-containing
CATMA3a42710	14	0.878724	2	0.692154	4	10.966	4	2.07306	4	0.787681	0.189045	0.000719564	2.74752	0.0052374	0.0320128	0.0801319	0.333881	1.8528e-06	1.4731e-05	0.00550518	AT3G49670	AT3G49670.1	3	leucine-rich repeat transmembrane protein kinase, putative, CLAVATA1 receptor kinase, Arabidopsis thaliana, EMBL:ATU96879
CATMA1a39190	12	2.58694	3	6.12862	4	1.96356	2	5.56459	3	2.36906	2.83392	2.70499e-06	2.74712	0.000166632	0.597691	1.31747	1.10136	0.132307	0.195837	0.452074	AT1G48100	AT1G48100.1	1	glycoside hydrolase family 28 protein / polygalacturonase (pectinase) family protein, similar to polygalacturonase PG1 GI:5669846, PG2 GI:5669848 from (Glycine max); contains PF00295: Glycosyl hydrolases family 28 (polygalacturonases)
CATMA2a25030	13	2.01411	4	0.843884	4	0.743123	2	0.26431	3	0.418987	0.355674	0.000141678	2.74639	0.00173845	0.762336	2.71032	3.19279	4.53707e-05	0.000219523	0.645928	AT2G26710	AT2G26710.1	2	Encodes a member of the cytochrome p450 family. Involved in brassinolide metabolism. Mediates response to a variety of light signals including hypocotyl elongation and cotyledon expansion.
CATMA5a49215	10	5.22856	2	8.85239	4	1.20083	0	4.75474	4	1.69308	3.95954	0.00685054	2.74498	0.0252341	0.309267	4.35412	1.8618	0.00375719	0.00960467	0.17136	AT5G53300	AT5G53300.1	5	ubiquitin-conjugating enzyme 10 (UBC10), E2; identical to gi:297877, SP:P35133
CATMA2a25680	14	0.565845	2	0.303135	4	6.69925	4	1.86601	4	0.53572	0.27854	7.96956e-05	2.74449	0.00121114	0.166108	0.084464	0.162451	1.71175e-08	3.70569e-07	0.0677409	AT2G27290	AT2G27290.1	2	expressed protein
CATMA4a17590	13	0.895345	3	0.289903	2	1.04194	4	0.48132	4	0.323789	0.461946	0.000401947	2.74108	0.00355277	0.535732	0.859304	0.602308	0.118912	0.178875	0.382726	AT4G16650	AT4G16650.1	4	expressed protein, contains Pfam PF03138: Plant protein family. The function of this family of plant proteins is unknown; previously annotated as 'growth regulator like protein' based on similarity to axi 1 protein (GB:X80301) (GI:559920) from (Nico
CATMA4a41440	9	4.07367	2	1.71022	3	2.63318	3	0.938844	1	0.419822	0.356544	0.000486582	2.74	0.00399008	0.794746	1.54706	1.82162	0.0240252	0.0466527	0.691115	AT4G40030	AT4G40030.1	4	histone H3.2, identical to Histone H3.2, minor Lolium temulentum SP|P11105, nearly identical to histone H3.2 Mus pahari GI:515005; contains Pfam profile PF00125 Core histone H2A/H2B/H3/H4
CATMA1a47580	5	0.0364708	0	0.18792	0	0.940243	1	1.21677	4	5.15263	1.29411	0.000658868	2.73726	0.00492532	0.0343659	0.0387887	0.154442	3.70573e-08	6.46208e-07	0.00613206	AT1G56500	AT1G56500.1	1	haloacid dehalogenase-like hydrolase family protein, low similarity to SP|P95649 CbbY protein {Rhodobacter sphaeroides}; contains InterPro accession IPR005834: Haloacid dehalogenase-like hydrolase
CATMA3a39005	16	6.58331	4	2.70778	4	10.374	4	3.78326	4	0.411311	0.364688	8.20098e-05	2.73697	0.00123291	0.814199	0.634599	0.715728	0.0322261	0.0599203	0.718455	AT3G45980	AT3G45980.1	3	histone H2B, identical to histone H2B Arabidopsis thaliana GI:2407802; contains Pfam profile PF00125 Core histone H2A/H2B/H3/H4
CATMA1a68990	5	0.360645	2	0.808907	1	0.191786	0	0.568774	2	2.24294	2.96568	5.04634e-05	2.73375	0.000932588	0.536397	1.88046	1.42219	0.0078356	0.0180074	0.383485	AT1G79840	AT1G79840.1	1	homeobox-leucine zipper protein 10 (HB-10) / HD-ZIP transcription factor 10 / homeobox protein (GLABRA2), identical to homeobox protein (GLABRA2) (homeobox-leucine zipper protein ATHB-10) (HD-ZIP protein ATHB-10) GB:P46607 (Arabidopsis thaliana)
CATMA2a01110	12	2.75983	3	1.12613	3	2.01962	2	0.74554	4	0.408044	0.369149	3.13242e-05	2.73093	0.00071061	0.827741	1.36651	1.5105	0.029404	0.0554076	0.738516	AT2G02050	AT2G02050.1	2	NADH-ubiquinone oxidoreductase B18 subunit, putative, contains Pfam PF05676: NADH-ubiquinone oxidoreductase B18 subunit (NDUFB7); similar to NADH-ubiquinone oxidoreductase B18 subunit (EC 1.6.5.3) (EC 1.6.99.3) (Complex I-B18) (CI-B18) (Cell adhesion
CATMA3a07800	6	0.271761	2	0.531413	3	0.123462	0	0.418974	1	1.95544	3.39355	3.10493e-05	2.73029	0.000708615	0.192245	2.20117	1.26837	0.00433533	0.0108305	0.084261	AT3G08955	AT3G08955.1	3	expressed protein
CATMA3a11250	5	1.77991	3	0.844399	0	1.53953	2	0.489134	0	0.474406	0.317716	1.65591e-05	2.72999	0.000497889	0.307337	1.15614	1.72632	0.0269509	0.0514635	0.169589	AT3G12290	AT3G12290.1	3	tetrahydrofolate dehydrogenase/cyclohydrolase, putative, similar to SP|P07245 C-1-tetrahydrofolate synthase, cytoplasmic (C1-THF synthase) (Includes: Methylenetetrahydrofolate dehydrogenase (EC 1.5.1.5); Methenyltetrahydrofolate cyclohydrolase (EC 3.
CATMA5a49080	12	0.215445	2	0.371584	4	0.230628	2	0.886594	4	1.72473	3.84426	0.00290528	2.72907	0.0137928	0.270479	0.934165	0.419114	0.0896849	0.141897	0.140568	AT5G53170	AT5G53170.1	5	encodes an FtsH protease that is localized to the chloroplast
CATMA1a31550	11	0.619991	2	1.53567	4	0.645552	1	1.72673	4	2.47693	2.67481	0.000312644	2.72799	0.0030021	0.902446	0.960404	0.889354	0.684494	0.753073	0.842556	AT1G33265	AT1G33265.1	1	expressed protein, contains Pfam profile PF03647: Uncharacterised protein family (UPF0136); supporting cDNA gi|23198247|gb|BT000332.1|
CATMA4a28460	8	1.415	1	5.75547	4	2.24416	0	3.65325	3	4.06746	1.62789	2.17095e-05	2.72713	0.000581911	0.0369386	0.630526	1.57544	0.981513	0.986244	0.00696143	AT4G26870	AT4G26870.1	4	aspartyl-tRNA synthetase, putative / aspartate--tRNA ligase, putative, simialr to aspartate-tRNA ligase (EC 6.1.1.12) from Drosophila melanogaster GI:4512034, Homo sapiens SP|P14868, Rattus norvegicus SP|P15178; contains Pfam profile PF00152 tRNA syn
CATMA2a17550	5	0.923202	1	1.7017	4	0.188042	0	0.675008	0	1.84326	3.58966	0.000202313	2.72611	0.00218055	0.198249	4.90955	2.52101	1.43782e-05	8.33542e-05	0.0884623	AT2G18970	AT2G18970.1	2	expressed protein
CATMA1a24250	13	13.8061	2	4.04767	4	8.03641	3	4.15293	4	0.29318	0.516764	0.00277243	2.72256	0.0133291	0.43602	1.71794	0.974656	0.325942	0.414516	0.282091	AT1G25550	AT1G25550.1	1	myb family transcription factor, contains Pfam domain, PF00249: Myb-like DNA-binding domain
CATMA4a18526	7	0.508505	2	0.345441	3	0.783124	1	0.17522	1	0.679326	0.223745	0.000387847	2.7179	0.00348189	0.0579139	0.649329	1.97147	0.535562	0.618968	0.0141326	AT4G17500	AT4G17500.1	4	encodes a member of the ERF (ethylene response factor) subfamily B-3 of ERF/AP2 transcription factor family (ATERF-1). The protein contains one AP2 domain. There are 18 members in this subfamily including ATERF-1, ATERF-2, AND ATERF-5.
CATMA5a52776	5	0.0421513	0	0.0720738	0	0.333021	1	1.28105	4	1.70988	3.84675	0.0022198	2.71754	0.0113795	0.246372	0.126573	0.0562617	3.00258e-07	3.39054e-06	0.121446	AT5G57030	AT5G57030.1	5	lycopene epsilon cyclase, identical to lycopene epsilon cyclase (GI:1399181)
CATMA5a60610	7	0.538828	0	0.443392	0	9.85984	4	1.82303	3	0.822882	0.184894	0.00256938	2.71647	0.0126581	0.0492505	0.0546487	0.243217	1.57688e-06	1.2987e-05	0.0109361	AT5G65220	AT5G65220.1	5	ribosomal protein L29 family protein, contains Pfam profile PF00831: ribosomal protein L29
CATMA5a43680	12	1.71705	2	6.55977	4	2.24127	2	3.85044	4	3.82037	1.71797	0.00124638	2.71442	0.00770297	0.215146	0.766103	1.70364	0.563809	0.645315	0.100176	AT5G47700	AT5G47700.1	5	60S acidic ribosomal protein P1 (RPP1C)
CATMA1a28370	16	31.314	4	16.6271	4	46.3194	4	13.2968	4	0.530979	0.287068	8.54673e-05	2.71381	0.00125501	0.189504	0.676045	1.25046	0.614232	0.690612	0.0825094	AT1G30360	AT1G30360.1	1	early-responsive to dehydration stress protein (ERD4), nearly identical to ERD4 protein (early-responsive to dehydration stress) (Arabidopsis thaliana) GI:15375406; contains Pfam profile PF02714: Domain of unknown function DUF221
CATMA3a44606	12	0.110492	2	0.472805	4	0.19674	2	0.301511	4	4.27908	1.53254	0.00197052	2.71322	0.0104703	0.139513	0.561614	1.56812	0.794711	0.841936	0.052642	AT3G51610	AT3G51610.1	3	expressed protein
CATMA3a52785	10	1.19181	2	1.57754	4	0.308201	0	1.5243	4	1.32365	4.9458	0.00437555	2.71073	0.018388	0.0967114	3.86697	1.03493	0.0239272	0.0465135	0.030263	AT3G59760	AT3G59760.1	3	cysteine synthase, mitochondrial, putative / O-acetylserine (thiol)-lyase, putative / O-acetylserine sulfhydrylase, putative, similar to SP|Q43725 Cysteine synthase, mitochondrial precursor (EC 4.2.99.8) (O- acetylserine sulfhydrylase) (O-acetylserin
CATMA3a07730	11	0.230473	2	0.544198	4	0.142226	1	0.392876	4	2.36122	2.76233	0.0040367	2.70542	0.0174777	0.85227	1.62046	1.38516	0.152366	0.219984	0.771872	AT3G08910	AT3G08910.1	3	DNAJ heat shock protein, putative, similar to SP|P25685 DnaJ homolog subfamily B member 1 (Heat shock 40 kDa protein 1) {Homo sapiens}; contains Pfam profile PF00226: DnaJ domain
CATMA3a07790	10	0.228571	2	0.370499	4	0.0814578	0	0.327763	4	1.62094	4.02372	0.00100248	2.70536	0.00661077	0.150194	2.80601	1.13039	0.0209055	0.0414663	0.0582836	AT3G08950	AT3G08950.1	3	electron transport SCO1/SenC family protein, similar to SP|P23833 SCO1 protein, mitochondrial precursor {Saccharomyces cerevisiae}; contains Pfam profile PF02630: SCO1/SenC
CATMA1a25980	10	1.52886	2	2.34069	4	0.295457	0	1.25684	4	1.531	4.25387	0.00346246	2.70326	0.0155975	0.171635	5.17455	1.86237	0.000885543	0.0028145	0.0712636	AT1G27750	AT1G27750.1	1	ubiquitin system component Cue domain-containing protein, very low similarity to ASC-1 complex subunit P100 (Homo sapiens) GI:12061187; contains Pfam profile PF02845: CUE domain
CATMA4a21680	6	1.76555	0	6.91395	4	2.26993	0	3.77225	2	3.91603	1.66184	6.89154e-05	2.70217	0.00114096	0.0695278	0.7778	1.83284	0.283322	0.368664	0.0187744	AT4G20440	AT4G20440.1	4	small nuclear ribonucleoprotein associated protein B, putative / snRNP-B, putative / Sm protein B, putative, similar to SP|Q05856 Small nuclear ribonucleoprotein associated protein B (snRNP-B) (Sm protein B) (Sm-B) (SmB) {Drosophila melanogaster}
CATMA4a11800	9	0.786111	2	1.89675	3	0.502529	0	1.35534	4	2.41282	2.69703	0.00017328	2.7021	0.00198931	0.840352	1.56431	1.39946	0.0449087	0.0795775	0.75584	AT4G11660	AT-HSFB2B	4	member of Heat Stress Transcription Factor (Hsf) family
CATMA4a39330	11	4.07743	4	2.94346	1	7.57349	4	1.6157	2	0.72189	0.213336	0.00026676	2.69895	0.00265604	0.0344322	0.538383	1.82178	0.958849	0.968822	0.00615753	AT4G37830	AT4G37830.1	4	cytochrome c oxidase-related, contains weak similarity to cytochrome c oxidase polypeptide VIa-liver, mitochondrial precursor (EC 1.9.3.1) (Swiss-Prot:P10818) (Rattus norvegicus)
CATMA1a66290	8	0.112403	0	0.0477143	0	1.68334	4	0.610987	4	0.424493	0.36296	0.000553922	2.6983	0.00440868	0.802938	0.0667737	0.0780939	1.82931e-08	3.8717e-07	0.703432	AT1G77060	AT1G77060.1	1	mutase family protein, similar to carboxyvinyl-carboxyphosphonate phosphorylmutase GB:O49290 from (Arabidopsis thaliana); similar to carboxyphosphonoenolpyruvate mutase (GI:47149) (Streptomyces hygroscopicus); contains Prosite PS00161: Isocitrate lya
CATMA3a41370	5	0.659601	2	0.799548	3	0.0221107	0	0.118088	0	1.21217	5.34075	0.00543915	2.69463	0.0215115	0.0720947	29.8318	6.7708	5.47001e-07	5.52617e-06	0.0198196	AT3G48400	AT3G48400.1	3	DC1 domain-containing protein, similar to UV-B light insensitive ULI3 (Arabidopsis thaliana) GI:17225050; contains Pfam profile PF03107: DC1 domain
CATMA1a36040	5	0.402457	0	1.06855	0	1.3277	1	3.22994	4	2.65506	2.43273	0.00017498	2.69132	0.00200578	0.876233	0.303124	0.330826	2.57661e-05	0.000138363	0.806384	AT1G42550	AT1G42550.1	1	Encodes a plant-specific protein of unknown function that appears to be conserved among angiosperms.
CATMA4a34890	9	0.352494	2	0.504806	3	0.120309	0	0.541614	4	1.4321	4.50185	0.0013184	2.68865	0.00799794	0.0845518	2.9299	0.93204	0.0445191	0.079072	0.025103	AT4G33140	AT4G33140.1	4	expressed protein
CATMA1a59520	10	0.22892	2	0.399201	4	0.0948236	0	0.349405	4	1.74384	3.68479	0.000373049	2.68385	0.00341746	0.174398	2.41417	1.14252	0.0205551	0.0409211	0.0728711	AT1G70230	AT1G70230.1	1	expressed protein
CATMA1a14520	4	0.212704	2	0.456063	1	0.111601	0	0.334387	1	2.14412	2.99628	9.52082e-07	2.68356	8.38829e-05	0.253009	1.90594	1.36388	0.000525544	0.00179533	0.126521	AT1G15490	AT1G15490.1	1	hydrolase, alpha/beta fold family protein, Contains PF 00561 alpha/beta hydrolase fold
CATMA3a55580	14	1.65487	4	0.797672	4	1.5382	2	0.496845	4	0.482015	0.323004	5.34155e-07	2.68323	5.78185e-05	0.153655	1.07585	1.60547	0.0151363	0.031577	0.0602729	AT3G62450	AT3G62450.1	3	expressed protein
CATMA3a09770	8	0.881829	2	0.547506	1	2.20393	3	0.554817	2	0.620875	0.25174	0.00113291	2.67762	0.00723172	0.155041	0.400116	0.986821	0.0548945	0.0943379	0.0611407	AT3G10720	AT3G10720.1	3	pectinesterase, putative, contains similarity to pectinesterase from Vitis vinifera GI:15081598, Prunus persica SP|Q43062; contains Pfam profile PF01095 pectinesterase
CATMA1a01260	4	0.293175	1	0.612031	1	0.27541	0	0.843986	2	2.0876	3.06447	0.00131329	2.67748	0.00799262	0.556448	1.0645	0.725168	0.572145	0.651878	0.405971	AT1G02290	AT1G02290.1	1	expressed protein
CATMA2a38620	13	1.34609	2	0.47118	4	2.4405	3	1.09046	4	0.350037	0.44682	0.00588219	2.67666	0.0227627	0.777463	0.551561	0.432091	0.0240017	0.046619	0.668082	AT2G40340	AT2G40340.1	2	encodes a member of the DREB subfamily A-2 of ERF/AP2 transcription factor family. The protein contains one AP2 domain. There are eight members in this subfamily including DREB2A AND DREB2B that are involved in response to drought.
CATMA3a04550	10	0.516853	1	0.909429	4	0.16239	1	0.589792	4	1.75955	3.63196	0.000197606	2.67595	0.00214993	0.156462	3.18279	1.54195	0.000701335	0.00229746	0.0618454	AT3G05510	AT3G05510.1	3	phospholipid/glycerol acyltransferase family protein, similar to SP|Q16635 Tafazzin from Homo sapiens; contains Pfam profile: PF01553 Acyltransferase
CATMA1a00490	11	1.09703	4	2.59049	4	0.985053	2	2.66584	1	2.36136	2.70629	1.76225e-05	2.67594	0.000515543	0.745635	1.11368	0.971735	0.775336	0.825566	0.623511	AT1G01510	AN	1	Encodes a homolog of human CtBP. Mutant has longer and thicker leaves than wild type. Involved in controlling polar cell expansion in the leaf width direction.
CATMA2a28875	10	5.11297	3	2.41875	3	7.48646	2	2.48096	2	0.473062	0.331393	1.06386e-06	2.67329	8.90614e-05	0.226997	0.682963	0.974926	0.070811	0.116511	0.108361	AT2G30620	AT2G30620.1	2	histone H1.2, nearly identical to SP|P26569 Histone H1.2 {Arabidopsis thaliana}
CATMA1a55400	8	1.36902	2	0.976749	2	3.84669	2	0.845971	2	0.713467	0.219922	0.000638152	2.67202	0.00483045	0.0553269	0.355894	1.15459	0.0484127	0.0848931	0.013156	AT1G66150	AT1G66150.1	1	leucine-rich repeat protein kinase, putative (TMK1), identical to protein kinase TMK1 gi|166888|gb|AAA32876, SP|P43298 Putative receptor protein kinase TMK1 precursor (EC 2.7.1.-) {Arabidopsis thaliana}
CATMA4a17080	10	2.21296	3	3.34905	4	0.122859	0	0.516618	3	1.51338	4.20495	4.64374e-05	2.66987	0.000884061	0.0305164	18.0121	6.48264	1.9546e-09	7.4798e-08	0.00508674	AT4G16260	AT4G16260.1	4	glycosyl hydrolase family 17 protein, similar to glucan endo-1,3-beta-glucosidase, basic vacuolar isoform precursor SP:P52407 from (Hevea brasiliensis)
CATMA2a26890	4	0.413376	2	0.608064	1	0.147794	0	0.639258	1	1.47097	4.32533	7.57782e-05	2.66958	0.00119123	0.0304541	2.79698	0.951203	0.00910481	0.0205075	0.00505512	AT2G28450	AT2G28450.1	2	zinc finger (CCCH-type) family protein, contains Pfam domain, PF00642: Zinc finger C-x8-C-x5-C-x3-H type (and similar)
CATMA5a37500	10	3.55275	3	0.894016	3	1.34279	2	0.839016	2	0.25164	0.624832	8.45368e-05	2.66903	0.00124861	0.0588391	2.64581	1.06555	0.00695308	0.0162453	0.0145675	AT5G41810	AT5G41810.1	5	expressed protein
CATMA3a54630	5	0.907684	2	1.75824	3	0.20368	0	0.667119	0	1.93706	3.27533	3.68271e-05	2.66551	0.000785018	0.209882	4.45643	2.63557	2.10611e-06	1.64516e-05	0.0963279	AT3G61490	AT3G61490.1	3	glycoside hydrolase family 28 protein / polygalacturonase (pectinase) family protein, weak similarity to SP|P27644 Polygalacturonase (EC 3.2.1.15) (Pectinase) {Agrobacterium tumefaciens}; contains PF00295: Glycosyl hydrolases family 28
CATMA4a24000	10	0.5436	1	0.318131	3	1.47725	2	0.398526	4	0.585229	0.269775	0.00108093	2.66309	0.00695261	0.212415	0.367981	0.798268	0.0150008	0.0313288	0.0982039	NA	NA	NA	NA
CATMA5a48950	4	0.732398	1	0.206183	0	1.13264	0	0.63767	3	0.281518	0.562993	0.00195499	2.65751	0.0104096	0.300193	0.646627	0.323338	0.00578646	0.0139187	0.163785	AT5G53050	AT5G53050.1	5	hydrolase, alpha/beta fold family protein, contains Pfam profile PF00561: hydrolase, alpha/beta fold family
CATMA1a55220	14	62.6962	3	44.7397	3	81.3933	4	18.0837	4	0.713595	0.222177	0.000903958	2.65704	0.00614286	0.0649735	0.770287	2.47403	0.151475	0.218997	0.0169015	AT1G65930	AT1G65930.1	1	isocitrate dehydrogenase, putative / NADP+ isocitrate dehydrogenase, putative, strong similarity to isocitrate dehydrogenase SP|Q40345 from (Medicago sativa)
CATMA1b19326	11	2.22302	4	1.69507	2	7.74586	4	1.61341	1	0.762507	0.208293	0.000437572	2.65449	0.00376332	0.0318713	0.286995	1.05061	0.00878692	0.0198682	0.00545343	AT1G20330	AT1G20330.1	1	S-adenosyl-methionine-sterol-C-methyltransferase, identical to sterol-C-methyltransferase GI:1061040 from (Arabidopsis thaliana)
CATMA1a26740	15	25.2285	4	17.0851	4	15.6073	4	3.67336	3	0.677214	0.235361	0.000159515	2.64937	0.00188508	0.043895	1.61645	4.65109	6.87655e-05	0.000314256	0.00903737	AT1G28530	AT1G28530.1	1	expressed protein
CATMA3a53270	11	21.3157	4	13.5262	3	36.6542	3	9.21286	1	0.634564	0.251345	0.00156763	2.64842	0.00892124	0.157577	0.581534	1.46818	0.732406	0.791533	0.0627903	AT3G60245	AT3G60245.1	3	60S ribosomal protein L37a (RPL37aC)
CATMA4a31220	6	0.063926	0	0.223051	2	0.570441	1	1.02303	3	3.4892	1.79341	0.000182646	2.6456	0.00206736	0.181245	0.112064	0.218029	1.60432e-07	2.08506e-06	0.0775262	AT4G29590	AT4G29590.1	4	expressed protein
CATMA1a42770	10	0.270786	2	0.488614	4	0.0893774	0	0.309905	4	1.80443	3.46738	2.45216e-05	2.64538	0.00061227	0.109298	3.0297	1.57665	0.000107486	0.000454223	0.0360911	AT1G51640	AT1G51640.1	1	exocyst subunit EXO70 family protein, contains Pfam domain PF03081: Exo70 exocyst complex subunit contains Pfam domain PF03081: Exo70 exocyst complex subunit;
CATMA1a65570	9	1.40033	1	0.518353	2	1.72132	2	0.743384	4	0.370164	0.431868	9.81195e-07	2.6451	8.44831e-05	0.603838	0.813521	0.697287	0.0156262	0.0324028	0.45888	AT1G76350	AT1G76350.1	1	RWP-RK domain-containing protein, similar to nodule inception protein (Lotus japonicus) GI:6448579; contains Pfam profile: PF02042 RWP-RK domain
CATMA3a14450	8	1.24838	3	0.830016	1	2.25645	4	0.542686	0	0.664874	0.240505	7.73731e-05	2.64471	0.00120134	0.0369386	0.553251	1.52946	0.603241	0.680374	0.00696164	AT3G15095	AT3G15095.1	3	expressed protein
CATMA2a42730	15	2.32772	3	0.947926	4	3.22603	4	1.27547	4	0.407233	0.395369	0.00040245	2.6348	0.00355277	0.96296	0.721543	0.743196	0.124282	0.185444	0.938787	AT2G44310	AT2G44310.1	2	calcium-binding EF hand family protein, contains INTERPRO:IPR002048 calcium-binding EF-hand domain
CATMA4a15740	9	0.972836	2	1.40958	3	0.312013	0	1.33366	4	1.44893	4.27439	0.000483263	2.63071	0.00397959	0.0620949	3.11793	1.05692	0.00923242	0.0207456	0.0157511	AT4G15180	AT4G15180.1	4	SET domain-containing protein, contains Pfam profile PF00856: SET domain
CATMA5a22200	16	5.05213	4	1.82391	4	2.42114	4	1.08368	4	0.361019	0.447593	0.000458067	2.62959	0.00387363	0.712207	2.08668	1.68307	0.00650894	0.0153687	0.584287	AT5G24590	AT5G24590.1	5	turnip crinkle virus-interacting protein / TCV-interacting protein (TIP), contains Pfam PF02365: No apical meristem (NAM) domain; similar to NAC2 (GI:6456751) {Arabidopsis thaliana}; identical to cDNA TIP mRNA, GI:9408600
CATMA5a49030	12	1.63622	3	3.42664	4	0.592899	1	1.74446	4	2.09424	2.94226	0.000142533	2.62335	0.00173845	0.479999	2.75969	1.9643	0.000267775	0.00101093	0.32644	AT5G53120	AT5G53120.1	5	spermidine synthase, putative / putrescine aminopropyltransferase, putative, similar to SP|O82147 Spermidine synthase (EC 2.5.1.16) (Putrescine aminopropyltransferase) (SPDSY) {Coffea arabica}; contains Pfam profile PF01564: Spermine/spermidine synth
CATMA3a16580	6	0.333528	0	0.0863004	0	1.62667	2	1.02045	4	0.25875	0.627322	0.000443166	2.62309	0.00379849	0.11291	0.205036	0.0845711	1.7592e-07	2.24024e-06	0.0379545	AT3G17160	AT3G17160.1	3	expressed protein
CATMA4a22385	4	1.41954	2	0.350069	0	1.32237	0	0.871474	2	0.246607	0.659023	0.000999813	2.62131	0.00660469	0.112346	1.07348	0.401698	0.0687825	0.113618	0.0376611	AT4G20880	AT4G20880.1	4	ethylene-responsive nuclear protein / ethylene-regulated nuclear protein (ERT2), identical to ethylene-regulated nuclear protein (Arabidopsis thaliana) gi|2765442|emb|CAA75349
CATMA2a20540	13	1.48349	3	1.22774	4	1.42588	3	0.280281	3	0.827599	0.196567	0.0079815	2.6199	0.0283127	0.0896516	1.04041	4.38038	0.0210775	0.0417418	0.027205	AT2G21950	AT2G21950.1	2	SKP1 interacting partner 6 (SKIP6), identical to SKP1 interacting partner 6 GI:10716957 from (Arabidopsis thaliana)
CATMA5a05890	5	0.379065	1	0.207478	0	0.721787	2	0.214732	2	0.547341	0.297501	9.61652e-05	2.61852	0.00136038	0.183642	0.525175	0.966215	0.0538144	0.0927552	0.0787939	AT5G06700	AT5G06700.1	5	expressed protein, strong similarity to unknown protein (emb|CAB82953.1)
CATMA5a20590	7	0.939324	2	1.52017	3	0.208893	0	0.792467	2	1.61837	3.79365	0.000198337	2.61813	0.00214993	0.0944641	4.49668	1.91828	4.21962e-05	0.000208195	0.0293229	AT5G23110	AT5G23110.1	5	zinc finger (C3HC4-type RING finger) family protein, contains Pfam profile: PF00097 zinc finger, C3HC4 type (RING finger)
CATMA1a66340	10	1.48954	2	3.34594	4	0.393297	1	1.0719	3	2.24629	2.72542	4.02655e-05	2.61402	0.00081457	0.65409	3.78732	3.1215	1.84569e-06	1.46995e-05	0.515019	AT1G77130	AT1G77130.1	1	glycogenin glucosyltransferase (glycogenin)-related, contains similarity to glycogenin-1 from Mus musculus (SP|Q9R062), Rattus norvegicus (SP|O08730), Homo sapiens (SP|P46976)
CATMA4a25390	15	2.00322	4	0.515821	4	0.688452	3	0.437653	4	0.257495	0.635705	0.00754769	2.61095	0.0270909	0.263938	2.90975	1.17861	0.0496083	0.0866887	0.135365	AT4G23550	AT4G23550.1	4	WRKY family transcription factor, contains Pfam profile: PF03106 WRKY DNA binding domain
CATMA5a38880	11	91.0522	4	40.0906	1	24.3771	4	9.0969	2	0.440303	0.373174	2.35809e-05	2.60551	0.000600899	0.68472	3.73515	4.40706	2.55964e-07	2.99759e-06	0.553776	AT5G43060	AT5G43060.1	5	cysteine proteinase, putative / thiol protease, putative, similar to cysteine proteinase RD21A precursor (thiol protease) GI:435619, SP:P43297 from (Arabidopsis thaliana)
CATMA3a23500	10	0.448792	2	1.00122	4	0.328986	0	0.896507	4	2.23092	2.72506	1.89803e-05	2.60393	0.000546821	0.609242	1.36417	1.1168	0.138594	0.203434	0.46539	AT3G23590	AT3G23590.1	3	expressed protein
CATMA5a16980	15	3.66623	3	1.56589	4	2.49099	4	0.960088	4	0.42711	0.385424	0.000371636	2.6028	0.00340906	0.861629	1.4718	1.63098	0.0351526	0.0646484	0.785439	AT5G18650	AT5G18650.1	5	zinc finger (C3HC4-type RING finger) family protein, contains Pfam domain PF00097: Zinc finger, C3HC4 type (RING finger)
CATMA3a10270	7	0.970204	2	3.11804	3	1.31079	1	2.47369	1	3.21379	1.88717	0.000986331	2.6005	0.00652701	0.374158	0.740168	1.26048	0.870532	0.902576	0.225571	AT3G11250	AT3G11250.1	3	60S acidic ribosomal protein P0 (RPP0C), similar to 60S acidic ribosomal protein P0 GI:2088654 (Arabidopsis thaliana)
CATMA2a34560	8	0.160071	2	0.284341	3	0.0589273	0	0.200153	3	1.77634	3.39661	0.00493803	2.593	0.0201375	0.389449	2.71642	1.42062	0.0240534	0.0466856	0.239056	AT2G36340	AT2G36340.1	2	DNA-binding storekeeper protein-related, contains similarity to storekeeper protein (Solanum tuberosum) gi|14268476|emb|CAC39398; contains PF04504: Protein of unknown function, DUF573
CATMA4a26790	16	3.74568	4	10.1069	4	4.88015	4	10.9038	4	2.69827	2.23432	0.00288159	2.59187	0.013704	0.802392	0.767535	0.926911	0.493304	0.57896	0.70224	AT4G25100	AT4G25100.1	4	superoxide dismutase (Fe), chloroplast (SODB) / iron superoxide dismutase (FSD1), identical to Fe-superoxide dismutase (Arabidopsis thaliana) gi|166700|gb|AAA32791; supported by cDNA, Ceres:32935
CATMA1a59140	6	0.651408	2	0.19792	0	2.11369	2	1.15894	2	0.303834	0.548301	0.00013514	2.58561	0.00168686	0.207764	0.308186	0.170777	1.04805e-06	9.39772e-06	0.0948472	AT1G69830	AT1G69830.1	1	Encodes a plastid-localized &
CATMA3a27425	10	1.51704	3	0.410298	4	0.517458	1	0.318801	2	0.27046	0.616092	0.00704228	2.5853	0.025765	0.297957	2.93172	1.287	0.0333103	0.0616644	0.162015	AT3G27560	AT3G27560.1	3	protein kinase (ATN1), almost identical (1 amino acid difference) to protein kinase ATN1 (Arabidopsis thaliana) gi|1054633|emb|CAA63387
CATMA1a30550	10	0.249396	0	0.111423	2	2.31752	4	0.864394	4	0.446773	0.372983	0.00201653	2.5852	0.0106402	0.800836	0.107613	0.128904	7.1971e-07	6.90284e-06	0.699477	AT1G32200	AT1G32200.1	1	glycerol-3-phosphate acyltransferase, chloroplast (ATS1), identical to SP|Q43307|PLSB_ARATH Glycerol-3-phosphate acyltransferase, chloroplast precursor (EC 2.3.1.15) (GPAT) (ATS1) {Arabidopsis thaliana}; contains Pfam profile PF01553: Acyltransferase
CATMA3a48363	10	2.7571	2	3.24821	4	0.301663	0	1.53336	4	1.17812	5.08301	0.00427003	2.58218	0.0180547	0.057762	9.13969	2.11837	8.2397e-05	0.000364036	0.0140803	AT3G55370	AT3G55370.1	3	Dof-type zinc finger domain-containing protein
CATMA2a34600	4	0.153901	2	0.0779355	1	0.162848	0	0.0537157	1	0.506399	0.329852	0.000206317	2.58176	0.00220488	0.382261	0.945063	1.45089	0.373149	0.460856	0.232928	AT2G36360	AT2G36360.1	2	kelch repeat-containing protein, low similarity to rngB protein, Dictyostelium discoideum, PIR:S68824; contains Pfam profile PF01344: Kelch motif
CATMA5a03230	16	3.16634	4	1.58026	4	4.32473	4	1.44812	4	0.49908	0.334847	0.000214176	2.58108	0.00224766	0.420623	0.732147	1.09124	0.524767	0.60872	0.266741	AT5G04040	AT5G04040.1	5	patatin-related, contains Patatin domain PF01734
CATMA4a26080	12	1.67583	3	4.40466	4	1.02946	3	2.3437	2	2.62834	2.27663	3.92114e-06	2.58105	0.000206323	0.670471	1.62788	1.87936	0.000319982	0.00117409	0.534365	AT4G24330	AT4G24330.1	4	expressed protein, hypothetical protein - Caenorhabditis elegans,PID:e1350884
CATMA4a38060	4	2.58477	2	0.948947	0	1.98715	2	0.90605	0	0.367131	0.455956	0.00106827	2.57867	0.0069005	0.736997	1.30074	1.04735	0.473268	0.560218	0.613273	AT4G36500	AT4G36500.1	4	expressed protein
CATMA3a06110	9	0.556152	2	0.764249	3	0.274298	0	1.19141	4	1.37417	4.3435	0.00136505	2.57742	0.00818923	0.0734103	2.02755	0.641465	0.553618	0.635576	0.0204719	AT3G06930	AT3G06930.1	3	protein arginine N-methyltransferase family protein, similar to protein arginine methyltransferase (Mus musculus) GI:5257221
CATMA1a02900	9	0.13018	2	0.302743	3	0.202139	0	0.518523	4	2.32556	2.56518	0.000283479	2.57664	0.00278228	0.862117	0.644013	0.583855	0.0170581	0.035008	0.786188	AT1G04020	AT1G04020.1	1	zinc finger (C3HC4-type RING finger) family protein / BRCT domain-containing protein, contains Pfam domain, PF00533: BRCA1 C Terminus (BRCT) domain
CATMA3a56360	11	0.538819	2	1.20518	4	0.498396	2	1.32534	3	2.23671	2.65921	0.00580434	2.57238	0.0226116	0.837175	1.08111	0.909341	0.974988	0.981294	0.750884	AT3G63170	AT3G63170.1	3	expressed protein
CATMA4a32190	4	2.94106	2	1.64596	0	6.88457	2	2.07186	0	0.559646	0.300942	7.97621e-05	2.56986	0.00121114	0.160794	0.427197	0.794436	0.00405485	0.0102631	0.0647251	AT4G30580	AT4G30580.1	4	phospholipid/glycerol acyltransferase family protein
CATMA1a25930	13	2.79573	3	2.59651	3	4.8357	4	0.877526	3	0.928742	0.181468	0.00455909	2.56886	0.018918	0.0397255	0.578143	2.9589	0.314923	0.40273	0.00778048	AT1G27695	AT1G27695.1	1	glycine-rich protein
CATMA3a42090	13	3.13168	2	1.86602	4	4.69362	4	1.32796	3	0.595852	0.282929	0.00230307	2.56846	0.0116881	0.260616	0.667222	1.40518	0.891385	0.91904	0.133077	AT3G49080	AT3G49080.1	3	ribosomal protein S9 family protein, contains Pfam profile PF00380: ribosomal protein S9
CATMA2a29980	11	2.1629	2	5.1162	4	2.57485	1	6.44288	4	2.36543	2.50223	0.00716051	2.56532	0.0260631	0.9493	0.84001	0.794086	0.47557	0.562503	0.920233	AT2G31750	AT2G31750.1	2	UDP-glucoronosyl/UDP-glucosyl transferase family protein, contains Pfam profile: PF00201 UDP-glucoronosyl and UDP-glucosyl transferase
CATMA1a63770	15	1.55279	3	0.786706	4	1.60842	4	0.536861	4	0.50664	0.333781	8.9302e-05	2.56399	0.00128288	0.344084	0.96541	1.46538	0.282341	0.367641	0.200674	AT1G74380	AT1G74380.1	1	galactosyl transferase GMA12/MNN10 family protein, very low similarity to alpha-1,2-galactosyltransferase, Schizosaccharomyces pombe (SP|Q09174)
CATMA4a00420	10	6.37259	1	2.79013	2	4.73826	4	1.83307	3	0.437833	0.386866	3.61948e-05	2.56164	0.000779113	0.775678	1.34492	1.52211	0.0247498	0.0478147	0.665526	AT4G00355	AT4G00355.1	4	expressed protein
CATMA1a55695	7	3.8318	3	1.29638	2	1.8391	2	0.922375	0	0.338321	0.501536	1.09934e-06	2.55911	8.9567e-05	0.167891	2.08352	1.40548	0.000146805	0.000593247	0.0688672	AT1G66410	AT1G66410.1	1	calmodulin-1/4 (CAM4), identical to calmodulin (Arabidopsis thaliana) GI:16223; nearly identical to SP|P25854 Calmodulin-1/4 {Arabidopsis thaliana}
CATMA1a07930	15	0.619901	3	1.76172	4	2.04592	4	4.24156	4	2.84194	2.07318	0.000189473	2.55872	0.00210196	0.517762	0.302994	0.415347	4.65925e-05	0.000224432	0.364832	AT1G09130	AT1G09130.1	1	ATP-dependent Clp protease proteolytic subunit, putative, similar to nClpP5 GI:5360595 from (Arabidopsis thaliana)
CATMA1a67430	5	0.245876	2	0.254779	2	0.0210018	0	0.119262	1	1.03621	5.67864	0.00586637	2.55686	0.022742	0.0388531	11.7073	2.1363	5.58023e-05	0.000261642	0.00752224	AT1G78320	AT1G78320.1	1	glutathione S-transferase, putative, similar to glutathione transferase GI:2853219 from (Carica papaya)
CATMA5a36140	12	1.10347	3	2.50047	4	0.724426	1	1.87844	4	2.26601	2.59301	3.90095e-05	2.55478	0.000809162	0.757398	1.52323	1.33114	0.0270094	0.0515492	0.639745	AT5G40480	AT5G40480.1	5	expressed protein, ; expression supported by MPSS
CATMA2a25470	5	0.125358	2	0.327053	0	0.143908	1	0.323855	2	2.60896	2.25043	0.00154376	2.55368	0.00882798	0.828467	0.871093	1.00988	0.773049	0.824054	0.739574	AT2G27110	AT2G27110.1	2	far-red impaired responsive protein, putative, similar to far-red impaired response protein FAR1 (Arabidopsis thaliana) gi|5764395|gb|AAD51282
CATMA5a42800	9	0.442329	1	0.22145	4	0.434137	0	0.147798	4	0.500645	0.34044	0.000244947	2.55267	0.00249458	0.437848	1.01887	1.49833	0.242639	0.324297	0.284482	AT5G46790	AT5G46790.1	5	expressed protein, similar to unknown protein (pir||T05073)
CATMA5a44950	10	0.49227	2	0.240549	0	2.45231	4	0.855521	4	0.488653	0.348864	2.80205e-06	2.55238	0.000171219	0.273572	0.200737	0.281173	1.43069e-08	3.29493e-07	0.14287	AT5G49015	AT5G49015.1	5	Expressed protein
CATMA2a43330	7	1.11544	1	0.397629	0	4.53947	2	2.17136	4	0.356477	0.478328	0.000467952	2.55205	0.00392655	0.590539	0.245721	0.183125	2.46028e-06	1.85392e-05	0.444639	AT2G44870	AT2G44870.1	2	expressed protein
CATMA2a14150	9	1.1788	1	3.8425	4	0.619537	0	1.11379	4	3.25967	1.79778	0.00098141	2.55095	0.00651151	0.308754	1.90271	3.44992	0.000604464	0.00202746	0.17086	AT2G15320	AT2G15320.1	2	leucine-rich repeat family protein, contains leucine rich-repeat (LRR) domains Pfam:PF00560, INTERPRO:IPR001611
CATMA5a44960	12	0.447915	2	1.50154	4	0.696061	2	1.21667	4	3.35228	1.74793	1.7856e-05	2.55079	0.000520364	0.0887917	0.6435	1.23414	0.389843	0.477886	0.026859	AT5G49020	AT5G49020.1	5	protein arginine N-methyltransferase family protein, similar to protein arginine methyltransferase (Mus musculus) GI:5257221
CATMA2a17440	7	0.453686	0	0.939668	3	0.161547	0	0.455964	4	2.07119	2.82248	2.84633e-05	2.54742	0.000663589	0.429231	2.80838	2.06084	3.0049e-05	0.000157022	0.275315	NA	NA	NA	NA
CATMA1a08720	11	0.585281	2	1.24837	4	0.310066	1	0.848704	4	2.13294	2.73717	0.00369992	2.54553	0.0163275	0.743309	1.8876	1.47091	0.0597372	0.101191	0.620816	AT1G09870	AT1G09870.1	1	histidine acid phosphatase family protein, contains Pfam profile PF00328: Histidine acid phosphatase; similar to multiple inositol polyphosphate phosphatase (GI:4105496)(Mus musculus); EST gb|R64758 comes from this gene
CATMA5a17470	8	0.840739	2	0.404701	1	1.39823	2	0.498615	3	0.481363	0.356604	2.02563e-05	2.54241	0.000566354	0.426052	0.601287	0.81165	0.0175928	0.035901	0.272489	AT5G19070	AT5G19070.1	5	expressed protein
CATMA3b42920	14	1.06811	2	0.785032	4	1.95133	4	0.455814	4	0.734974	0.233591	0.0031124	2.54218	0.0144768	0.104208	0.547374	1.72226	0.903837	0.927335	0.0336404	AT3G49870	AT3G49870.1	3	ADP-ribosylation factor, putative, similar to ADP-ribosylation factor-like protein 1 (SP:P40616) (Homo sapiens); ARF3 ADP-RIBOSYLATION FACTOR,GP:453191 Arabidopsis thaliana; contains domain PF00025: ADP-ribosylation factor family
CATMA2b28060	4	0.246515	0	0.0854232	0	2.77205	0	1.37896	4	0.346523	0.49745	2.17079e-05	2.53635	0.000581911	0.334853	0.0889288	0.0619478	1.52621e-10	1.61986e-08	0.192904	AT2G29670	AT2G29670.1	2	expressed protein
CATMA5a60960	11	1.06871	2	0.352274	2	1.82887	3	0.956429	4	0.329626	0.522961	0.00185145	2.53632	0.0100215	0.470584	0.584354	0.368323	0.00462429	0.011428	0.317553	AT5G65620	AT5G65620.1	5	peptidase M3 family protein / thimet oligopeptidase family protein, similar to SP|P27237 Oligopeptidase A (EC 3.4.24.70) {Salmonella typhimurium}; contains Pfam profile PF01432: Peptidase family M3
CATMA3a01130	7	0.896521	2	0.305543	2	0.796204	0	0.402747	3	0.34081	0.505834	0.00347311	2.53623	0.0156177	0.579055	1.12599	0.758649	0.750775	0.806668	0.431177	AT3G02130	AT3G02130.1	3	leucine-rich repeat transmembrane protein kinase, putative, contains Pfam profile: Eukaryotic protein kinase domain
CATMA3a19530	11	1.12428	3	0.643928	4	0.897435	0	0.270146	4	0.572747	0.30102	0.00524789	2.5361	0.0209722	0.387103	1.25277	2.38363	0.0558011	0.0955924	0.236901	AT3G19910	AT3G19910.1	3	zinc finger (C3HC4-type RING finger) family protein, contains Pfam profile: PF00097 zinc finger, C3HC4 type (RING finger)
CATMA3a04450	11	0.849806	2	1.72462	4	0.507999	1	1.45116	4	2.02942	2.85661	5.55061e-05	2.53538	0.000986228	0.413448	1.67285	1.18844	0.035075	0.064537	0.260226	AT3G05420	AT3G05420.1	3	acyl-CoA binding family protein, similar to PIR|S68824|S68824 rngB protein, cytosolic (Dictyostelium discoideum); contains Pfam profiles PF00887: Acyl CoA binding protein, PF01344: Kelch motif
CATMA5a37870	6	0.144078	2	0.254683	3	0.0810489	0	0.265668	1	1.76768	3.27787	0.00287859	2.53461	0.0137004	0.360078	1.77766	0.958652	0.27995	0.365154	0.214469	AT5G42150	AT5G42150.1	5	expressed protein
CATMA4a40370	5	0.688369	1	0.223391	2	0.521754	0	0.277566	2	0.324522	0.531987	2.38403e-06	2.53415	0.000158345	0.110117	1.31934	0.80482	0.780064	0.829944	0.0365215	AT4G38930	AT4G38930.1	4	ubiquitin fusion degradation UFD1 family protein, similar to SP|P70362 Ubiquitin fusion degradation protein 1 homolog (UB fusion protein 1) {Mus musculus}; contains Pfam profile PF03152: Ubiquitin fusion degradation protein UFD1
CATMA5a26920	14	6.16443	4	4.93929	3	38.1718	4	8.2297	3	0.801256	0.215597	0.000621578	2.53326	0.0047743	0.0301798	0.161492	0.600178	5.33065e-05	0.000251967	0.00497088	AT5G28840	AT5G28840.1	5	NAD-dependent epimerase/dehydratase family protein, similar to sugar epimerase BlmG from Streptomyces verticillus GI:9937230; contains Pfam profile PF01370 NAD dependent epimerase/dehydratase family
CATMA2a36250	6	1.04738	3	0.660409	3	0.545256	0	0.14948	0	0.630536	0.274146	0.00133874	2.53233	0.00808257	0.173475	1.92089	4.41805	0.00027981	0.00104853	0.0722565	AT2G37950	AT2G37950.1	2	zinc finger (C3HC4-type RING finger) family protein, contains Pfam profile PF00097: Zinc finger, C3HC4 type (RING finger); contains PROSITE PS00190: Cytochrome c family heme-binding site signature
CATMA4a28680	4	0.28494	1	0.950287	2	0.450235	0	0.780123	1	3.33505	1.7327	0.000719499	2.53073	0.0052374	0.242607	0.632869	1.21812	0.5166	0.600811	0.118406	AT4G27080	AT4G27080.1	4	Encodes a protein disulfide isomerase-like (PDIL) protein, a member of a multigene family within the thioredoxin (TRX) superfamily.
CATMA5a41330	9	0.908329	1	1.77475	3	0.674893	1	1.99327	4	1.95387	2.95347	1.08138e-06	2.52874	8.90614e-05	0.143762	1.34589	0.890371	0.370268	0.458281	0.0549776	AT5G45380	AT5G45380.1	5	sodium:solute symporter family protein, contains Pfam profile: PF00474 sodium:solute symporter family
CATMA5a62830	4	0.0341642	0	0.013392	0	0.894093	2	0.397367	2	0.391988	0.444436	0.000915747	2.52107	0.00619647	0.84301	0.038211	0.0337017	1.1852e-09	5.13156e-08	0.759009	AT5G67385	AT5G67385.1	5	similar to phototropic-responsive protein, putative [Arabidopsis thaliana] (TAIR:At3g49970.1); similar to hypothetical protein-like protein [Sorghum bicolor] (GB:AAO16690.1); contains InterPro domain BTB/POZ domain (InterPro:IPR000210); contains Inte
CATMA4a27240	11	0.932972	2	2.53789	3	1.03658	2	2.18442	4	2.72023	2.10733	0.00217871	2.51914	0.0112224	0.709293	0.900047	1.16182	0.922516	0.941401	0.580764	AT4G25550	AT4G25550.1	4	expressed protein
CATMA5a43320	12	1.53229	2	1.37056	4	3.72331	4	0.726255	2	0.894449	0.195056	0.00461699	2.51897	0.0191059	0.0479461	0.411541	1.88716	0.624344	0.699594	0.0105045	AT5G47370	AT5G47370.1	5	homeobox-leucine zipper protein 2 (HAT2) / HD-ZIP protein 2, identical to homeobox-leucine zipper protein HAT2 (HD-ZIP protein 2) (Arabidopsis thaliana) SP:P46601; contains Pfam profiles PF04618: HD-ZIP protein N terminus, PF02183: Homeobox associate
CATMA1a40570	10	0.43824	2	0.70414	4	0.24195	0	0.862964	4	1.60675	3.56671	0.000243933	2.51873	0.00248999	0.110553	1.81129	0.815956	0.272274	0.356677	0.0367831	AT1G49470	AT1G49470.1	1	expressed protein, contains Pfam profile PF04819: Family of unknown function (DUF716) (Plant viral-response family)
CATMA3a56470	6	0.23551	1	0.718435	2	0.364065	1	0.683787	2	3.05055	1.8782	0.000375875	2.51842	0.00342308	0.342973	0.64689	1.05067	0.301194	0.38733	0.199754	AT3G63290	AT3G63290.1	3	expressed protein
CATMA3a39055	11	6.67415	3	2.62972	3	3.98678	2	1.76694	3	0.394015	0.443199	1.02968e-05	2.51765	0.000384913	0.7534	1.67407	1.48829	0.00259059	0.00699034	0.634367	AT3G46060	ARA3	3	mRNA for small GTP-binding protein (ara-3), complete cds
CATMA2a00670	12	0.343207	2	0.876022	4	1.06248	2	2.37285	4	2.55246	2.23332	0.00121389	2.51108	0.0075701	0.838018	0.323026	0.369185	0.00024444	0.000934927	0.752303	AT2G01620	AT2G01620.1	2	expressed protein
CATMA3a01810	15	4.28625	4	2.01999	4	3.0386	4	1.13567	3	0.471272	0.373746	0.00093707	2.50524	0.00630007	0.701335	1.4106	1.77868	0.0397028	0.0715746	0.571702	AT3G02880	AT3G02880.1	3	leucine-rich repeat transmembrane protein kinase, putative, contains Pfam profiles: PF00069 Eukaryotic protein kinase domain, PF00560 Leucine Rich Repeat (5 copies)
CATMA1a60100	4	0.0630102	0	0.0463751	0	2.2944	2	0.549235	2	0.735993	0.239381	0.000369758	2.50486	0.00339595	0.0410522	0.0274627	0.0844359	8.61242e-10	4.23742e-08	0.00813242	AT1G70820	AT1G70820.1	1	phosphoglucomutase, putative / glucose phosphomutase, putative, similar to phosphoglucomutase GI:534981 from (Spinacia oleracea), phosphomannomutase (Pseudomonas aeruginosa) GI:150994; contains InterPro accession IPR006352: Phosphoglucosamine mutase
CATMA1a40070	10	2.93711	4	1.98849	4	1.04182	0	0.271221	2	0.677023	0.260334	0.000115717	2.50429	0.0015091	0.0450884	2.81921	7.33161	4.57833e-07	4.81138e-06	0.00945714	AT1G48930	AT1G48930.1	1	endo-1,4-beta-glucanase, putative / cellulase, putative, similar to endo-beta-1,4-glucanase GI:4972236 from (Fragaria x ananassa)
CATMA1a06820	11	1.22509	3	2.63964	4	0.307751	0	0.810254	4	2.15466	2.63282	7.48152e-05	2.50407	0.00118828	0.649725	3.98077	3.2578	1.61353e-06	1.32313e-05	0.510039	AT1G07750	AT1G07750.1	1	cupin family protein, similar to legumin (11S-globulin) from Ginkgo biloba (GI:949869), 11S globulin from Avena sativa (GI:472867)
CATMA2a15465	11	0.444608	2	0.796097	4	0.218718	1	0.691488	4	1.79056	3.16155	0.00847022	2.50105	0.0295483	0.476294	2.03279	1.15128	0.14902	0.216182	0.322852	AT2G16780	AT2G16780.1	2	WD-40 repeat protein (MSI2), contains 5 WD-40 repeats (PF0400); identical to WD-40 repeat protein MSI2 (SP:O22468) (Arabidopsis thaliana) WD-40 repeats (PF0400);
CATMA2a32670	13	4.11481	4	3.13469	3	32.1803	2	7.46355	4	0.761808	0.231929	0.00166838	2.50074	0.00926784	0.0654633	0.127867	0.420001	1.90517e-05	0.000106143	0.0171153	AT2G34530	AT2G34530.1	2	expressed protein
CATMA3a04870	5	0.450769	2	0.263175	1	0.6028	2	0.182568	0	0.583836	0.302866	1.06212e-05	2.49961	0.000390664	0.0681496	0.747792	1.44152	0.759895	0.814158	0.01814	AT3G05810	AT3G05810.1	3	expressed protein
CATMA4a26920	5	0.230125	1	0.502819	2	0.217858	0	0.563054	2	2.18498	2.5845	0.000813969	2.49751	0.00569478	0.782724	1.05631	0.89302	0.883623	0.913025	0.674669	AT4G25230	AT4G25230.1	4	zinc finger (C3HC4-type RING finger) family protein, similar to autocrine motility factor receptor (Mus musculus) GI:5931953; contains Pfam profiles PF00097: Zinc finger, C3HC4 type (RING finger), PF02845: CUE domain
CATMA3a18380	4	0.27137	0	0.510248	2	0.202905	0	0.609063	2	1.88026	3.00172	6.81644e-06	2.49672	0.000288537	0.159655	1.33743	0.837759	0.629014	0.703786	0.0640769	AT3G18770	AT3G18770.1	3	expressed protein
CATMA5a23440	4	2.37379	1	0.61576	3	0.258089	0	0.176343	0	0.2594	0.683265	0.00735382	2.49623	0.0265839	0.210217	9.19753	3.49182	3.13001e-05	0.000162662	0.0966329	AT5G25770	AT5G25770.1	5	expressed protein
CATMA5a53360	13	9.64868	3	3.29471	4	3.36213	3	1.74538	3	0.341468	0.519128	8.44005e-05	2.49602	0.00124861	0.325634	2.86981	1.88768	0.000104492	0.000442818	0.185401	AT5G57655	AT5G57655.1	5	xylose isomerase family protein, contains similarity to Xylose isomerase (EC 5.3.1.5) (Swiss-Prot:P22842) (Thermoanaerobacter ethanolicus)
CATMA3a46750	6	0.198133	0	0.0973965	0	6.89158	4	2.48688	2	0.49157	0.360858	5.54707e-05	2.49503	0.000986228	0.452241	0.02875	0.0391641	1.77326e-11	5.37438e-09	0.298907	AT3G53800	AT3G53800.1	3	armadillo/beta-catenin repeat family protein, contains Pfam profile: PF00514 armadillo/beta-catenin-like repeat
CATMA4a16270	13	1.01197	2	0.482536	3	8.47035	4	3.15416	4	0.476827	0.372377	0.000176713	2.49363	0.00202259	0.604609	0.119473	0.152984	3.46944e-08	6.21464e-07	0.45978	AT4G15530	AT4G15530.1	4	similar to pyruvate,orthophosphate dikinase [Flaveria brownii] (GB:CAA55784.1); similar to pyruvate,orthophosphate dikinase [Mesembryanthemum crystallinum] (GB:CAA55143.1); similar to cold stable pyruvate, orthophosphate dikinase (GB:AAA86940.1); sim
CATMA1a06850	12	2.13921	2	0.843536	4	2.31176	2	1.04284	4	0.394321	0.451101	0.00271149	2.49104	0.0131423	0.853909	0.925359	0.808885	0.539801	0.622506	0.774457	AT1G07820	AT1G07820.1	1	histone H4, identical to histone H4 from Lycopersicon esculentum GI:297150, Lolium temulentum SP|P02308, Acropora formosa GI:455652, Citrus jambhiri GI:16797797
CATMA1a06705	14	0.977844	3	1.83518	4	0.97125	3	2.90685	4	1.87676	2.99289	0.000463612	2.48978	0.0039031	0.369918	1.00679	0.63133	0.235106	0.316356	0.222234	AT1G07640	AT1G07640.1	1	Dof-type zinc finger domain-containing protein, identical to zinc finger protein OBP2 GI:5059394 from (Arabidopsis thaliana)
CATMA3a53720	7	0.336009	0	1.1159	4	0.223454	0	0.377836	3	3.32105	1.69089	6.95341e-06	2.48942	0.0002927	0.0530476	1.50371	2.95341	2.91219e-05	0.000152598	0.012245	AT3G60720	AT3G60720.1	3	receptor-like protein kinase-related, contains Pfam PF01657: Domain of unknown function, duplicated in 33kDa secretory proteins; weak similarity to receptor-like protein kinase homolog RK20-1 (GI:4530126) (Phaseolus vulgaris)
CATMA4a35825	14	1.04773	5	1.56191	5	0.211882	0	0.797622	4	1.49075	3.76447	0.000291833	2.48849	0.00286055	0.0705184	4.9449	1.95821	2.44009e-05	0.000132156	0.0191722	AT4G34000	ABF3	4	Encodes a protein with similarity to transcription factors that is expressed in response to stress and abscisic acid. Binds to ABA response elements.
CATMA1a09335	11	1.47613	2	0.516392	4	3.1849	2	1.62593	3	0.349828	0.510512	8.22501e-06	2.48527	0.000335059	0.257576	0.463477	0.317597	2.79073e-06	2.04699e-05	0.130199	AT1G10500	AT1G10500.1	1	Involved in chloroplast Fe-S cluster assembly. Located in the chloroplast stroma. Expressed preferentially in green tissues.
CATMA1a38540	9	0.364301	2	0.616479	3	0.231752	0	0.766355	4	1.69222	3.30679	0.000217595	2.48435	0.00227409	0.161727	1.57195	0.804429	0.491078	0.576973	0.0653994	AT1G47570	AT1G47570.1	1	zinc finger (C3HC4-type RING finger) family protein, contains Pfam PF00097: Zinc finger, C3HC4 type (RING finger)
CATMA3a48270	10	0.674536	2	1.81414	4	0.367534	0	0.76443	4	2.68946	2.07989	0.006122	2.48382	0.0233567	0.750086	1.8353	2.37319	0.0149909	0.0313255	0.629207	AT3G55260	AT3G55260.1	3	glycosyl hydrolase family 20 protein, similar to beta-hexosaminidase A SP:P13723 from (Dictyostelium discoideum)
CATMA1a45680	5	0.652082	1	1.23405	3	0.0906098	0	0.26756	1	1.89247	2.95288	0.00583957	2.4824	0.0226788	0.554829	7.19659	4.61222	1.88273e-05	0.00010528	0.404131	AT1G54540	AT1G54540.1	1	expressed protein
CATMA2a28490	10	1.00309	3	1.55882	4	0.0980661	0	0.352122	3	1.55402	3.59066	0.00497609	2.48025	0.0202382	0.245486	10.2287	4.42693	6.25147e-06	4.13689e-05	0.120491	AT2G30210	AT2G30210.1	2	putative laccase, a member of laccase family of genes (17 members in Arabidopsis).
CATMA4a25700	7	0.073938	1	0.13975	1	0.21753	2	0.639234	3	1.89009	2.93861	0.00235624	2.47359	0.0118705	0.496423	0.339898	0.218621	8.20438e-05	0.000363111	0.342589	AT4G23940	AT4G23940.1	4	FtsH protease, putative, contains similarity to zinc dependent protease GI:7650138 from (Arabidopsis thaliana)
CATMA1a54090	10	0.89279	2	1.31706	3	0.421314	1	1.58545	4	1.47522	3.7631	0.00116996	2.47285	0.00738611	0.115927	2.11906	0.830716	0.188222	0.262419	0.0394429	AT1G64790	AT1G64790.1	1	translational activator family protein, similar to HsGCN1 (Homo sapiens) GI:2282576
CATMA5a58040	9	0.640796	2	0.998093	4	0.264435	0	0.93795	3	1.55758	3.547	7.64203e-05	2.46591	0.00119636	0.0608993	2.42327	1.06412	0.00694204	0.0162295	0.0153312	AT5G62440	AT5G62440.1	5	expressed protein
CATMA5a39390	9	2.30291	2	2.54178	4	0.569358	0	2.8479	3	1.10372	5.00194	0.00703117	2.46487	0.0257368	0.05783	4.04475	0.892511	0.0312963	0.0584646	0.0141045	AT5G43560	AT5G43560.1	5	meprin and TRAF homology domain-containing protein / MATH domain-containing protein, weak similarity to ubiquitin-specific protease 12 (Arabidopsis thaliana) GI:11993471; contains Pfam profile PF00917: MATH domain
CATMA1a68630	12	1.71211	4	2.56465	4	0.212478	0	0.78135	4	1.49795	3.67732	0.00138414	2.46164	0.00824179	0.135598	8.05781	3.28233	4.0801e-06	2.83363e-05	0.050234	NA	NA	NA	NA
CATMA5a04790	6	1.28043	3	0.412514	2	0.337221	0	0.190772	1	0.322167	0.565718	0.0072021	2.45596	0.0261845	0.459288	3.79701	2.16234	0.0017733	0.00506265	0.306232	AT5G05600	AT5G05600.1	5	oxidoreductase, 2OG-Fe(II) oxygenase family protein, similar to flavonol synthase (Citrus unshiu)(gi:4126403), leucoanthocyanidin dioxygenase (Daucus carota)(gi:5924383); contains PF03171 2OG-Fe(II) oxygenase superfamily domain
CATMA1a29980	12	0.69135	2	2.07694	4	0.327299	2	0.596057	4	3.00418	1.82114	0.000894771	2.45181	0.00609136	0.368844	2.11229	3.48446	0.00024274	0.00093032	0.221248	AT1G31770	AT1G31770.1	1	ABC transporter family protein, contains Pfam profile: PF00005: ABC transporter
CATMA5a00650	5	0.23289	0	0.97139	3	1.77654	1	2.3291	1	4.17103	1.31103	0.00593466	2.45111	0.0228839	0.121315	0.131092	0.417067	9.81506e-05	0.000421122	0.0422606	AT5G01590	AT5G01590.1	5	expressed protein
CATMA3a47350	13	3.078	3	4.72833	4	0.80299	2	2.85656	4	1.53617	3.5574	0.00177469	2.45016	0.00972999	0.172269	3.83318	1.65526	0.000949402	0.00297257	0.0716291	AT3G54420	AT3G54420.1	3	class IV chitinase (CHIV), almost identical to class IV chitinase from GI:2597826 (Arabidopsis thaliana)
CATMA3a56040	15	0.979816	3	0.691407	4	2.4002	4	0.626265	4	0.705649	0.260922	0.00144284	2.44128	0.00841407	0.101633	0.408223	1.10402	0.0767262	0.124567	0.032482	AT3G62880	AT3G62880.1	3	mitochondrial import inner membrane translocase subunit Tim17/Tim22/Tim23 family protein, contains PFam PF02466: Mitochondrial import inner membrane translocase subunit Tim17
CATMA2a31570	15	4.13453	4	3.19091	3	6.4439	4	1.53754	4	0.771772	0.238605	0.00630346	2.44106	0.023737	0.118377	0.64162	2.07533	0.586416	0.664597	0.0408079	AT2G33410	AT2G33410.1	2	heterogeneous nuclear ribonucleoprotein, putative / hnRNP, putative
CATMA1a64680	15	3.07929	3	2.35329	4	70.0799	4	16.94	4	0.764232	0.241725	0.00068907	2.43648	0.00507394	0.0449695	0.0439397	0.138919	1.11067e-08	2.81457e-07	0.00939887	AT1G75350	AT1G75350.1	1	ribosomal protein L31 family protein, similar to SP:O46917 from (Guillardia theta)
CATMA2a45270	14	0.408674	2	0.304665	4	24.1896	4	5.99815	4	0.745495	0.247964	0.00168444	2.43553	0.00932966	0.0772044	0.0168946	0.0507931	1.0321e-09	4.68279e-08	0.0222025	AT2G46820	AT2G46820.1	2	expressed protein
CATMA1a67980	4	0.114086	1	0.353378	3	0.108382	0	0.189281	0	3.09747	1.74643	0.000978222	2.4355	0.00649605	0.304522	1.05263	1.86695	0.108696	0.16645	0.167334	AT1G78880	AT1G78880.1	1	balbiani ring 1-related / BR1-related, contains weak similarity to BR1 (Chironomus tentans) gi|7042|emb|CAA45607
CATMA2a40460	7	0.583435	2	0.343373	1	1.71919	2	0.541187	2	0.588536	0.314792	0.00495543	2.43233	0.0201759	0.375218	0.339366	0.634481	0.00873805	0.0197754	0.226705	AT2G42070	AT2G42070.1	2	MutT/nudix family protein, similar to SP|Q58549 ADP-ribose pyrophosphatase (EC 3.6.1.13) {Methanococcus jannaschii}; contains Pfam profile PF00293: NUDIX domain
CATMA4a22740	11	1.25483	2	2.44813	3	0.666988	2	1.84526	4	1.95096	2.76655	0.000171739	2.43227	0.00198062	0.441868	1.88134	1.32671	0.013173	0.0280292	0.288844	AT4G21150	AT4G21150.1	4	ribophorin II (RPN2) family protein, contains Pfam domain PF05817: Ribophorin II (RPN2)
CATMA1a51560	4	1.33193	2	0.694702	2	0.789745	0	0.281083	0	0.521576	0.355916	0.00162771	2.42944	0.00916281	0.529921	1.68653	2.47152	0.00500277	0.0122198	0.376826	AT1G62420	AT1G62420.1	1	expressed protein, contains Pfam profile PF04720: Protein of unknown function (DUF506)
CATMA3a06150	12	0.39121	2	1.07569	4	0.445516	2	0.872736	4	2.74966	1.95893	0.0008746	2.42932	0.00598888	0.545379	0.878104	1.23255	0.839943	0.877101	0.393649	AT3G06960	AT3G06960.1	3	expressed protein
CATMA4a38290	13	2.02659	3	3.52943	4	0.723266	2	2.23435	4	1.74156	3.08925	0.00430334	2.42764	0.0181583	0.407352	2.802	1.57962	0.00914414	0.0205777	0.254992	AT4G36720	AT4G36720.1	4	similar to ABA-responsive protein (HVA22b) [Arabidopsis thaliana] (TAIR:At5g62490.1); similar to ABA-responsive protein (HVA22d) [Arabidopsis thaliana] (TAIR:At4g24960.1); similar to unnamed protein product [Tetraodon nigroviridis] (GB:CAG10310.1); c
CATMA1b69120	12	1.23751	2	2.08949	4	0.523962	2	1.66503	4	1.68846	3.17777	0.000811142	2.42372	0.0056855	0.245636	2.36183	1.25493	0.0141017	0.0297381	0.120756	AT1G79940	AT1G79940.1	1	DNAJ heat shock N-terminal domain-containing protein / sec63 domain-containing protein, similar to SP|Q9UGP8 Translocation protein SEC63 homolog {Homo sapiens}; contains Pfam profiles PF00226 DnaJ domain, PF02889 Sec63 domain
CATMA1a25270	11	0.454405	2	0.293607	3	1.37419	3	0.397615	3	0.646134	0.289346	0.0018029	2.41923	0.00982773	0.185928	0.330672	0.738419	0.00575578	0.0138537	0.08029	AT1G27050	AT1G27050.1	1	Encodes a homeodomain leucine zipper class I (HD-Zip I) protein.
CATMA2a29310	12	1.99271	2	1.29949	4	2.35977	4	0.677091	2	0.652121	0.286931	0.000606572	2.41801	0.00469137	0.123625	0.844453	1.91922	0.209391	0.2869	0.0435797	AT2G31090	AT2G31090.1	2	expressed protein
CATMA5a56360	12	2.58929	3	3.97508	4	0.79384	2	2.7608	3	1.5352	3.47778	0.000728097	2.4166	0.00526786	0.132478	3.26173	1.43983	0.00133623	0.00399078	0.0484602	AT5G60640	AT5G60640.1	5	Encodes a protein disulfide isomerase-like (PDIL) protein, a member of a multigene family within the thioredoxin (TRX) superfamily.
CATMA2a45900	11	0.252333	2	0.860631	4	0.622878	1	0.974843	4	3.4107	1.56506	0.00164371	2.41629	0.00923916	0.192853	0.405108	0.88284	0.0289931	0.054781	0.084833	AT2G47440	AT2G47440.1	2	DNAJ heat shock N-terminal domain-containing protein, contains Pfam profiles PF00226: DnaJ domain, PF00515: TPR Domain; similar to GP|2104534|AF001308 (T10M13.11)
CATMA4a36960	4	0.59417	2	0.174709	0	0.309996	1	0.197948	1	0.294039	0.638548	0.00186812	2.41305	0.0100758	0.201311	1.9167	0.882603	0.236179	0.317461	0.0907056	AT4G35230	AT4G35230.1	4	protein kinase family protein, contains protein kinase domain, Pfam:PF00069
CATMA5a57380	12	3.19391	3	0.946705	4	1.00806	1	0.641136	4	0.296409	0.636009	0.000262154	2.40722	0.00261886	0.112731	3.16837	1.47661	0.000500926	0.00172285	0.0378493	AT5G61780	AT5G61780.1	5	tudor domain-containing protein / nuclease family protein, contains Pfam domains PF00567: Tudor domain and PF00565: Staphylococcal nuclease homologue
CATMA2a25640	13	2.55251	3	1.68091	3	4.39137	4	1.25839	3	0.658532	0.28656	0.000159631	2.40576	0.00188508	0.0711892	0.581257	1.33576	0.42834	0.515408	0.0194767	AT2G27260	AT2G27260.1	2	expressed protein
CATMA4a38580	8	0.190053	2	0.0673069	0	0.83572	2	0.445821	4	0.354147	0.533457	0.000586006	2.40413	0.00457797	0.432073	0.227413	0.150973	7.3167e-07	6.991e-06	0.277822	AT4G37000	ACD2	4	Mutants have spontaneous spreading cell death lesions and constitutive activation of defenses in the absence of pathogen infection. Its predicted product shows similarity to red chlorophyll catabolite reductase, which catalyzes one step in the break
CATMA4a26820	6	0.690441	1	0.582382	1	3.90013	2	0.876455	2	0.843493	0.224725	0.00495261	2.39932	0.0201752	0.0683439	0.177031	0.664475	0.000837581	0.00268227	0.0182396	AT4G25130	AT4G25130.1	4	peptide methionine sulfoxide reductase, putative, strong similarity to SP|P54151 Peptide methionine sulfoxide reductase (EC 1.8.4.6) {Brassica napus}; contains Pfam profile PF01625: Peptide methionine sulfoxide reductase
CATMA4a00783	7	3.52032	4	1.16037	0	1.98252	2	1.14244	1	0.32962	0.576257	0.0027027	2.39634	0.0131254	0.378227	1.77568	1.01569	0.206231	0.283442	0.229622	AT4G00720	AT4G00720.1	4	shaggy-related protein kinase theta / ASK-theta (ASK8), identical to shaggy-related protein kinase theta (ASK-theta) (Arabidopsis thaliana) SWISS-PROT:Q96287
CATMA5a23300	8	0.448068	0	0.69181	4	0.243851	0	0.830632	4	1.54398	3.40631	3.94299e-05	2.39487	0.000809162	0.0494525	1.83747	0.832872	0.132257	0.195801	0.0109974	AT5G25520	AT5G25520.1	5	transcription elongation factor-related, contains weak similarity to transcription elongation factors
CATMA1a61700	5	0.957448	2	0.58678	0	2.02303	3	0.628542	0	0.612858	0.310693	0.00358988	2.39281	0.015944	0.302054	0.473274	0.933557	0.100879	0.156503	0.165178	AT1G72480	AT1G72480.1	1	expressed protein
CATMA1a02030	13	1.25511	3	0.691375	3	1.31063	4	0.453615	3	0.55085	0.346105	6.68571e-05	2.39099	0.00112823	0.245861	0.957635	1.52414	0.199382	0.275226	0.12094	AT1G03140	AT1G03140.1	1	splicing factor Prp18 family protein, contains Pfam profile: PF02840 Prp18 domain
CATMA1a54550	7	0.303889	2	0.183633	0	2.2723	2	0.717883	3	0.604275	0.315927	0.00109872	2.38906	0.00704318	0.245636	0.133736	0.255798	1.59221e-06	1.30848e-05	0.120759	AT1G65260	AT1G65260.1	1	PspA/IM30 family protein, contains Pfam PF04012: PspA/IM30 family profile; similar to Membrane-associated 30 kDa protein, chloroplast precursor (M30) (Swiss-Prot:Q03943) (Pisum sativum); similar to phage shock protein A (GI:28806161) (Vibrio parahaem
CATMA3a08700	5	1.10968	2	0.290806	1	0.45419	0	0.331013	2	0.262064	0.728798	0.00468705	2.38842	0.019322	0.141274	2.4432	0.878535	0.136039	0.200305	0.0536117	AT3G09830	AT3G09830.1	3	protein kinase, putative, similar to protein kinase (Lophopyrum elongatum) gi|13022177|gb|AAK11674
CATMA5a45540	10	0.749347	3	0.506576	3	1.32235	4	0.374647	0	0.676023	0.28332	0.00050928	2.38435	0.00410512	0.0942227	0.56668	1.35214	0.46299	0.549611	0.0291635	AT5G49550	AT5G49550.1	5	expressed protein
CATMA5a00270	4	0.131157	0	0.225399	3	0.0841808	0	0.255403	1	1.71854	3.03398	0.000107291	2.3824	0.00144652	0.178554	1.55804	0.882523	0.297303	0.383171	0.0756209	AT5G01230	AT5G01230.1	5	FtsJ-like methyltransferase family protein, contains Pfam profile: PF01728 FtsJ-like methyltransferase
CATMA3a13080	10	0.272931	2	0.568604	4	0.216323	0	0.541267	4	2.08333	2.50213	1.08008e-06	2.38204	8.90614e-05	0.490564	1.26168	1.05051	0.149793	0.217013	0.336797	AT3G13860	AT3G13860.1	3	chaperonin, putative, similar to SWISS-PROT:P29197- chaperonin CPN60, mitochondrial precursor (HSP60) (Arabidopsis thaliana) ; contains Pfam:PF00118 domain, TCP-1/cpn60 chaperonin family
CATMA3a15300	4	0.370261	0	0.271639	0	2.87608	2	0.752593	2	0.733641	0.261673	0.00118638	2.38101	0.00744142	0.0762699	0.128738	0.360937	4.56366e-06	3.13456e-05	0.0217022	AT3G15900	AT3G15900.1	3	expressed protein
CATMA5a62290	11	1.25938	2	3.29734	4	1.19897	1	2.38378	4	2.61822	1.9882	8.92207e-05	2.38005	0.00128288	0.508245	1.05039	1.38324	0.21604	0.294519	0.354906	AT5G66860	AT5G66860.1	5	expressed protein
CATMA2a34470	8	0.74691	2	1.20714	4	0.10338	0	0.331294	2	1.61618	3.20462	0.00634786	2.37274	0.0238526	0.337119	7.22489	3.64371	2.68549e-05	0.000143498	0.194788	AT2G36290	AT2G36290.1	2	hydrolase, alpha/beta fold family protein, low similarity to 2-hydroxy-6-oxo-6-phenylhexa-2,4-dienoate hydrolase (Rhodococcus sp. RHA1) GI:8978311; contains Pfam profile PF00561: hydrolase, alpha/beta fold family
CATMA4a01490	13	2.24775	3	3.51579	4	1.10425	2	3.65141	4	1.56414	3.30668	4.25396e-05	2.37075	0.000833828	0.0591389	2.03554	0.962858	0.0250309	0.0482471	0.0146969	AT4G01290	AT4G01290.1	4	expressed protein
CATMA1a32430	12	0.835728	2	2.28357	4	0.808425	2	1.52952	4	2.73243	1.89197	8.16122e-05	2.37007	0.00123099	0.363584	1.03377	1.493	0.149842	0.217044	0.216989	AT1G34130	AT1G34130.1	1	oligosaccharyl transferase STT3 subunit, putative, similar to SP|P39007 Oligosaccharyl transferase STT3 subunit {Saccharomyces cerevisiae}; contains Pfam profile PF02516: Oligosaccharyl transferase STT3 subunit
CATMA1a63350	5	0.372177	2	0.542593	2	0.170404	1	0.603616	0	1.45789	3.54225	0.00397562	2.36855	0.0172357	0.183642	2.18408	0.898905	0.169991	0.240977	0.0787755	AT1G73980	AT1G73980.1	1	phosphoribulokinase/uridine kinase family protein, weak similarity to SP|Q59190 Uridine kinase (EC 2.7.1.48) (Uridine monophosphokinase) (Cytidine monophosphokinase) {Borrelia burgdorferi}; contains Pfam profile PF00485: Phosphoribulokinase / Uridine
CATMA5a50880	11	0.300822	2	0.609989	4	0.337086	1	0.858152	4	2.02774	2.54579	0.00032433	2.36799	0.0030819	0.64355	0.892418	0.710818	0.19315	0.268187	0.503832	AT5G55120	AT5G55120.1	5	expressed protein, strong similarity to unknown protein (pir||T04808)
CATMA3a12360	10	1.06756	2	2.17794	3	0.714203	1	1.8056	4	2.04011	2.52814	2.66127e-05	2.36672	0.000636103	0.557459	1.49476	1.20621	0.0360685	0.0661202	0.407371	AT3G13235	AT3G13235.1	3	ubiquitin family protein, contains INTERPRO:IPR000626 ubiquitin domain
CATMA2a45530	8	0.908932	2	0.539756	3	1.43483	0	0.468693	3	0.593835	0.326654	3.39844e-05	2.36603	0.000748546	0.112731	0.633478	1.15162	0.241969	0.323693	0.0378794	AT2G47060	AT2G47060.1	2	serine/threonine protein kinase, putative, similar to Pto kinase interactor 1 (Pti1)(Lycopersicon esculentum) gi|3668069|gb|AAC61805
CATMA5a54700	13	10.5401	4	5.58481	4	12.0776	2	4.43665	3	0.529862	0.367346	0.000182967	2.3611	0.00206736	0.409723	0.872703	1.25879	0.765292	0.818205	0.256962	AT5G58950	AT5G58950.1	5	protein kinase family protein, concontains protein kinase domain, Pfam:PF00069
CATMA5a12180	10	0.326089	2	0.942073	3	0.443561	1	0.786666	4	2.889	1.77352	7.92427e-05	2.35719	0.00121114	0.224079	0.735162	1.19755	0.656853	0.728373	0.106524	AT5G13960	AT5G13960.1	5	SET domain-containing protein (SUVH4), identical to SUVH4 (Arabidopsis thaliana) GI:13517749; contains Pfam profiles PF00856: SET domain, PF05033: Pre-SET motif, PF02182: YDG/SRA domain; identical to cDNA SUVH4 (SUVH4) GI:13517748
CATMA4a13310	6	0.284006	0	0.106174	0	0.773356	2	0.404509	4	0.373845	0.523057	0.00141174	2.35445	0.00829658	0.562702	0.367239	0.262477	7.1326e-05	0.000323035	0.412717	AT4G13200	AT4G13200.1	4	expressed protein, hypothetical protein sll1769 - Synechocystis sp,PID:d1018406
CATMA4a01510	8	0.764209	1	0.546827	0	11.897	3	3.25792	4	0.715547	0.273845	0.000728615	2.35145	0.00526786	0.0750391	0.0642356	0.167846	3.05826e-08	5.67952e-07	0.0211441	AT4G01310	AT4G01310.1	4	ribosomal protein L5 family protein, contains Pfam profiles PF00673: ribosomal L5P family C-terminus, PF00281: ribosomal protein L5
CATMA2a00260	10	1.69866	3	1.10866	3	2.1983	2	0.660005	2	0.652667	0.300235	0.00505357	2.35142	0.0204545	0.255845	0.772715	1.67977	0.593942	0.671566	0.128919	AT2G01180	AT2G01180.1	2	phosphatidic acid phosphatase family protein / PAP2 family protein, similar to phosphatidic acid phosphatase 2a2 (Cavia porcellus) GI:3641336; contains Pfam profile PF01569 PAP2 superfamily
CATMA3a22995	13	2.99696	4	2.27712	3	13.8476	4	3.58298	2	0.75981	0.258745	0.00515115	2.34669	0.0207167	0.12294	0.216425	0.635537	0.00131892	0.00394998	0.0432244	AT3G23050	AT3G23050.1	3	auxin-responsive protein / indoleacetic acid-induced protein 7 (IAA7), identical to SP|Q38825|AXI7_ARATH Auxin-responsive protein IAA7 (Indoleacetic acid-induced protein 7)
CATMA3a12910	14	4.03666	3	2.76521	4	3.94337	4	1.13248	3	0.685025	0.287185	0.00124415	2.34572	0.00769761	0.125494	1.02366	2.44174	0.0358383	0.0657657	0.0445863	AT3G13720	AT3G13720.1	3	prenylated rab acceptor (PRA1) family protein, contains Pfam profile PF03208: Prenylated rab acceptor (PRA1)
CATMA3a49870	12	3.22301	2	2.26011	4	4.47118	4	1.25506	2	0.701242	0.280701	0.000115918	2.34491	0.00150912	0.0416809	0.720842	1.8008	0.386302	0.474471	0.00829547	AT3G56880	AT3G56880.1	3	VQ motif-containing protein, contains PF05678: VQ motif
CATMA3a52790	13	2.27548	3	4.3862	4	1.13141	2	2.97896	4	1.9276	2.63297	1.2936e-06	2.34349	9.90064e-05	0.236783	2.01119	1.47239	6.97572e-05	0.000318021	0.114501	AT3G59770	AT3G59770.1	3	sacI homology domain-containing protein / WW domain-containing protein, contains Pfam profiles PF00397: WW domain, PF02383: SacI homology domain; identical to cDNA SAC domain protein 9 (SAC9) GI:31415734
CATMA3b50480	9	0.36459	1	0.677959	4	0.102828	0	0.280323	4	1.85951	2.72615	0.000607272	2.34179	0.00469137	0.452471	3.54564	2.41849	5.38281e-05	0.000253799	0.299239	AT3G57480	AT3G57480.1	3	zinc finger (C2H2 type, AN1-like) family protein, contains Pfam domain, PF00096: Zinc finger, C2H2 type; contains Pfam domain, PF01428: AN1-like Zinc finger
CATMA3a07740	8	0.347179	0	0.263674	0	11.1851	4	2.90728	4	0.759475	0.259925	0.00135325	2.34076	0.00814689	0.0675037	0.0310395	0.0906944	3.85313e-09	1.24554e-07	0.0179072	AT3G08920	AT3G08920.1	3	rhodanese-like domain-containing protein, contains rhodanese-like domain PF:00581
CATMA1a50870	16	5.59888	4	3.74631	4	7.18289	4	2.12049	4	0.669118	0.295214	0.000100713	2.33983	0.00139507	0.057762	0.779474	1.76672	0.28356	0.368816	0.0140711	AT1G61790	AT1G61790.1	1	OST3/OST6 family protein, weak similarity to SP|Q13454 N33 protein {Homo sapiens}; contains Pfam profile PF04756: OST3 / OST6 family
CATMA4a12170	11	5.06303	3	2.62282	2	2.5137	2	0.95978	4	0.518034	0.381819	6.9445e-05	2.33792	0.00114096	0.439298	2.01417	2.73273	4.32542e-05	0.000211035	0.286242	AT4G12040	AT4G12040.1	4	zinc finger (AN1-like) family protein, contains Pfam domains, PF01428: AN1-like Zinc finger and PF01754: A20-like zinc finger
CATMA5a09590	5	0.355404	0	0.620543	4	0.0681941	0	0.197233	1	1.74602	2.89224	1.55069e-05	2.33625	0.000487184	0.13703	5.21166	3.14623	4.85832e-08	7.84894e-07	0.0513148	AT5G10850	AT5G10850.1	5	expressed protein
CATMA4a14980	6	0.14749	0	0.434937	2	0.500776	0	0.857098	4	2.94892	1.71154	0.000102374	2.33548	0.00140778	0.186153	0.294524	0.507453	2.29749e-05	0.000125238	0.0804952	AT4G14605	AT4G14605.1	4	mitochondrial transcription termination factor-related / mTERF-related, contains Pfam profile PF02536: mTERF
CATMA4a39100	6	1.34288	2	0.787706	0	1.59721	3	0.539574	1	0.586579	0.337823	1.26696e-05	2.33527	0.000426432	0.101633	0.840767	1.45987	0.38717	0.475152	0.0325229	AT4G37540	AT4G37540.1	4	LOB domain protein 39 / lateral organ boundaries domain protein 39 (LBD39), identical to SP|Q9SZE8 LOB domain protein 39 {Arabidopsis thaliana}
CATMA1a00900	15	2.24874	3	1.50589	4	3.24608	4	0.961855	4	0.66966	0.296312	0.000359719	2.33331	0.00332389	0.0942378	0.692755	1.56561	0.809445	0.853132	0.0292029	AT1G01910	AT1G01910.1	1	anion-transporting ATPase, putative, similar to SP|O43681 Arsenical pump-driving ATPase (EC 3.6.3.16) (Arsenite-translocating ATPase) (Arsenical resistance ATPase) (Arsenite-transporting ATPase) (ARSA) (ASNA-I) {Homo sapiens}; contains Pfam profile P
CATMA5a52160	11	0.538888	2	0.896052	4	0.190011	1	0.575503	4	1.66278	3.02879	0.00595448	2.33234	0.0229487	0.390151	2.83608	1.55699	0.00984751	0.0220037	0.239867	AT5G56350	AT5G56350.1	5	pyruvate kinase, putative, similar to pyruvate kinase, cytosolic isozyme (Nicotiana tabacum) SWISS-PROT:Q42954
CATMA5a01930	11	0.510648	2	1.9269	4	1.25946	1	1.6809	4	3.77343	1.33462	0.000338166	2.33231	0.00317901	0.0402011	0.405449	1.14634	0.0370816	0.067654	0.00791607	AT5G02850	AT5G02850.1	5	hydroxyproline-rich glycoprotein family protein
CATMA1a64550	7	0.448517	2	0.765939	2	0.925781	0	2.73015	3	1.70771	2.94902	0.000556481	2.3323	0.00441977	0.271833	0.484474	0.280548	9.22922e-05	0.000399599	0.141746	AT1G75210	AT1G75210.1	1	5' nucleotidase family protein, contains Pfam profile: PF05761 5' nucleotidase family
CATMA3a23330	15	1.55949	3	0.874327	4	6.75481	4	2.39344	4	0.560648	0.354331	0.00100925	2.33166	0.00663032	0.395682	0.230872	0.365302	2.54273e-05	0.000136887	0.244292	AT3G23400	AT3G23400.1	3	plastid-lipid associated protein PAP / fibrillin family protein, contains Pfam profile PF04755: PAP_fibrillin
CATMA1a39710	10	2.4979	2	2.88104	4	0.491254	0	2.13999	4	1.15338	4.35617	0.00447365	2.32893	0.0186759	0.0576854	5.08475	1.34629	0.0013294	0.00397351	0.0140388	AT1G48600	AT1G48600.1	1	phosphoethanolamine N-methyltransferase 2, putative (NMT2), very similar to |PEM2_ARATH Putative phosphoethanolamine N-methyltransferase 2 (EC 2.1.1.103) (SP:Q944H0){Arabidopsis thaliana}; very similar to Halotolerance protein Hal3b (SP:P94063)(Arabi
CATMA5a50390	15	12.0529	4	8.11535	4	18.1666	3	5.37063	4	0.673313	0.295632	0.00320866	2.32878	0.0147704	0.194545	0.663463	1.51106	0.995503	0.997076	0.0858854	AT5G54540	AT5G54540.1	5	expressed protein
CATMA5a56990	10	3.59132	3	4.40493	4	0.334907	0	1.36937	3	1.22655	4.08881	0.0023948	2.32628	0.0119947	0.0583405	10.7233	3.21675	2.24395e-06	1.72964e-05	0.0143522	AT5G61340	AT5G61340.1	5	expressed protein
CATMA3a48170	10	0.510631	2	0.745023	4	0.209803	0	0.721116	4	1.45903	3.43711	0.000558051	2.3262	0.00442296	0.0945513	2.43386	1.03315	0.0207663	0.0412225	0.0293624	AT3G55160	AT3G55160.1	3	expressed protein
CATMA5a21050	9	0.43788	2	1.10117	4	0.31359	1	0.624339	2	2.51478	1.99094	0.00415705	2.32389	0.0178055	0.740874	1.39635	1.76374	0.071806	0.117758	0.618161	AT5G23535	AT5G23535.1	5	KOW domain-containing protein, simlar to SP|P12876 50S ribosomal protein L24 (BL23) (12 kDa DNA-binding protein) (HPB12) {Bacillus subtilis}; contains Pfam profile PF00467: KOW motif
CATMA5a56880	12	4.176	3	2.71139	3	5.30556	2	1.63224	4	0.649279	0.307647	1.47705e-05	2.32374	0.000470235	0.0374912	0.787099	1.66115	0.267946	0.351737	0.00713506	AT5G61230	AT5G61230.1	5	ankyrin repeat family protein, contains ankyrin repeats, Pfam:PF00023
CATMA4a40330	5	0.385969	2	0.103307	1	0.194648	0	0.145418	2	0.267657	0.747083	0.000308349	2.3222	0.00297626	0.0397255	1.98291	0.710417	0.307918	0.395065	0.00777956	AT4G38900	AT4G38900.1	4	bZIP protein, vsf-1 protein, Lycopersicon esculentum, PIR2:S52203
CATMA3a02450	6	1.23755	2	2.0004	3	0.10638	0	0.329023	1	1.61642	3.09291	0.000275515	2.32177	0.00271114	0.158899	11.6333	6.07983	1.38363e-08	3.21587e-07	0.0635427	AT3G03520	AT3G03520.1	3	phosphoesterase family protein, low similarity to SP|P95246 Phospholipase C 2 precursor (EC 3.1.4.3) {Mycobacterium tuberculosis}; contains Pfam profile PF04185: Phosphoesterase family
CATMA3a18210	10	0.976211	2	1.65703	4	0.547904	0	1.61346	4	1.69741	2.94479	8.31933e-06	2.3215	0.000337089	0.0874302	1.78172	1.027	0.0167386	0.0344174	0.0263108	AT3G18600	AT3G18600.1	3	DEAD/DEAH box helicase, putative, non-consensus acceptor splice site AT at exon 2; similar to DEAD box helicase protein GB:NP_006764 from (Homo sapiens), contains Pfam profile: PF00270 DEAD/DEAH box helicase
CATMA1a43580	4	0.150621	1	0.090718	1	0.606721	0	0.202252	2	0.602293	0.333353	0.005041	2.31634	0.0204255	0.380155	0.248254	0.448539	0.000531195	0.00181231	0.231093	AT1G52550	AT1G52550.1	1	expressed protein
CATMA4a30140	11	0.900966	2	1.4527	4	0.446965	1	1.38007	4	1.61238	3.08765	0.00203458	2.3157	0.0107205	0.268156	2.01574	1.05262	0.0910492	0.143845	0.138555	AT4G28480	AT4G28480.1	4	DNAJ heat shock family protein, contains Pfam profile PF00226: DnaJ domain; ; similar to DnaJ homolog subfamily B member 1 (Heat shock 40 kDa protein 1) (Heat shock protein 40) (HSP40) (DnaJ protein homolog 1) (HDJ-1) (Swiss-Prot:P25685) (Homo sapien
CATMA4a18870	10	0.764874	2	0.278904	2	2.61384	2	1.44152	4	0.364641	0.551495	1.117e-05	2.31403	0.000404954	0.198486	0.292625	0.19348	2.24038e-08	4.49083e-07	0.0887777	AT4G17840	AT4G17840.1	4	expressed protein
CATMA5a31080	11	1.10811	1	0.723327	3	4.19552	4	1.29316	3	0.652757	0.308224	0.00123127	2.31333	0.00764697	0.174449	0.264117	0.559349	0.000304507	0.00112761	0.0729155	AT5G35735	AT5G35735.1	5	auxin-responsive family protein, similar to auxin-induced protein AIR12 GI:11357190 (Arabidopsis thaliana)
CATMA5a38510	6	0.127458	0	0.358992	3	0.443186	0	0.78202	3	2.81656	1.76454	0.00258861	2.31323	0.0127198	0.444183	0.287594	0.459058	0.000446497	0.00156192	0.291002	AT5G42720	AT5G42720.1	5	glycosyl hydrolase family 17 protein, similar to glucan endo-1,3-beta-glucosidase precursor SP:P52409 from (Triticum aestivum)
CATMA5a20700	12	0.903668	2	0.504707	4	1.79926	2	0.649987	4	0.558509	0.361253	1.41151e-07	2.30926	2.13901e-05	0.0519846	0.502246	0.776488	3.3634e-05	0.000172484	0.0118134	AT5G23210	AT5G23210.1	5	similar to serine carboxypeptidase S10 family protein [Arabidopsis thaliana] (TAIR:At5g08260.1); similar to OSJNBa0038O10.8 [Oryza sativa (japonica cultivar-group)] (GB:XP_473236.1); contains InterPro domain Esterase/lipase/thioesterase (InterPro:IPR
CATMA4a33460	5	0.77545	2	1.39641	2	0.386557	0	1.06333	1	1.80078	2.75077	2.42239e-07	2.30846	3.11093e-05	0.0671488	2.00604	1.31324	4.09161e-05	0.000203559	0.0177681	AT4G31810	AT4G31810.1	4	enoyl-CoA hydratase/isomerase family protein, similar to CHY1 (gi:8572760); contains Pfam profile PF00388 enoyl-CoA hydratase/isomerase family protein
CATMA3a26364	15	2.30149	3	1.30386	4	9.79422	4	3.50154	4	0.566529	0.357511	0.000106634	2.30372	0.0014428	0.256028	0.234984	0.372367	1.72557e-06	1.3924e-05	0.129054	AT3G26580	AT3G26580.1	3	expressed protein
CATMA1a01910	7	0.159914	0	0.452047	3	0.262747	0	0.457774	4	2.82682	1.74226	0.000373617	2.30014	0.00341746	0.300065	0.608623	0.987491	0.144527	0.210795	0.163676	AT1G03040	AT1G03040.1	1	basic helix-loop-helix (bHLH) family protein, component of the pyruvate dehydrogenase complex E3, contains PF|00010 helix-loop-helix DNA-binding domain. ESTs gb|T45640 and gb|T22783 come from this gene
CATMA5a20690	4	0.554728	2	0.290588	0	1.04034	2	0.404943	0	0.523839	0.389241	5.9948e-05	2.29407	0.00105146	0.436502	0.533218	0.717602	0.0033931	0.00880464	0.282571	NA	NA	NA	NA
CATMA2a05200	4	3.82968	2	1.48655	1	2.16557	1	1.13772	0	0.388165	0.525367	0.00317541	2.29386	0.0146887	0.637163	1.76844	1.3066	0.076772	0.124615	0.497487	AT2G06530	AT2G06530.1	2	SNF7 family protein, contains Pfam domain, PF03357: SNF7 family
CATMA1a28260	12	0.402751	2	1.69251	4	0.428626	2	0.498876	4	4.20238	1.1639	0.00475117	2.29017	0.0195014	0.0631223	0.939631	3.39265	0.0267075	0.0511017	0.0161867	AT1G30230	AT1G30230.1	1	elongation factor 1-beta / EF-1-beta, identical to SP|P48006 Elongation factor 1-beta (EF-1-beta) {Arabidopsis thaliana}
CATMA3a05945	11	4.29266	2	2.79455	4	4.5763	3	1.43962	2	0.651007	0.314581	0.00018903	2.28775	0.00210012	0.0998564	0.938021	1.94118	0.0683882	0.11304	0.0317479	AT3G06720	AT-IMP	3	Encodes importin alpha involved in nuclear import.
CATMA2a32720	16	3.36996	4	2.60328	4	4.99955	4	1.32591	4	0.772496	0.265205	0.00582154	2.28722	0.0226553	0.123474	0.674052	1.96339	0.565193	0.646287	0.0434833	AT2G34585	AT2G34585.1	2	expressed protein
CATMA1a60800	7	0.088935	0	0.275441	2	1.06115	1	1.67165	4	3.0971	1.57532	0.00342652	2.28656	0.0154724	0.279313	0.0838102	0.164772	4.36366e-07	4.6115e-06	0.147121	AT1G71480	AT1G71480.1	1	nuclear transport factor 2 (NTF2) family protein, contains Pfam domain, PF02136: Nuclear transport factor 2 (NTF2) domain
CATMA5a42105	12	0.412119	2	0.307686	3	20.2733	3	5.57626	4	0.746595	0.275055	0.000219252	2.28381	0.0022851	0.0354412	0.0203282	0.0551777	3.80815e-11	7.62832e-09	0.00652298	AT5G46110	APE2	5	mutant has Altered acclimation responses; Chloroplast Triose Phosphate Translocator
CATMA3a29380	16	4.1866	4	2.38363	4	6.04845	4	2.18628	4	0.569348	0.361461	4.89329e-07	2.2807	5.53379e-05	0.0633813	0.692177	1.09027	0.109285	0.167215	0.0162866	AT3G29240	AT3G29240.1	3	expressed protein, similar to At1g33780 (Arabidopsis thaliana); contains Pfam profile PF02622: Uncharacterized ACR, COG1678
CATMA5a00960	9	0.339826	2	0.907318	4	0.221149	0	0.40223	3	2.66995	1.81881	0.000476433	2.27981	0.00395392	0.425281	1.53664	2.25572	0.00286188	0.00760858	0.271526	AT5G01890	AT5G01890.1	5	leucine-rich repeat transmembrane protein kinase, putative, leucine-rich receptor-like protein (LRPKm1) - Malus domestica, EMBL:AF053127
CATMA4a15480	14	5.85184	3	4.17312	4	7.09315	3	2.05153	4	0.713129	0.289226	0.00769481	2.27749	0.0275277	0.204576	0.824999	2.03415	0.315294	0.402931	0.0926896	AT4G15000	AT4G15000.1	4	60S ribosomal protein L27 (RPL27C)
CATMA5a38440	5	1.71484	1	2.29557	4	0.102151	0	0.368537	0	1.33865	3.60776	0.000779931	2.27188	0.00554886	0.0622338	16.7873	6.22888	1.70761e-08	3.70569e-07	0.0158212	AT5G42655	AT5G42655.1	5	expressed protein
CATMA2a22880	10	23.9541	3	8.91224	4	4.68747	0	2.60948	3	0.372055	0.556692	0.0056824	2.27146	0.0222394	0.556934	5.11024	3.41534	5.32799e-05	0.000251967	0.406767	AT2G24550	AT2G24550.1	2	expressed protein, weak similarity to MTD1 (Medicago truncatula) GI:9294810
CATMA5a54650	7	2.62454	2	1.37018	2	2.03651	3	0.80965	0	0.522065	0.397567	6.49132e-06	2.26843	0.000283956	0.359516	1.28874	1.69231	0.00272252	0.00728922	0.213565	AT5G58900	AT5G58900.1	5	myb family transcription factor, contains Pfam profile: PF00249 myb-like DNA-binding domain
CATMA4a39720	7	0.442334	2	1.38995	3	0.271843	2	0.414318	0	3.14232	1.52411	0.000142661	2.25979	0.00173845	0.0880245	1.62717	3.3548	6.93981e-05	0.000316574	0.0265456	AT4G38210	AT4G38210.1	4	expansin, putative (EXP20), similar to alpha-expansin 3 GI:6942322 from (Triphysaria versicolor); alpha-expansin gene family, PMID:11641069
CATMA2a29890	10	2.67169	2	9.99962	4	5.97319	0	7.64261	4	3.74281	1.27949	0.00226678	2.25969	0.0115614	0.075535	0.447281	1.3084	0.211303	0.289049	0.0213536	AT2G31670	AT2G31670.1	2	expressed protein, similar to NADH-ubiquinone oxidoreductase B16.6 subunit (EC 1.6.5.3) (EC 1.6.99.3) (Complex I-B16.6) (CI-B16.6) (Gene associated with retinoic-interferon-induced mortality 19 protein) (GRIM-19) (Cell death-regulatory protein GRIM-1
CATMA1a06680	7	0.346829	2	0.113446	2	0.160478	1	0.102612	2	0.327095	0.639416	0.000195836	2.25739	0.0021456	0.122894	2.16122	1.10558	0.0124383	0.0267273	0.043192	AT1G07590	AT1G07590.1	1	pentatricopeptide (PPR) repeat-containing protein, low similarity to DNA-binding protein (Triticum aestivum) GI:6958202; contains Pfam profile PF01535: PPR repeat
CATMA1a21900	10	0.514015	2	0.839874	4	0.208453	0	0.609096	4	1.63395	2.92199	0.000184811	2.25531	0.00207762	0.172371	2.46586	1.37889	0.00132695	0.00396775	0.0717285	AT1G22860	AT1G22860.1	1	TGF beta receptor associated protein-related, contains weak similarity to TGF beta receptor associated protein-1 (Homo sapiens) gi|3150052|gb|AAC16903
CATMA1a69360	10	10.5363	3	3.93329	2	3.58284	2	2.01621	3	0.373308	0.562742	0.000113797	2.25102	0.00149292	0.30259	2.94077	1.95083	4.04191e-05	0.000202016	0.165592	AT1G80180	AT1G80180.1	1	expressed protein
CATMA5a53220	4	0.162349	1	0.278334	2	0.0593469	0	0.164755	1	1.71442	2.77614	6.03781e-05	2.2508	0.00105156	0.197108	2.7356	1.68938	7.19089e-05	0.000325286	0.0876343	AT5G57500	AT5G57500.1	5	expressed protein
CATMA2a18310	12	1.85452	3	1.03126	3	1.69063	2	0.639152	4	0.556079	0.378055	0.00421447	2.24997	0.0179596	0.551664	1.09694	1.61348	0.22169	0.301299	0.400733	AT2G19780	AT2G19780.1	2	leucine-rich repeat family protein / extensin family protein, contains leucine rich-repeat (LRR) domains Pfam:PF00560, INTERPRO:IPR001611; similar to leucine-rich repeat/extensin 1 (GI:13809918) (Arabidopsis thaliana); contains similarity to disease
CATMA1a18780	11	7.19212	4	4.69351	2	13.9496	4	4.49381	1	0.652591	0.322145	3.28216e-05	2.24997	0.000731439	0.0552649	0.515578	1.04444	0.0254739	0.0489391	0.0131288	AT1G19770	AT1G19770.1	1	purine permease-related, low similarity to purine permease (Arabidopsis thaliana) GI:7620007; contains Pfam profile PF03151: Domain of unknown function, DUF250
CATMA2a32660	14	1.3477	3	0.951902	4	2.32024	3	0.690923	4	0.706317	0.297781	0.000129294	2.24929	0.00162734	0.0462395	0.580844	1.37772	0.444415	0.531125	0.0098069	AT2G34520	AT2G34520.1	2	ribosomal protein S14 mitochondrial family protein, identical to ribosomal protein S14 {Arabidopsis thaliana} NCBI_gi:4583554
CATMA5a09186	12	30.4126	4	19.7298	3	36.7939	4	11.9379	1	0.648738	0.324454	0.000141748	2.24821	0.00173845	0.0993225	0.826565	1.6527	0.294583	0.380312	0.0314706	AT5G10450	AT5G10450.1	5	14-3-3 protein GF14 lambda (GRF6) (AFT1), identical to 14-3-3 GF14lambda GI:1345595 from (Arabidopsis thaliana)
CATMA4a36280	5	1.06873	2	1.33488	1	0.450331	0	1.70957	2	1.24903	3.79625	0.000448122	2.24539	0.00381627	0.0306565	2.37321	0.780827	0.0824795	0.13232	0.00513032	AT4G34430	AT4G34430.1	4	DNA-binding family protein, contains Pfam domains PF04433: SWIRM domain, PF00249: Myb-like DNA-binding domain and PF00569: Zinc finger, ZZ type
CATMA5a20125	10	1.31477	2	1.91769	3	0.730347	1	2.36706	4	1.45857	3.24101	0.00114963	2.241	0.00730158	0.135292	1.80019	0.810154	0.323417	0.411992	0.0499983	AT5G22650	AT5G22650.1	5	expressed protein, non-consensus AT donor splice site at exon 3, AC acceptor splice site at exon 4;
CATMA3a54720	4	0.303706	2	0.256349	0	1.08844	2	0.273002	0	0.84407	0.25082	0.00179045	2.23984	0.00978102	0.0433012	0.279029	0.939001	0.00486704	0.0119345	0.0088637	AT3G61580	AT3G61580.1	3	delta-8 sphingolipid desaturase (SLD1), identical to delta-8 sphingolipid desaturase GI:3819710 from (Arabidopsis thaliana); contains Pfam profile PF00487: Fatty acid desaturase; contains Pfam profile PF00173: Heme/Steroid binding domain
CATMA4a23220	15	4.4284	3	2.60977	4	5.35322	4	1.92466	4	0.589325	0.359534	0.00322851	2.23866	0.0148347	0.41933	0.827241	1.35596	0.790721	0.83853	0.265644	AT4G21570	AT4G21570.1	4	expressed protein, contains Pfam profile PF03619: Domain of unknown function
CATMA1a40170	11	1.57286	2	2.47206	4	0.656254	1	1.9699	4	1.5717	3.00174	0.00528898	2.23812	0.0210919	0.321409	2.39672	1.25491	0.0327949	0.0607768	0.181849	AT1G49040	AT1G49040.1	1	stomatal cytokinesis defective / SCD1 protein (SCD1), contains Pfam PF02141: DENN (AEX-3) domain; contains Pfam PF00400: WD domain, G-beta repeat (8 copies); identical to stomatal cytokinesis defective (Arabidopsis thaliana) GI:19743728; supporting c
CATMA1a46603	11	0.79922	2	0.463539	4	1.17586	2	0.431993	3	0.57999	0.367385	0.000798378	2.23053	0.00564302	0.359551	0.67969	1.07302	0.38192	0.470003	0.213728	AT1G55510	AT1G55510.1	1	2-oxoisovalerate dehydrogenase, putative / 3-methyl-2-oxobutanoate dehydrogenase, putative / branched-chain alpha-keto acid dehydrogenase E1 beta subunit, putative, strong similarity to branched chain alpha-keto acid dehydrogenase E1 beta subunit (Ar
[truncated: 205 more rows]

## Sheet: f Not ck-regulated
CATMA ID	Number of spots above background (AbB)	Expression Col 0 root	AbB Col 0 root	Expression CKX1 root	AbB CKX1 root	Expression Col 0 shoot	AbB Col 0 shoot	Expression CKX1 shoot	AbB CKX1 shoot	Ratio CKX1 vs Col-0 root	Ratio CKX1 vs Col-0 shoot	p value genotype effect	FDR p value genotype effect	FDR p value interaction effect	Ratio root vs shoot Col-0	Ratio root vs shoot CKX1	p value organ effect	FDR p value organ effect	p value interaction effect	AGI	genename	chromosome	Description
[truncated: 6,084 more rows]
