# Supplementary material for: Transcript profiling of cytokinin action in Arabidopsis roots and shoots discovers largely similar but also organ-specific responses
Source: BMC Plant Biol. 2012 Jul 23;12:112. doi: 10.1186/1471-2229-12-112 (PMC3519560; doi:10.1186/1471-2229-12-112)
Supplement: Additional file 4 — Table S3. Genes expressed in a more shoot-like fashion in cytokinin-treated roots. (a) List of genes, which are higher expressed in the shoot than in the root and upregulated by 18 h of cytokinin treatment in the root. (b) List of genes, which are lower expressed in the shoot than in the root and downregulated by 18 h of cytokinin treatment in the root. FDR-corrected p-values ≤ 0.03 marked in blue indicate whether a gene is significantly regulated by cytokinin (cytokinin effect), significantly differently expressed roots and shoots (organ effect), or whether its regulation by cytokinin differs significantly between roots and shoots (organ effect). The threshold set for differential expression is 2.5-fold. [file 1471-2229-12-112-S4.xls]

## Sheet: Legend
Supplemental Table 3. Genes expressed in a more shoot-like fashion in cytokinin-treated roots. (a) List of genes, which are higher expressed in the shoot than in the root and upregulated by 18 h of cytokinin treatment in the root. (b) List of genes, which are lower expressed in the shoot than in the root and downregulated by 18 h of cytokinin treatment in the root. FDR-corrected p-values ≤ 0.03 m…

## Sheet: a) up in CK-treated roots
CATMA ID	Number of spots above background	Expression CKX1 root	AbB CKX1 root	Expression BA0 root	AbB BA0 root	Expression BA15 root	AbB BA15 root	Expression BA120 root	AbB BA120 root	Expression BA1080 root	AbB BA1080 root	Expression CKX1 shoot	AbB CKX1 shoot	Expression BA0 shoot	AbB BA0 shoot	Expression BA15 shoot	AbB BA15 shoot	Expression BA120 shoot	AbB BA120 shoot	Expression BA1080 shoot	AbB BA120 shoot 1	Ratio CKX1 vs BA0 root	Ratio BA15 vs BA0 root	Ratio BA120 vs BA0 root	Ratio BA1080 vs BA0 root	Ratio CKX1 vs BA0 shoot	Ratio BA15 vs BA0 shoot	Ratio BA120 vs BA0 shoot	Ratio BA1080 vs BA0 shoot	p value cytokinin effect	FDR p value cytokinin effect	Ratio root vs shoot CKX1	Ratio root vs shoot BA0	Ratio root vs shoot BA15	Ratio root vs shoot BA120	Ratio root vs shoot BA1080	p value organ effect	Ratio shoot vs root BA0	FDR p value organ effect	p value interaction effect	FDR p value interaction effect	agi	genename	chromosome	description
CATMA1a58850	33	0.22492	1	0.253132	1	0.384135	3	0.551226	4	3.34896	4	9.40052	4	10.156	4	10.1606	4	12.8775	4	42.2983	4	0.88855	1.51753	2.17762	13.2301	0.925614	1.00046	1.26797	4.16486	6.74862e-08	2.28838e-06	0.0239264	0.0249244	0.0378063	0.0428054	0.0791748	4.88671e-18	40.1213	9.58062e-17	0.219878	0.331416	AT1G69530	AT1G69530.1	1	expansin, putative (EXP1), identical to expansin (At-EXP1) (Arabidopsis thaliana) GI:1041702; alpha-expansin gene family, PMID:11641069
CATMA4a27470	25	0.467711	0	0.127202	0	0.071351	0	0.120882	2	1.36084	3	2.40719	4	2.84317	4	2.07721	4	3.07804	4	9.35438	4	3.67691	0.560927	0.950319	10.6982	0.846657	0.730595	1.08261	3.29012	1.22551e-08	6.77677e-07	0.194297	0.0447395	0.0343495	0.0392726	0.145476	1.79353e-16	22.3516	2.53137e-15	0.00348244	0.0177045	AT4G25780	AT4G25780.1	4	pathogenesis-related protein, putative, similar to gene PR-1 protein - Medicago truncatula, SP|Q40374; contains Pfam profile PF00188: SCP-like extracellular protein
CATMA5a07300	33	2.73789	4	0.471904	2	0.547624	2	0.38113	3	3.02996	2	13.7502	4	38.8082	4	22.1184	4	25.4414	4	27.706	4	5.80179	1.16046	0.807643	6.4207	0.354311	0.569942	0.655569	0.71392	5.16198e-06	5.78002e-05	0.199117	0.0121599	0.0247587	0.0149807	0.109361	2.66947e-23	82.2375	2.59324e-21	4.98648e-09	1.92033e-06	AT5G08050	AT5G08050.1	5	expressed protein, predicted protein, Arabidopsis thaliana
CATMA4a29090	36	5.95663	4	0.974445	2	1.2136	3	2.79542	4	5.47985	3	54.4672	4	121.665	4	92.5181	4	68.628	4	84.1193	4	6.11285	1.24543	2.86873	5.62356	0.447681	0.760431	0.564072	0.6914	0.0012635	0.00382152	0.109362	0.00800923	0.0131174	0.0407329	0.0651437	4.44115e-24	124.856	6.30117e-22	9.81106e-08	1.46934e-05	AT4G27520	AT4G27520.1	4	plastocyanin-like domain-containing protein, similar to PIR|JC7196 phytocyanin-related protein Pn14 {Ipomoea nil}; contains Pfam profile PF02298: Plastocyanin-like domain
CATMA4a30310	36	3.25751	4	1.45416	2	1.45025	3	1.25415	4	7.42601	4	30.8826	4	122.514	3	84.3017	4	69.3527	4	104.367	4	2.24013	0.997309	0.862456	5.10672	0.252074	0.6881	0.566081	0.851884	1.15162e-07	3.41046e-06	0.105481	0.0118694	0.0172031	0.0180837	0.0711526	9.82164e-27	84.2502	6.22981e-24	1.73215e-08	4.24494e-06	AT4G28660	AT4G28660.1	4	photosystem II reaction centre W (PsbW) family protein, contains Pfam profile: PF03912 photosystem II reaction centre W protein, PsbW
CATMA4a18000	32	1.36441	4	0.232786	2	0.137069	3	0.105024	2	1.15263	2	14.1048	3	40.7177	4	30.608	4	16.6717	4	41.2261	4	5.86123	0.588821	0.451162	4.95147	0.346406	0.751713	0.409445	1.01249	7.57925e-08	2.52244e-06	0.0967337	0.00571707	0.00447822	0.00629957	0.0279588	5.71545e-25	174.915	1.36955e-22	4.50175e-08	8.09039e-06	AT4G16980	AT4G16980.1	4	arabinogalactan-protein family, similar to arabinogalactan protein (Arabidopsis thaliana) gi|10880495|gb|AAG24277; contains proline-rich extensin domains, INTERPRO:IPR002965
CATMA3a26362	38	6.06743	4	1.79234	3	1.68061	3	0.911414	4	8.53266	4	24.6588	4	45.5761	4	45.1029	4	31.3821	4	70.162	4	3.3852	0.937661	0.508506	4.76063	0.541047	0.989618	0.688565	1.53945	5.75972e-08	2.04974e-06	0.246055	0.0393263	0.0372616	0.0290425	0.121614	4.50177e-21	25.4283	1.90363e-19	2.85758e-06	0.000132197	AT3G26570	AT3G26570.1	3	phosphate transporter family protein, contains Pfam profile: PF01384 phosphate transporter family
CATMA1a65310	37	2.87827	4	2.07641	2	2.16125	4	0.850414	4	9.21241	4	37.9034	4	262.405	4	181.861	4	135.628	3	201.168	4	1.38617	1.04086	0.40956	4.4367	0.144446	0.693053	0.516864	0.76663	8.38815e-15	3.01498e-11	0.0759369	0.00791301	0.0118841	0.00627022	0.0457947	1.51863e-33	126.374	1.63754e-29	4.70889e-14	2.5388e-10	AT1G76080	AT1G76080.1	1	thioredoxin family protein, low similarity to thioredoxin (TRX) (Fasciola hepatica) GI:6687568; contains Pfam profile PF00085: Thioredoxin
CATMA4a17180	34	0.732675	3	0.3131	2	0.966267	4	0.927165	3	1.35925	2	2.33023	4	4.85607	4	9.40193	4	8.75519	4	10.5084	4	2.34007	3.08613	2.96124	4.34126	0.479858	1.93612	1.80294	2.16396	3.20355e-06	4.10748e-05	0.314422	0.064476	0.102773	0.105899	0.129349	1.96035e-16	15.5097	2.73106e-15	0.00910108	0.0343136	AT4G16370	AT4G16370.1	4	oligopeptide transporter OPT family protein, similar to oligopeptide transporter Opt1p (Candida albicans) GI:2367386; contains Pfam profile PF03169: OPT oligopeptide transporter protein
CATMA5a36620	34	3.08636	1	1.27522	3	2.22476	4	1.35403	4	5.3914	4	12.1744	2	37.9865	4	43.3983	4	19.9929	4	28.3923	4	2.42026	1.74461	1.0618	4.22782	0.320491	1.14246	0.526315	0.747432	2.19108e-06	3.06042e-05	0.253513	0.0335703	0.0512638	0.0677256	0.189889	4.53967e-23	29.7883	3.95727e-21	3.81102e-08	7.33825e-06	AT5G40950	AT5G40950.1	5	50S ribosomal protein L27, chloroplast, putative (RPL27), identical to SP|Q9FLN4 ribosomal protein L27, chloroplast precursor {Arabidopsis thaliana}; similar to SP|P30155 50S ribosomal protein L27, chloroplast precursor (CL27) {Nicotiana tabacum}
CATMA1a27050	40	6.89249	4	3.74958	4	3.44872	4	2.20869	4	15.7337	4	36.4141	4	123.907	4	90.8161	4	58.662	4	100.971	4	1.8382	0.919762	0.589049	4.19613	0.293881	0.732936	0.473435	0.814892	1.18162e-08	6.6029e-07	0.189281	0.0302612	0.0379748	0.0376511	0.155824	2.55783e-24	33.0457	4.24325e-22	4.12995e-08	7.67815e-06	AT1G29070	AT1G29070.1	1	ribosomal protein L34 family protein, similar to plastid ribosomal protein L34 precursor GB:AAF64157 GI:7578860 from (Spinacia oleracea)
CATMA4a26465	34	3.74763	3	1.91775	1	1.73937	3	1.14146	3	7.7587	4	14.3029	4	40.4214	4	24.2073	4	19.7476	4	33.3567	4	1.95417	0.906985	0.595204	4.04572	0.353844	0.598875	0.488544	0.825224	1.92406e-06	2.79235e-05	0.262019	0.0474441	0.0718532	0.0578022	0.232598	2.80589e-19	21.0775	7.36154e-18	1.54799e-05	0.000404987	AT4G24770	AT4G24770.1	4	31 kDa ribonucleoprotein, chloroplast, putative / RNA-binding protein RNP-T, putative / RNA-binding protein 1/2/3, putative / RNA-binding protein cp31, putative, similar to SP|Q04836 31 kDa ribonucleoprotein, chloroplast precursor (RNA-binding protei
CATMA1a64335	34	3.24305	4	1.48344	2	1.48448	3	1.22893	3	5.92657	3	13.0861	4	45.2723	4	20.9189	4	17.7991	3	27.3511	4	2.18617	1.00071	0.828438	3.99517	0.289052	0.462069	0.393157	0.604147	4.35592e-07	8.82393e-06	0.247825	0.0327669	0.0709637	0.0690447	0.216685	1.6454e-22	30.5186	1.17499e-20	6.12658e-08	1.03223e-05	AT1G74970	AT1G74970.1	1	ribosomal protein S9 (RPS9), identical to ribosomal protein S9 (Arabidopsis thaliana) GI:5456946
CATMA4a23520	29	1.89307	3	0.394775	2	0.49729	1	0.310639	2	1.48677	2	2.3658	4	7.49479	4	7.9765	4	3.87763	4	3.42418	3	4.79532	1.25968	0.786875	3.76612	0.31566	1.06427	0.517377	0.456875	0.0336908	0.0532759	0.800182	0.0526733	0.0623444	0.0801104	0.434197	2.06772e-13	18.9849	1.67767e-12	1.55681e-06	8.69796e-05	AT4G21860	AT4G21860.1	4	methionine sulfoxide reductase domain-containing protein / SeIR domain-containing protein, low similarity to pilin-like transcription factor (Homo sapiens) GI:5059062, SP|P14930 Peptide methionine sulfoxide reductase msrA/msrB (EC 1.8.4.6) {Neisseria
CATMA5a12555	27	1.33789	2	0.874792	0	0.825475	2	0.493985	1	3.27102	2	6.77678	4	36.8431	4	18.3168	4	15.711	4	16.8978	4	1.52938	0.943625	0.564689	3.7392	0.183936	0.497157	0.426431	0.458643	3.93712e-07	8.15359e-06	0.197423	0.0237437	0.0450666	0.0314419	0.193577	1.64511e-23	42.1164	1.75636e-21	7.227e-09	2.42122e-06	AT5G14320	AT5G14320.1	5	30S ribosomal protein S13, chloroplast (CS13), ribosomal protein S13 precursor, chloroplast Arabidopsis thaliana, PIR:S59594; identical to cDNA ribosomal protein S13 GI:1515106
CATMA2a41430	36	3.07791	3	2.14227	3	1.2249	4	1.48431	4	8.00998	4	13.4178	2	60.8586	4	27.0022	4	25.2974	4	35.5014	4	1.43675	0.571777	0.692869	3.73902	0.220476	0.443688	0.415675	0.583343	2.58646e-06	3.49935e-05	0.229389	0.0352008	0.0453629	0.0586745	0.225624	1.67504e-19	28.4085	4.69141e-18	6.23475e-06	0.000218277	AT2G43030	AT2G43030.1	2	ribosomal protein L3 family protein, contains Pfam profile PF00297: ribosomal protein L3
CATMA2a35140	30	0.898468	1	0.518736	1	0.224003	1	0.966776	4	1.9149	3	4.39019	4	19.3452	4	11.8741	4	15.8622	4	23.943	4	1.73203	0.431824	1.86371	3.69147	0.226939	0.613802	0.819956	1.23767	1.99271e-06	2.85736e-05	0.204654	0.0268147	0.0188648	0.0609483	0.0799774	1.41065e-19	37.293	4.05627e-18	4.73337e-05	0.000909803	AT2G36870	AT2G36870.1	2	xyloglucan:xyloglucosyl transferase, putative / xyloglucan endotransglycosylase, putative / endo-xyloglucan transferase, putative, similar to cellulase (xyloglucan endo-transglycosylase) GI:311835 from (Tropaeolum majus)
CATMA2a31585	36	1.24757	4	1.2243	2	1.29953	4	0.719263	4	4.37291	4	5.10389	2	11.2866	4	6.79929	4	5.612	4	14.6388	4	1.019	1.06144	0.587487	3.57175	0.452209	0.602423	0.497228	1.29701	3.93882e-08	1.62108e-06	0.244434	0.108474	0.191128	0.128165	0.29872	2.40965e-16	9.21876	3.30576e-15	0.0253405	0.071084	AT2G33430	AT2G33430.1	2	plastid developmental protein DAG, putative, similar to DAG protein, chloroplast precursor (Garden snapdragon) SWISS-PROT:Q38732
CATMA1a67475	33	9.75524	1	4.8492	3	10.138	4	11.8665	4	16.884	4	8.34765	1	21.3404	4	29.4208	4	17.1744	4	28.0931	4	2.01172	2.09065	2.44711	3.4818	0.391166	1.37864	0.804781	1.31643	8.67663e-07	1.49457e-05	1.16862	0.227231	0.344586	0.690944	0.601001	1.33965e-08	4.40081	5.10441e-08	1.1184e-05	0.00031904	AT1G78380	AT1G78380.1	1	glutathione S-transferase, putative, similar to glutathione transferase GI:2853219 from (Carica papaya)
CATMA1a13765	38	0.66613	4	0.973953	3	1.05731	4	1.39046	4	3.3698	4	2.91776	3	6.42224	4	6.18002	4	3.86091	4	5.64943	4	0.683945	1.08558	1.42765	3.45992	0.454321	0.962284	0.601177	0.879667	1.77266e-08	8.84937e-07	0.228302	0.151653	0.171085	0.360139	0.596484	5.04332e-17	6.594	8.00915e-16	1.90316e-05	0.000470682	AT1G14720	AT1G14720.1	1	xyloglucan:xyloglucosyl transferase / xyloglucan endotransglycosylase / endo-xyloglucan transferase (XTR2), identical to endoxyloglucan transferase (Arabidopsis thaliana) GI:5533311
CATMA2a00475	32	2.8422	4	2.46158	2	2.83399	4	2.46373	0	8.43859	4	4.31344	4	12.4859	4	7.91613	3	7.68106	4	6.92192	3	1.15463	1.15129	1.00087	3.42812	0.345464	0.634004	0.615177	0.554378	1.31426e-05	0.000116352	0.658918	0.197148	0.358003	0.320754	1.21911	2.94711e-11	5.07232	1.64392e-10	3.92473e-07	3.84731e-05	AT2G01420	AT2G01420.1	2	auxin transport protein, putative, similar to auxin transport protein PIN7(Arabidopsis thaliana) gi|5817305|gb|AAD52697
CATMA1a39550	25	1.06957	2	0.803056	2	0.875869	1	0.827302	4	2.7234	2	1.74756	4	4.17276	2	4.27847	4	3.36147	2	4.56662	2	1.33187	1.09067	1.03019	3.39129	0.418803	1.02533	0.805573	1.09439	4.47342e-06	5.19768e-05	0.612033	0.192452	0.204716	0.246113	0.596372	1.95517e-13	5.1961	1.58994e-12	0.000136402	0.00189783	AT1G48450	AT1G48450.1	1	expressed protein
CATMA1a63880	31	12.5932	0	7.19488	3	11.814	4	9.00533	4	23.8761	4	38.739	0	177.261	4	170.964	4	197.992	4	131.61	4	1.7503	1.64201	1.25163	3.31849	0.218542	0.964474	1.11695	0.742462	0.000148462	0.000738697	0.325078	0.0405891	0.0691025	0.0454833	0.181416	8.85076e-20	24.6371	2.67333e-18	1.82784e-06	9.61444e-05	AT1G74470	AT1G74470.1	1	Encodes for a multifunctional protein with geranylgeranyl reductase activity shown to catalyze the reduction of prenylated geranylgeranyl-chlorophyll a to phytyl-chlorophyll a (chlorophyll a) and free geranylgeranyl pyrophosphate to phytyl pyrophosph
CATMA1a13350	28	1.75744	4	0.347536	0	0.143953	1	0.103187	1	1.1388	2	9.31222	4	35.4491	4	16.1256	4	9.36537	4	20.0834	4	5.05685	0.414211	0.296909	3.27679	0.262693	0.454894	0.264192	0.566541	7.3548e-07	1.31303e-05	0.188724	0.00980382	0.00892702	0.0110179	0.0567038	9.53522e-21	102.001	3.60766e-19	9.17501e-07	6.75703e-05	AT1G14345	AT1G14345.1	1	expressed protein, contains one transmembrane domain
CATMA4a17230	37	2.99161	4	1.19345	2	0.924012	3	0.555207	4	3.91064	4	12.6595	4	42.4153	4	34.5866	4	18.0674	4	32.3822	4	2.50669	0.774235	0.465212	3.27675	0.298465	0.815428	0.425965	0.763455	5.20747e-06	5.80684e-05	0.236313	0.0281373	0.0267159	0.0307298	0.120765	2.53598e-21	35.54	1.22078e-19	8.77449e-07	6.59006e-05	AT4G16410	AT4G16410.1	4	expressed protein, contains Pfam PF05421: Protein of unknown function (DUF751)
CATMA1a19333	37	24.8659	4	9.3164	3	6.51775	4	4.41268	3	29.9376	3	144.829	4	1009	4	331.302	4	281.779	4	654.358	4	2.66904	0.6996	0.473646	3.21343	0.143537	0.328347	0.279265	0.64852	9.88787e-08	3.03763e-06	0.171692	0.00923329	0.0196731	0.0156601	0.0457512	4.35943e-24	108.304	6.2677e-22	5.78424e-08	9.90023e-06	AT1G20340	AT1G20340.1	1	plastocyanin, similar to plastocyanin GI:1865683 from (Arabidopsis thaliana)
CATMA1a36300	39	1.517	4	1.00433	3	1.01465	4	0.9435	4	3.17324	4	15.4067	4	68.4251	4	54.1759	4	28.6452	4	41.596	4	1.51047	1.01028	0.939435	3.15957	0.225161	0.791755	0.418637	0.607906	2.897e-05	0.000210785	0.098464	0.0146778	0.0187288	0.0329374	0.076287	4.14248e-25	68.1303	1.0388e-22	1.48397e-06	8.5295e-05	AT1G42970	AT1G42970.1	1	glyceraldehyde-3-phosphate dehydrogenase B, chloroplast (GAPB) / NADP-dependent glyceraldehydephosphate dehydrogenase subunit B, identical to SP|P25857 Glyceraldehyde 3-phosphate dehydrogenase B, chloroplast precursor (EC 1.2.1.13) (NADP-dependent gl
CATMA1a60820	32	2.92812	3	1.45958	1	1.15118	3	1.12443	3	4.55989	3	13.0839	3	47.7148	4	40.5947	4	38.2937	4	31.0065	4	2.00613	0.788702	0.770376	3.1241	0.274211	0.850778	0.802554	0.649829	0.010795	0.020981	0.223795	0.0305897	0.0283578	0.0293633	0.147062	8.01515e-21	32.6907	3.17747e-19	1.29822e-06	8.42656e-05	AT1G71500	AT1G71500.1	1	Rieske (2Fe-2S) domain-containing protein, contains Pfam profile PF00355: iron-sulfur cluster-binding protein, rieske family
CATMA2a35500	34	6.74268	4	6.00338	1	4.96291	4	3.96525	1	18.5051	4	10.5537	4	83.7515	4	34.2264	4	18.7436	4	44.352	4	1.12315	0.826686	0.660502	3.08244	0.126012	0.408667	0.2238	0.529567	6.91683e-08	2.33806e-06	0.638891	0.0716809	0.145002	0.211552	0.417232	6.0446e-14	13.9507	5.31639e-13	8.6972e-06	0.000270265	AT2G37220	AT2G37220.1	2	29 kDa ribonucleoprotein, chloroplast, putative / RNA-binding protein cp29, putative, similar to SP|Q43349 29 kDa ribonucleoprotein, chloroplast precursor (RNA-binding protein cp29) {Arabidopsis thaliana}
CATMA4a39680	34	1.64278	3	1.15822	2	1.69881	4	1.70025	4	3.53709	2	9.83136	4	24.393	4	22.2153	4	16.1627	4	15.0386	3	1.41836	1.46674	1.46798	3.05389	0.40304	0.910724	0.662594	0.616512	0.000254394	0.00111736	0.167096	0.0474818	0.0764702	0.105196	0.235201	2.54194e-24	21.0607	4.24325e-22	5.78669e-07	5.28796e-05	AT4G38160	AT4G38160.1	4	mitochondrial transcription termination factor-related / mTERF-related, contains Pfam profile PF02536: mTERF
CATMA3a14550	40	6.26184	4	6.36243	4	6.37569	4	5.43273	4	19.1622	4	31.6063	4	169.678	4	105.176	4	98.8276	4	114.105	4	0.98419	1.00208	0.853877	3.01177	0.186272	0.619853	0.582442	0.672478	3.25274e-07	7.15802e-06	0.19812	0.037497	0.0606194	0.0549718	0.167935	9.11073e-22	26.6688	4.96167e-20	1.13871e-05	0.000323123	AT3G15190	AT3G15190.1	3	chloroplast 30S ribosomal protein S20, putative, contains Pfam profile: PF01649 ribosomal protein S20
CATMA5a39880	34	3.68734	4	0.806096	2	0.716656	3	0.253872	4	2.42347	2	2.64623	3	11.2983	4	7.29567	4	8.95903	4	9.71621	4	4.57433	0.889046	0.31494	3.00643	0.234214	0.64573	0.792951	0.859968	9.07721e-06	8.93238e-05	1.39343	0.0713464	0.0982302	0.028337	0.249426	7.75704e-17	14.0161	1.17149e-15	1.04666e-10	1.18692e-07	AT5G44130	AT5G44130.1	5	fasciclin-like arabinogalactan-protein, putative, similar to gi_13377784_gb_AAK20861
CATMA3a11290	38	5.38279	4	3.96136	3	2.45371	4	1.46458	4	11.7898	4	56.9723	3	228.95	4	105.64	4	111.962	4	125.031	4	1.35882	0.61941	0.369716	2.9762	0.248842	0.46141	0.489023	0.546107	1.6336e-06	2.46021e-05	0.0944809	0.0173023	0.0232271	0.0130811	0.094295	3.4636e-24	57.7957	5.33542e-22	8.70577e-07	6.59006e-05	AT3G12340	AT3G12340.1	3	similar to immunophilin-related / FKBP-type peptidyl-prolyl cis-trans isomerase-related [Arabidopsis thaliana] (TAIR:At4g25340.1); similar to putative immunophilin/FKBP-type peptidyl-prolyl cis-trans isomerase [Helianthus annuus] (GB:AAR23804.1); con
CATMA5a20810	36	1.4355	4	1.47031	2	1.60558	4	1.48268	4	4.36424	3	2.15307	4	5.15579	4	3.99257	4	2.48753	4	4.57084	3	0.976321	1.092	1.00841	2.96824	0.417602	0.774386	0.482474	0.886544	8.04633e-10	9.97283e-08	0.666722	0.285177	0.402141	0.596045	0.954801	2.99558e-11	3.50659	1.66846e-10	8.77447e-06	0.000271883	AT5G23330	AT5G23330.1	5	riboflavin biosynthesis protein-related, contains weak similarity to Riboflavin biosynthesis protein ribF. (Swiss-Prot:P08391) (Escherichia coli O157:H7)
CATMA3b54606	36	4.99224	4	1.95204	2	2.78135	4	1.98989	4	5.78067	2	35.7596	4	212.061	4	141.114	4	100.695	4	110.066	4	2.55745	1.42484	1.01939	2.96134	0.168629	0.665441	0.474842	0.519029	0.0111885	0.0216014	0.139606	0.0092051	0.01971	0.0197614	0.0525201	1.70838e-23	108.635	1.77129e-21	6.56527e-07	5.66867e-05	AT3G61470	AT3G61470.1	3	chlorophyll A-B binding protein (LHCA2), identical to Lhca2 protein (Arabidopsis thaliana) GI:4741940; similar to chlorophyll A-B binding protein, chloroplast (Precursor) SP:P13869 from (Petunia hybrida); contains Pfam profile: PF00504 chlorophyll A
CATMA4a21620	29	16.0968	4	9.47422	2	9.80526	3	9.67942	3	28.0522	2	46.8208	4	156.848	2	117.166	2	112.746	4	132.029	3	1.69901	1.03494	1.02166	2.9609	0.298511	0.747002	0.718825	0.841768	5.119e-05	0.000322796	0.343797	0.060404	0.0836872	0.0858516	0.21247	6.19155e-21	16.5552	2.53854e-19	1.62041e-06	8.8695e-05	AT4G20360	AT4G20360.1	4	elongation factor Tu / EF-Tu (TUFA), identical to SWISS-PROT:P17745 elongation factor Tu, chloroplast precursor (EF-Tu) (Arabidopsis thaliana)
CATMA4a01510	23	0.904232	0	1.16719	1	1.37139	2	0.89013	2	3.45037	2	5.17826	4	20.6929	3	17.081	3	14.4113	3	12.5626	3	0.774711	1.17495	0.762629	2.95615	0.250243	0.825452	0.696438	0.607095	2.06017e-06	2.9252e-05	0.174621	0.0564051	0.0802873	0.0617659	0.274655	5.39478e-20	17.7289	1.70093e-18	5.94828e-05	0.00105668	AT4G01310	AT4G01310.1	4	ribosomal protein L5 family protein, contains Pfam profiles PF00673: ribosomal L5P family C-terminus, PF00281: ribosomal protein L5
CATMA1a00590	36	10.5723	4	2.86425	3	1.73369	4	1.98747	4	8.46409	4	8.5746	2	27.1784	3	18.0701	4	18.7055	4	20.6956	4	3.69111	0.605286	0.693887	2.95508	0.315493	0.664871	0.68825	0.761473	4.81392e-06	5.48136e-05	1.23298	0.105387	0.0959424	0.10625	0.40898	7.54745e-17	9.48883	1.14151e-15	1.88295e-10	1.8458e-07	AT1G01610	AT1G01610.1	1	Encodes a protein with glycerol-3-phosphate acyltransferase activity.
CATMA4a26750	18	4.56284	3	4.78092	2	2.21063	1	1.70893	1	13.9526	2	35.2636	3	184.937	2	117.373	1	90.5257	2	105.999	1	0.954386	0.462385	0.357447	2.9184	0.190679	0.634666	0.489496	0.573162	9.42204e-07	1.59244e-05	0.129393	0.0258516	0.0188342	0.0188778	0.13163	3.71412e-22	38.6823	2.30169e-20	1.38504e-06	8.51509e-05	AT4G25050	ACP4	4	encodes an acyl carrier protein predominantly expressed in leaves. Gene expression is upregulated by light.
CATMA5a16150	35	7.16113	3	6.2168	3	4.81511	3	3.01372	4	17.4302	4	16.8092	2	185.537	4	81.2062	4	67.4231	4	104.211	4	1.1519	0.774532	0.48477	2.80373	0.0905977	0.437683	0.363395	0.561674	4.74111e-08	1.83167e-06	0.426024	0.0335071	0.0592949	0.0446986	0.167259	2.22344e-19	29.8444	5.97889e-18	2.54245e-07	2.94788e-05	AT5G17870	AT5G17870.1	5	plastid-specific ribosomal protein-related, contains similarity to plastid-specific ribosomal protein 6 precursor GI:7578927 from (Spinacia oleracea)
CATMA1a13920	37	3.18482	4	2.76028	3	1.26152	4	1.59317	4	7.62489	4	1.75711	3	13.8219	4	6.06542	3	4.14	4	6.5106	4	1.1538	0.457027	0.577177	2.76237	0.127124	0.438826	0.299524	0.471034	8.51271e-06	8.52299e-05	1.81254	0.199702	0.207985	0.384823	1.17115	2.95728e-05	5.00745	7.32415e-05	1.62648e-05	0.000418432	AT1G14890	AT1G14890.1	1	invertase/pectin methylesterase inhibitor family protein, similar to pectinesterase GB:X85216 GI:732912 SP|Q43111 (Phaseolus vulgaris), SP|Q42534 from Arabidopsis thaliana; contains Pfam profile PF04043: Plant invertase/pectin methylesterase inhibito
CATMA2a04295	38	44.2492	4	17.8073	3	18.7724	4	27.2884	4	48.7841	4	99.8051	3	687.53	4	406.41	4	269.134	4	520.845	4	2.48489	1.0542	1.53243	2.73956	0.145165	0.591117	0.391451	0.757561	0.000186471	0.000881611	0.443356	0.0259004	0.0461908	0.101393	0.0936633	9.90226e-21	38.6095	3.72042e-19	2.95502e-08	6.2716e-06	AT2G05520	AT2G05520.1	2	glycine-rich protein (GRP), identical to glycine-rich protein; atGRP (GI:259447) (Arabidopsis thaliana)
CATMA5a51450	30	0.624774	4	0.454774	1	0.398867	2	0.309055	2	1.2456	2	1.64782	4	8.3921	4	5.70169	4	4.055	4	3.79413	3	1.37381	0.877067	0.679579	2.73894	0.196354	0.679412	0.483193	0.452107	0.000279122	0.00119578	0.379151	0.0541907	0.0699559	0.0762157	0.328296	4.53294e-18	18.4533	8.96858e-17	1.19838e-06	7.87977e-05	AT5G55700	AT5G55700.1	5	similar to beta-amylase (CT-BMY) / 1,4-alpha-D-glucan maltohydrolase [Arabidopsis thaliana] (TAIR:At4g17090.1); similar to beta-amylase [Glycine max] (GB:CAI39244.1); contains InterPro domain Glycoside hydrolase, family 14 (InterPro:IPR001554); conta
CATMA1a67690	35	3.13439	1	1.95986	3	2.51891	4	1.92911	4	5.35673	4	13.5754	3	46.0373	4	46.2837	4	39.1024	4	32.0588	4	1.59929	1.28524	0.984307	2.73321	0.294878	1.00535	0.849365	0.696366	0.000901913	0.0029435	0.230888	0.0425713	0.0544232	0.0493347	0.167091	2.21156e-22	23.49	1.49045e-20	1.44415e-06	8.5295e-05	AT1G78630	AT1G78630.1	1	ribosomal protein L13 family protein, similar to ribosomal protein L13 GI:170132 from (Spinacia oleracea)
CATMA4a22880	23	1.49654	2	1.25639	1	1.07915	1	0.571602	1	3.42873	2	26.6885	2	192.876	4	128.358	4	86.7511	3	103.463	3	1.19114	0.858929	0.454957	2.72904	0.138371	0.665498	0.449778	0.536421	1.14644e-07	3.41046e-06	0.0560742	0.00651397	0.0084073	0.00658898	0.0331398	3.40761e-28	153.516	5.24918e-25	3.96171e-08	7.49458e-06	AT4G21280	AT4G21280.1	4	Encodes the PsbQ subunit of the oxygen evolving complex of photosystem II.
CATMA3a52950	31	3.72928	4	2.271	2	2.048	3	1.12213	4	6.16577	2	3.94734	4	10.9744	2	13.1006	4	6.35119	3	9.3033	3	1.64213	0.901807	0.494115	2.71501	0.359687	1.19375	0.57873	0.847731	3.13615e-06	4.03064e-05	0.944758	0.206937	0.156329	0.176681	0.662751	1.03556e-12	4.8324	7.37549e-12	8.2617e-07	6.45388e-05	AT3G59940	AT3G59940.1	3	kelch repeat-containing F-box family protein, contains Pfam profiles PF01344: Kelch motif, PF00646: F-box domain
CATMA2a26583	40	13.9016	4	7.38703	4	7.48654	4	6.8616	4	20.041	4	14.0626	4	165.083	4	17.2377	4	17.2038	4	41.989	4	1.88189	1.01347	0.928872	2.713	0.0851849	0.104418	0.104213	0.254351	9.69655e-09	5.77668e-07	0.988548	0.0447473	0.434312	0.398842	0.477292	5.15141e-12	22.3477	3.27328e-11	2.27732e-09	1.1162e-06	AT2G28190	AT2G28190.1	2	superoxide dismutase (Cu-Zn), chloroplast (SODCP) / copper/zinc superoxide dismutase (CSD2), identical to GP:3273753:AF061519
CATMA3a44603	29	4.61459	4	0.914051	1	1.50051	2	0.414405	1	2.47967	2	52.4832	4	455.306	4	264.405	4	159.634	3	301.215	4	5.04851	1.6416	0.453372	2.71284	0.11527	0.580719	0.350608	0.661567	0.00164959	0.0046849	0.0879251	0.00200755	0.00567503	0.00259597	0.00823223	2.60682e-23	498.119	2.57884e-21	6.67934e-07	5.66867e-05	AT3G51600	AT3G51600.1	3	nonspecific lipid transfer protein 5 (LTP5), identical to SP|Q9XFS7 Nonspecific lipid-transfer protein 5 (LTP 5) {Arabidopsis thaliana}
CATMA3a20410	34	0.654029	2	0.57395	2	0.552842	4	0.179152	3	1.54464	3	1.93475	4	6.0352	4	3.6226	4	2.57426	4	2.97187	4	1.13952	0.963224	0.312138	2.69125	0.320577	0.600245	0.42654	0.492423	4.00056e-07	8.23245e-06	0.338044	0.0951004	0.152609	0.0695935	0.519755	5.66838e-17	10.5152	8.90994e-16	1.58403e-06	8.78881e-05	AT3G20680	AT3G20680.1	3	expressed protein
CATMA5a58885	26	0.623821	0	0.610533	2	0.560985	3	0.446928	3	1.63989	2	5.94918	0	8.35909	4	8.46371	4	7.74199	4	11.5882	4	1.02177	0.918845	0.73203	2.68599	0.711703	1.01252	0.926176	1.3863	1.29715e-06	2.06911e-05	0.104858	0.0730382	0.0662812	0.0577279	0.141514	5.8048e-24	13.6915	7.54134e-22	0.0107271	0.0384973	AT5G63310	AT5G63310.1	5	nucleotide diphosphate kinase II, chloroplast (NDPK2), identical to SP|O64903 Nucleoside diphosphate kinase II, chloroplast precursor (NDK II) (NDP kinase II) (NDPK II) (NDPK Ia) (Arabidopsis thaliana); contains Pfam PF00334 : Nucleoside diphosphate
CATMA2a37967	40	27.2799	4	14.0481	4	11.9881	4	8.69401	4	37.6057	4	157.451	4	804.498	4	445.153	4	337.82	4	710.991	4	1.94189	0.853359	0.618876	2.67693	0.195713	0.55333	0.419914	0.88377	6.08541e-07	1.14919e-05	0.17326	0.0174619	0.0269302	0.0257356	0.052892	9.87246e-25	57.2675	2.08735e-22	3.48563e-07	3.59558e-05	AT2G39730	AT2G39730.1	2	ribulose bisphosphate carboxylase/oxygenase activase / RuBisCO activase, identical to SWISS-PROT:P10896 ribulose bisphosphate carboxylase/oxygenase activase, chloroplast precursor (RuBisCO activase, RA)(Arabidopsis thaliana)
CATMA1a30400	31	0.954069	4	0.691848	1	0.534886	2	0.26262	2	1.84263	2	36.1679	4	99.6993	4	84.2374	4	39.7724	4	83.1189	4	1.37902	0.773126	0.379592	2.66334	0.36277	0.844915	0.398923	0.833697	4.24445e-06	5.00196e-05	0.0263789	0.00693935	0.00634974	0.00660308	0.0221686	2.84441e-26	144.106	1.33353e-23	0.000664272	0.0055686	AT1G32060	AT1G32060.1	1	phosphoribulokinase (PRK) / phosphopentokinase, nearly identical to SP|P25697 Phosphoribulokinase, chloroplast precursor (EC 2.7.1.19) (Phosphopentokinase) (PRKASE) (PRK) {Arabidopsis thaliana}
CATMA4a30430	36	1.46761	4	0.72554	2	0.528413	3	0.347019	4	1.93224	3	6.39975	4	7.34003	4	5.02373	4	4.18368	4	9.26492	4	2.02278	0.728303	0.478291	2.66317	0.871897	0.684429	0.569982	1.26225	5.44486e-09	3.78126e-07	0.229323	0.098847	0.105183	0.0829459	0.208554	3.29833e-20	10.1166	1.09771e-18	0.00248324	0.0140487	AT4G28740	AT4G28740.1	4	expressed protein
CATMA2a30900	35	1.75297	3	1.97346	2	1.41031	3	1.29344	3	5.19646	4	7.52466	4	24.1722	4	12.5422	4	18.5481	4	24.1203	4	0.888273	0.714642	0.655419	2.63318	0.311294	0.518869	0.767332	0.997854	8.24972e-07	1.43079e-05	0.232963	0.0816417	0.112446	0.0697345	0.215439	8.62852e-19	12.2486	2.00089e-17	0.0017535	0.0109548	AT2G32180	AT2G32180.1	2	expressed protein
CATMA4a40510	35	0.434495	2	0.56733	2	0.68519	4	0.493703	4	1.47232	3	1.22612	4	2.94955	4	3.54121	4	3.71433	4	4.02205	4	0.76586	1.20775	0.870222	2.59518	0.415696	1.20059	1.25929	1.36362	3.12658e-08	1.37117e-06	0.354367	0.192344	0.193491	0.132919	0.366062	4.15489e-17	5.19901	6.62754e-16	0.00248852	0.0140638	AT4G39040	AT4G39040.1	4	expressed protein, contains PF01985: Uncharacterised protein family
CATMA4a40410	32	0.471081	4	0.644788	2	0.321285	2	0.311428	2	1.66634	2	8.37881	4	43.8633	4	41.7849	4	25.9162	4	30.732	4	0.730598	0.49828	0.482993	2.58432	0.191021	0.952616	0.590841	0.700631	7.19863e-07	1.29587e-05	0.0562228	0.0146999	0.00768902	0.0120167	0.0542217	3.23217e-25	68.0275	8.93653e-23	4.97895e-06	0.000189982	AT4G38970	AT4G38970.1	4	fructose-bisphosphate aldolase, putative, strong similarity to plastidic fructose-bisphosphate aldolase (EC 4.1.2.13) from Nicotiana paniculata (NPALDP1) (GI:4827251), Oryza sativa, PIR2:T02057 (SP|Q40677)
CATMA5a19250	39	21.4407	3	13.3096	4	14.9445	4	11.2547	4	33.9954	4	25.2474	4	79.0807	4	104.778	4	101.286	4	100.447	4	1.61093	1.12284	0.84561	2.55421	0.319261	1.32494	1.28079	1.27019	5.6851e-05	0.0003505	0.849224	0.168303	0.142631	0.111118	0.338441	4.17459e-15	5.94165	4.39379e-14	1.64975e-06	8.93932e-05	AT5G20720	AT5G20720.1	5	20 kDa chaperonin, chloroplast (CPN21) (CHCPN10) (CPN20), identical to chloroplast 20 kDa chaperonin, chloroplast precursor (Protein Cpn21), chloroplast protein Cpn10, chloroplast chaperonin 10 (Ch-CPN10), SP|O65282 from (Arabidopsis thaliana); ident
CATMA3a24540	39	3.30034	4	2.37829	3	2.86838	4	2.75282	4	6.05275	4	3.33433	4	6.13844	4	5.21747	4	4.1771	4	3.96763	4	1.38769	1.20607	1.15748	2.545	0.543189	0.849967	0.680483	0.646359	0.00311834	0.00775486	0.989806	0.387442	0.549764	0.659025	1.52553	2.17972e-05	2.58103	5.49979e-05	8.81412e-07	6.59006e-05	AT3G24560	AT3G24560.1	3	expressed protein, contains Pfam profile PF01171: PP-loop family
CATMA2a34435	36	3.15221	4	0.699171	2	0.672134	3	0.704235	4	1.75837	4	5.16394	4	2.52274	3	2.20081	4	3.21561	4	3.08634	4	4.5085	0.96133	1.00724	2.51494	2.04696	0.872388	1.27465	1.22341	1.03882e-05	9.88672e-05	0.610428	0.277148	0.305403	0.219005	0.569727	1.67803e-08	3.60818	6.30678e-08	0.0745449	0.152846	AT2G36250	AT2G36250.1	2	chloroplast division protein FtsZ (FtsZ2-1), identical to chloroplast division protein AtFtsZ2-1 (Arabidopsis thaliana) GI:15636809, plastid division protein FtsZ (Arabidopsis thaliana) GI:14195704

## Sheet: b) down in CK-treated roots
CATMA ID	Number of spots above background	Expression CKX1 root	AbB CKX1 root	Expression BA0 root	AbB BA0 root	Expression BA15 root	AbB BA15 root	Expression BA120 root	AbB BA120 root	Expression BA1080 root	AbB BA1080 root	Expression CKX1 shoot	AbB CKX1 shoot	Expression BA0 shoot	AbB BA0 shoot	Expression BA15 shoot	AbB BA15 shoot	Expression BA120 shoot	AbB BA120 shoot	Expression BA1080 shoot	AbB BA120 shoot 1	Ratio CKX1 vs BA0 root	Ratio BA15 vs BA0 root	Ratio BA120 vs BA0 root	Ratio BA1080 vs BA0 root	Ratio CKX1 vs BA0 shoot	Ratio BA15 vs BA0 shoot	Ratio BA120 vs BA0 shoot	Ratio BA1080 vs BA0 shoot	p value cytokinin effect	FDR p value cytokinin effect	Ratio root vs shoot CKX1	Ratio root vs shoot BA0	Ratio root vs shoot BA15	Ratio root vs shoot BA120	Ratio root vs shoot BA1080	p value organ effect	Ratio shoot vs root BA0	FDR p value organ effect	p value interaction effect	FDR p value interaction effect	agi	genename	chromosome	description
CATMA5a43410	23	41.0065	4	54.8393	4	26.5356	4	10.1271	4	0.257236	0	3.3805	4	0.197129	0	0.491945	3	0.163183	0	0.0141691	0	0.747758	0.483879	0.184669	0.00469073	17.1487	2.49555	0.8278	0.0718773	1.38689e-11	4.94778e-09	12.1303	278.19	53.9402	62.0598	18.1547	2.71608e-14	0.00359467	2.53133e-13	0.0139382	0.0464448	AT5G47450	AT5G47450.1	5	major intrinsic family protein / MIP family protein, contains Pfam profile: MIP PF00230
CATMA3a46940	19	17.5044	4	34.3227	4	16.9163	4	9.75924	4	0.647797	0	2.94953	3	0.293655	0	0.292448	0	0.225702	0	0.0918443	0	0.509996	0.492861	0.284338	0.0188737	10.0442	0.995891	0.768598	0.312763	3.305e-07	7.21413e-06	5.93464	116.881	57.8439	43.2394	7.0532	9.63499e-13	0.00855571	6.91705e-12	0.00540241	0.0240621	AT3G53980	AT3G53980.1	3	protease inhibitor/seed storage/lipid transfer protein (LTP) family protein, contains Pfam protease inhibitor/seed storage/LTP family domain PF00234
CATMA4a25530	14	1.40034	3	5.95783	3	4.53801	4	1.3286	4	0.357945	0	0.360455	0	0.262605	0	0.174486	0	0.103762	0	0.190524	0	0.235043	0.761688	0.223	0.0600798	1.37261	0.664443	0.395124	0.725514	8.57457e-06	8.56108e-05	3.88494	22.6874	26.0078	12.8043	1.87874	8.42569e-14	0.0440773	7.23938e-13	5.49634e-05	0.00100113	AT4G23700	AT4G23700.1	4	cation/hydrogen exchanger, putative (CHX17), similar to Na+/H+-exchanging protein slr1595 - Synechocystis sp., EMBL:D90902; monovalent cation:proton antiporter family 2 (CPA2) member, PMID:11500563
CATMA4a24180	15	2.68035	4	1.18004	3	0.801313	3	0.378841	4	0.075785	0	0.193769	1	0.0589689	0	0.111919	0	0.0237665	0	0.211962	0	2.27141	0.679058	0.321042	0.0642226	3.28596	1.89793	0.403035	3.59447	6.31161e-08	2.18741e-06	13.8327	20.0112	7.15976	15.9401	0.35754	1.62511e-12	0.0499721	1.11686e-11	2.45709e-08	5.63719e-06	AT4G22460	AT4G22460.1	4	protease inhibitor/seed storage/lipid transfer protein (LTP) family protein, contains Pfam profile: PF00234 protease inhibitor/seed storage/LTP family
CATMA4a33000	13	0.770682	4	0.768413	2	0.8038	3	0.492362	4	0.0525298	0	0.193493	0	0.092761	0	0.0937276	0	0.0956984	0	0.0938876	0	1.00295	1.04605	0.640753	0.0683614	2.08593	1.01042	1.03167	1.01215	9.61673e-08	2.99093e-06	3.983	8.28379	8.57592	5.14494	0.559496	6.19604e-11	0.120718	3.28153e-10	1.88975e-06	9.84403e-05	AT4G31320	AT4G31320.1	4	auxin-responsive protein, putative / small auxin up RNA (SAUR_C), similar to auxin-induced protein TGSAUR22 (GI:10185820) (Tulipa gesnerian); similar to auxin-induced protein 15A (SP:P33081) from (Glycine max)
CATMA3a00185	23	8.80245	4	18.6687	4	12.5646	4	5.07166	4	1.48917	2	1.60031	4	0.131861	0	0.161162	1	0.0902434	0	0.105281	0	0.471507	0.673028	0.271666	0.0797683	12.1363	1.22221	0.68438	0.798418	7.16121e-11	1.48737e-08	5.50046	141.578	77.9625	56.1998	14.1448	1.13114e-22	0.00706322	8.52943e-21	2.70941e-08	6.08657e-06	AT3G01190	AT3G01190.1	3	peroxidase 27 (PER27) (P27) (PRXR7), identical to SP|Q43735 Peroxidase 27 precursor (EC 1.11.1.7) (Atperox P27) (PRXR7) (ATP12a) {Arabidopsis thaliana}
CATMA3a23750	16	18.2125	4	12.9668	3	8.07423	4	6.41435	3	1.48293	0	1.42868	2	0.0556189	0	0.0961695	0	0.0632535	0	0.0974094	0	1.40455	0.622685	0.494675	0.114363	25.687	1.72908	1.13727	1.75137	7.87259e-07	1.37809e-05	12.7478	233.137	83.9583	101.407	15.2236	2.90607e-17	0.00428933	4.82094e-16	0.000878606	0.00675039	AT3G23800	AT3G23800.1	3	selenium-binding family protein, contains Pfam profile: PF05694 56kDa selenium binding protein (SBP56)
CATMA5a08030	40	20.1337	4	45.9611	4	43.5651	4	35.8606	4	5.49979	4	18.3588	4	8.63081	4	5.92127	4	5.0233	4	5.03547	4	0.43806	0.94787	0.780238	0.119662	2.12713	0.686062	0.58202	0.583429	2.15064e-08	1.0216e-06	1.09668	5.32523	7.35739	7.13884	1.09221	5.12051e-12	0.187785	3.25941e-11	1.81713e-07	2.33263e-05	AT5G09220	AAP2	5	member of AAAP family
CATMA5a17440	17	2.2197	4	1.97266	3	1.55639	4	0.388154	4	0.237575	0	0.271393	2	0.110073	0	0.0990373	0	0.0345396	0	0.0199979	0	1.12523	0.788978	0.196766	0.120434	2.46558	0.899741	0.313788	0.181678	5.55201e-06	6.15919e-05	8.17891	17.9214	15.7152	11.238	11.88	9.429e-11	0.0557992	4.86939e-10	0.890823	0.918771	AT5G19040	AT5G19040.1	5	adenylate isopentenyltransferase 5 / cytokinin synthase (IPT5), identical to adenylate isopentenyltransferase (IPT5) (Arabidopsis thaliana) GI:14279056
CATMA3a41500	16	4.30676	3	10.7673	3	7.74565	4	0.858231	3	1.40126	0	0.461039	0	1.3232	0	0.949633	1	0.477188	2	0.466939	0	0.399985	0.719367	0.0797071	0.13014	0.348427	0.717678	0.360632	0.352886	2.6203e-06	3.52743e-05	9.34144	8.13733	8.15648	1.79852	3.00094	1.16283e-09	0.12289	5.11577e-09	0.0302982	0.0807477	AT3G48520	AT3G48520.1	3	cytochrome P450 family protein, similar to Cytochrome P450 94A1 (P450-dependent fatty acid omega-hydroxylase) (SP:O81117) {Vicia sativa}; contains Pfam profile: PF00067 cytochrome P450
CATMA5a53400	29	7.19465	4	9.60339	4	6.18741	4	2.18479	4	1.25423	1	2.24113	4	1.81774	1	1.49789	4	1.24377	3	0.380634	0	0.749178	0.644294	0.227502	0.130603	1.23292	0.824042	0.684239	0.2094	3.63399e-12	1.70371e-09	3.21028	5.28315	4.13073	1.75659	3.29511	8.93352e-13	0.189281	6.45212e-12	0.0259257	0.0721666	AT5G57685	AT5G57685.1	5	expressed protein
CATMA3a25040	32	22.5857	4	19.0578	4	15.7302	4	9.92551	4	2.52276	3	9.41752	4	3.8814	3	1.7807	3	1.47328	3	0.230387	0	1.18512	0.825394	0.520812	0.132374	2.42632	0.458779	0.379575	0.0593566	6.61707e-13	5.48861e-10	2.39827	4.91002	8.83368	6.737	10.9501	1.3155e-13	0.203665	1.09487e-12	0.0174612	0.0543109	AT3G25190	AT3G25190.1	3	nodulin, putative, similar to nodulin 21 (N-21) (Glycine max) SWISS-PROT:P16313
CATMA3a43980	19	0.496058	1	6.99857	3	10.3366	4	15.9134	4	0.936549	2	0.224067	1	0.286475	0	0.474238	2	0.389215	2	0.137356	0	0.0708799	1.47696	2.2738	0.13382	0.782151	1.65543	1.35863	0.479468	4.48794e-08	1.77271e-06	2.21389	24.4299	21.7963	40.8858	6.81842	8.85073e-14	0.0409334	7.58644e-13	0.000368916	0.00373492	AT3G50970	AT3G50970.1	3	dehydrin xero2 (XERO2) / low-temperature-induced protein LTI30 (LTI30), identical to dehydrin Xero 2 (Low-temperature-induced protein LTI30) (Arabidopsis thaliana) SWISS-PROT:P42758
CATMA4a13610	14	0.853964	4	1.54928	2	1.27609	4	0.69874	4	0.219768	0	0.145202	0	0.0241002	0	0.0259116	0	0.0179118	0	0.0186174	0	0.5512	0.823666	0.451008	0.141851	6.02493	1.07516	0.743221	0.7725	2.01555e-06	2.87482e-05	5.88121	64.285	49.2478	39.01	11.8044	3.19761e-19	0.0155557	8.30839e-18	8.72432e-05	0.00137204	AT4G13440	AT4G13440.1	4	calcium-binding EF hand family protein, low similarity to Polcalcin (Calcium-binding pollen allergen) from {Phleum pratense} SP|O82040, {Cynodon dactylon} SP|P94092; contains INTERPRO:IPR002048 calcium-binding EF-hand domain
CATMA1a40940	11	0.704165	3	0.869313	2	0.522577	1	0.139139	1	0.123776	0	1.36181	4	0.0767834	0	0.0253917	0	0.0312225	0	0.0402349	0	0.810024	0.601138	0.160057	0.142384	17.7357	0.330693	0.406631	0.524005	1.49789e-06	2.30368e-05	0.517081	11.3216	20.5806	4.45638	3.07634	5.55885e-06	0.0883265	1.52483e-05	0.00188683	0.0115732	AT1G49860	AT1G49860.1	1	glutathione S-transferase, putative, similar to GI:860955 from (Hyoscyamus muticus) (Plant Physiol. 109 (1), 253-260 (1995))
CATMA4a23510	22	10.6248	4	5.55567	2	7.69811	3	5.27787	1	1.01754	2	1.51817	4	1.03528	0	1.81971	2	1.54203	3	0.732343	1	1.91242	1.38563	0.949997	0.183154	1.46644	1.7577	1.48949	0.707387	8.93013e-06	8.8181e-05	6.99841	5.36635	4.23041	3.42267	1.38943	4.7424e-09	0.186346	1.91885e-08	0.0406478	0.0992988	AT4G21850	AT4G21850.1	4	methionine sulfoxide reductase domain-containing protein / SeIR domain-containing protein, low similarity to pilin-like transcription factor (Homo sapiens) GI:5059062, SP|P14930 Peptide methionine sulfoxide reductase msrA/msrB (EC 1.8.4.6) {Neisseria
CATMA4a01650	10	1.60068	2	1.1726	2	1.26281	3	1.20619	3	0.232117	0	0.451663	0	0.123809	0	0.0987685	0	0.0702855	0	0.0292419	0	1.36507	1.07693	1.02864	0.19795	3.64806	0.797749	0.567693	0.236186	5.40545e-07	1.05279e-05	3.54398	9.47104	12.7855	17.1613	7.93781	1.63706e-12	0.105585	1.12436e-11	0.127116	0.224032	AT4G01450	AT4G01450.1	4	nodulin MtN21 family protein, similar to MtN21 GI:2598575 (root nodule development) from (Medicago truncatula)
CATMA4a37620	18	0.940347	2	2.08055	3	1.16527	4	2.07237	4	0.412804	1	0.434982	1	0.289245	0	0.213954	1	0.269271	2	0.127318	0	0.451969	0.560075	0.996068	0.198411	1.50385	0.739698	0.930943	0.440173	9.88449e-13	7.10563e-10	2.16181	7.19304	5.44633	7.69624	3.24231	4.32182e-21	0.139023	1.85666e-19	1.09341e-06	7.50969e-05	AT4G35985	AT4G35985.1	4	senescence/dehydration-associated protein-related, similar to senescence-associated protein 12 (Hemerocallis hybrid cultivar) gi|3551958|gb|AAC34857; similar to early-responsive to dehydration stress ERD7 protein (Arabidopsis thaliana) gi|15320412|db
CATMA5a39070	15	3.19232	4	0.83184	2	2.25319	4	0.591193	4	0.166772	0	0.531039	1	0.0756947	0	0.134103	0	0.0660244	0	0.0478054	0	3.83766	2.70868	0.710705	0.200486	7.01554	1.77163	0.872246	0.631555	1.15025e-07	3.41046e-06	6.01146	10.9894	16.8019	8.95415	3.48857	8.57677e-11	0.0909968	4.44845e-10	0.212209	0.32352	AT5G43180	AT5G43180.1	5	expressed protein, contains Pfam profile PF04654: Protein of unknown function, DUF599
CATMA5a53325	20	0.979518	4	2.85891	3	1.96471	4	0.610607	4	0.622155	2	0.410676	3	0.167858	0	0.0408911	0	0.0423229	0	0.0675485	0	0.342619	0.687224	0.21358	0.217619	2.44657	0.243606	0.252135	0.402415	6.42465e-06	6.85911e-05	2.38514	17.0317	48.0474	14.4274	9.21048	3.69527e-15	0.0587139	3.95684e-14	0.000142934	0.00195344	AT5G57620	AT5G57620.1	5	myb family transcription factor (MYB36), contains PFAM profile: myb DNA binding domain PF00249
CATMA3a54630	14	2.90741	3	1.38632	2	1.89987	4	0.547622	4	0.323395	0	1.06034	0	0.354269	0	0.424988	1	0.226259	0	0.255351	0	2.09722	1.37044	0.395019	0.233276	2.99305	1.19962	0.638664	0.720784	2.83637e-13	2.78041e-10	2.74196	3.91318	4.47041	2.42033	1.26647	3.04786e-12	0.255547	2.00764e-11	0.000969947	0.00721804	AT3G61490	AT3G61490.1	3	glycoside hydrolase family 28 protein / polygalacturonase (pectinase) family protein, weak similarity to SP|P27644 Polygalacturonase (EC 3.2.1.15) (Pectinase) {Agrobacterium tumefaciens}; contains PF00295: Glycosyl hydrolases family 28
CATMA1a28300	19	0.795943	4	1.36006	2	1.41888	3	2.3079	4	0.322594	0	0.53983	3	0.117301	0	0.335885	1	0.579319	2	0.14525	0	0.585227	1.04325	1.69691	0.237191	4.60209	2.86345	4.93874	1.23827	4.41269e-06	5.144e-05	1.47443	11.5946	4.2243	3.98382	2.22096	5.56984e-09	0.086247	2.2327e-08	0.00449616	0.0211747	AT1G30270	AT1G30270.1	1	CBL-interacting protein kinase 23 (CIPK23), identical to CBL-interacting protein kinase 23 (Arabidopsis thaliana) gi|14486386|gb|AAK61494
CATMA5a08890	20	11.8865	4	8.35725	3	9.98662	4	1.72165	4	2.01153	1	4.80583	4	0.146895	0	0.0869872	0	0.0441342	0	0.0151916	0	1.42229	1.19497	0.206007	0.240693	32.7161	0.592171	0.300447	0.103418	1.85753e-13	2.22553e-10	2.47334	56.8926	114.806	39.0094	132.41	2.44817e-19	0.017577	6.53432e-18	2.4752e-07	2.93297e-05	AT5G10130	AT5G10130.1	5	pollen Ole e 1 allergen and extensin family protein, contains similarity to pollen specific protein C13 precursor (Zea mays) SWISS-PROT:P33050
CATMA4a41030	23	3.76359	1	9.71634	4	9.51983	4	2.09667	4	2.37361	4	0.55694	2	0.548356	1	0.380489	2	0.218768	1	0.0546874	0	0.387347	0.979775	0.215788	0.24429	1.01566	0.693872	0.398953	0.0997299	1.07994e-06	1.78058e-05	6.75762	17.7191	25.02	9.58398	43.4032	8.7546e-16	0.0564364	1.05594e-14	0.0230235	0.0661793	AT4G39675	AT4G39675.1	4	expressed protein
CATMA3a55410	20	2.34701	3	4.02121	2	2.05191	3	1.76051	4	1.00033	1	1.13431	4	0.570952	0	0.240727	1	0.51781	2	0.40541	0	0.583658	0.510272	0.437807	0.248763	1.98669	0.421624	0.906923	0.71006	4.26806e-06	5.02176e-05	2.06911	7.04298	8.5238	3.39991	2.46744	1.20954e-13	0.141985	1.01498e-12	0.00057388	0.00504853	AT3G62260	AT3G62260.1	3	protein phosphatase 2C, putative / PP2C, putative, phosphoprotein phosphatase (EC 3.1.3.16) 1A-alpha - Homo sapiens, PIR:S22423
CATMA2a25985	17	22.4757	4	4.54631	3	4.33738	4	3.90882	4	1.18142	0	1.8387	2	0.156931	0	0.147918	0	0.12221	0	0.118169	0	4.94373	0.954044	0.859778	0.259863	11.7166	0.942562	0.778748	0.753001	2.07094e-07	5.25434e-06	12.2237	28.97	29.323	31.9844	9.99764	9.10392e-14	0.0345184	7.77833e-13	0.360787	0.473892	AT2G27550	AT2G27550.1	2	centroradialis protein, putative (CEN), strong similarity to SP|Q41261 CENTRORADIALIS protein {Antirrhinum majus}; contains Pfam profile PF01161: Phosphatidylethanolamine-binding protein
CATMA3a20370	10	0.48274	0	0.573562	2	0.465852	3	0.297438	4	0.149193	0	0.366331	1	0.0965266	0	0.0760501	0	0.0879814	0	0.138965	0	0.841653	0.812208	0.51858	0.260117	3.79513	0.787868	0.911473	1.43965	1.6877e-06	2.51707e-05	1.31777	5.94201	6.12558	3.38069	1.0736	3.40297e-11	0.168293	1.88079e-10	2.93855e-06	0.000134641	AT3G20640	AT3G20640.1	3	ethylene-responsive protein -related, contains similarity to ethylene-inducible ER33 protein (Lycopersicon esculentum) gi|5669656|gb|AAD46413
CATMA1a22610	22	4.83819	4	4.05569	4	4.93473	4	3.36549	4	1.14753	2	1.40004	4	0.0383257	0	0.0451195	0	0.00420513	0	0.0366705	0	1.19294	1.21674	0.829819	0.282944	36.5302	1.17727	0.109721	0.956812	3.70352e-07	7.83039e-06	3.45574	105.822	109.37	800.33	31.2931	3.33165e-16	0.00944985	4.43521e-15	6.94455e-06	0.000232556	AT1G23720	AT1G23720.1	1	proline-rich extensin-like family protein, contains proline-rich extensin domains, INTERPRO:IPR002965
CATMA4a08050	31	1.58672	4	10.1843	3	5.64678	4	3.3011	4	2.97038	4	2.11498	4	0.976285	2	1.08316	4	0.815498	2	0.152346	0	0.155801	0.554461	0.324137	0.291663	2.16636	1.10948	0.835307	0.156047	1.7343e-08	8.77897e-07	0.750227	10.4317	5.21323	4.04796	19.4976	6.46835e-15	0.095862	6.63637e-14	6.79458e-09	2.36342e-06	AT4G08300	AT4G08300.1	4	nodulin MtN21 family protein, similar to MtN21 GI:2598575 (root nodule development) from (Medicago truncatula)
CATMA3a23170	25	2.10881	4	4.3133	4	3.76036	4	2.52758	4	1.27037	4	0.743133	4	0.0570173	0	0.057774	1	0.0549401	0	0.0367226	0	0.488909	0.871807	0.585997	0.294524	13.0335	1.01327	0.96357	0.644061	1.30518e-08	7.07224e-07	2.83773	75.6489	65.0874	46.0061	34.5936	4.55114e-23	0.013219	3.95727e-21	3.95138e-09	1.57807e-06	AT3G23175	AT3G23175.1	3	lesion inducing protein-related, similar to ORF, able to induce HR-like lesions (Nicotiana tabacum); contains Pfam profile PF05514: HR-like lesion-inducing
CATMA1a61170	22	7.82918	4	3.09234	2	2.06668	4	1.89206	4	0.921385	1	2.5097	3	0.90315	0	0.816794	3	0.848967	1	0.581057	0	2.5318	0.668322	0.611855	0.297957	2.77884	0.904384	0.940007	0.643367	1.72468e-08	8.77401e-07	3.11956	3.42395	2.53023	2.22866	1.58571	5.38447e-08	0.29206	1.87777e-07	0.355036	0.468587	AT1G71960	AT1G71960.1	1	ABC transporter family protein, similar to breast cancer resistance protein GB:AAC97367 from (Homo sapiens)
CATMA4a37976	20	2.36685	1	2.77307	2	2.68244	4	1.683	4	0.844637	1	1.85513	1	0.62252	0	1.09764	4	1.37218	3	0.609416	0	0.853511	0.967315	0.606908	0.304585	2.98003	1.76322	2.20423	0.978951	3.7811e-06	4.60861e-05	1.27584	4.4546	2.44382	1.22652	1.38598	8.31251e-07	0.224487	2.50444e-06	0.00122685	0.00845311	AT4G36370	AT4G36370.1	4	expressed protein
CATMA2a37070	24	5.58455	4	9.79077	2	13.1249	4	27.6298	4	2.99817	2	4.16017	4	0.35396	0	0.572102	0	1.51376	4	0.606932	0	0.570389	1.34054	2.82202	0.306224	11.7532	1.61629	4.27666	1.71469	7.58541e-06	7.75293e-05	1.34238	27.6607	22.9416	18.2524	4.93988	4.47078e-14	0.0361524	3.99407e-13	9.15251e-06	0.000278122	AT2G38800	AT2G38800.1	2	calmodulin-binding protein-related, contains similarity to potato calmodulin-binding protein PCBP GI:17933110 from (Solanum tuberosum)
CATMA4a08040	30	5.96973	4	14.5198	4	11.6331	4	8.51543	4	4.50338	4	3.67966	2	1.58729	2	2.79599	4	1.71939	2	0.366728	0	0.411144	0.80119	0.58647	0.310155	2.31821	1.76149	1.08323	0.231041	4.74442e-09	3.50405e-07	1.62236	9.14757	4.16065	4.95258	12.2799	1.24232e-15	0.109319	1.44509e-14	1.92082e-05	0.000473964	AT4G08290	AT4G08290.1	4	nodulin MtN21 family protein, similar to MtN21 GI:2598575 (root nodule development) from (Medicago truncatula)
CATMA1a44600	16	0.457829	2	0.573824	2	1.02166	3	0.969748	4	0.178256	0	0.51345	3	0.123407	0	0.158642	0	0.549625	2	0.109495	0	0.797857	1.78043	1.68997	0.310646	4.16062	1.28552	4.45375	0.88727	3.80971e-06	4.63658e-05	0.891672	4.64985	6.44002	1.76438	1.62798	5.96766e-06	0.215061	1.63199e-05	0.00247904	0.0140323	AT1G53590	AT1G53590.1	1	C2 domain-containing protein
CATMA2a16390	22	2.72791	4	4.39208	3	2.75164	4	2.20605	4	1.37848	2	0.393607	1	0.552473	0	0.53379	2	0.162671	2	0.145495	0	0.621098	0.6265	0.50228	0.313855	0.712445	0.966184	0.294442	0.263352	2.94205e-06	3.86879e-05	6.93056	7.94986	5.15491	13.5614	9.47442	1.44308e-16	0.125788	2.07753e-15	0.202047	0.312131	AT2G17710	AT2G17710.1	2	expressed protein
CATMA1a07465	13	2.25628	4	3.21977	2	1.30351	2	1.32437	3	1.01565	0	0.571665	2	0.779082	0	0.387078	0	0.2418	0	0.142459	0	0.700759	0.404844	0.411323	0.315442	0.733768	0.496838	0.310365	0.182855	4.69076e-08	1.83167e-06	3.94686	4.13277	3.36755	5.47712	7.12943	2.64253e-14	0.241968	2.46918e-13	0.265331	0.380163	AT1G08500	AT1G08500.1	1	plastocyanin-like domain-containing protein
CATMA4a25520	14	2.04471	4	1.10921	2	1.60162	4	0.544024	3	0.366648	1	0.588065	0	0.135342	0	0.102784	0	0.0337084	0	0.0345548	0	1.84339	1.44393	0.490462	0.330549	4.34503	0.759439	0.249061	0.255315	3.42593e-08	1.4544e-06	3.47701	8.19559	15.5824	16.1391	10.6106	3.39771e-13	0.122017	2.6361e-12	0.0789775	0.159359	AT4G23690	AT4G23690.1	4	disease resistance-responsive family protein / dirigent family protein, similar to disease resistance response protein 206-d (Pisum sativum) gi|508844|gb|AAB18669; similar to dirigent protein (Forsythia x intermedia) gi|6694693|gb|AAF25357
CATMA5a60600	40	5.48434	4	33.7083	4	17.2375	4	8.52412	4	11.2318	4	1.21339	4	9.78277	4	6.89794	4	3.62148	4	1.97016	4	0.1627	0.511373	0.252879	0.333207	0.124033	0.705111	0.37019	0.20139	1.13097e-08	6.41853e-07	4.51986	3.44568	2.49893	2.35377	5.701	9.25895e-10	0.290219	4.12218e-09	0.256284	0.370967	AT5G65207	AT5G65207.1	5	expressed protein
CATMA4a10345	14	18.7573	4	0.721677	2	0.889681	3	0.417996	2	0.248459	0	0.334816	2	0.0187333	0	0.0334417	0	0.142331	1	0.0201327	0	25.9913	1.2328	0.5792	0.34428	17.8727	1.78514	7.59772	1.0747	1.16636e-07	3.41419e-06	56.0229	38.5237	26.604	2.93679	12.3411	4.34887e-11	0.0259581	2.36241e-10	0.0255578	0.071489	AT4G10310	AT4G10310.1	4	sodium transporter (HKT1), identical to sodium transporter AtHKT1 (Arabidopsis thaliana) gi|7716474|gb|AAF68393
CATMA5a06070	27	8.38511	2	4.67428	3	4.82606	4	5.85977	4	1.61192	2	3.85183	3	1.50293	2	1.44659	4	1.56625	3	0.767608	0	1.79388	1.03247	1.25362	0.344849	2.56288	0.962513	1.04213	0.510741	1.96168e-10	3.46768e-08	2.17692	3.11011	3.33616	3.74128	2.09993	2.66159e-12	0.321532	1.7716e-11	0.198293	0.307964	AT5G06850	AT5G06850.1	5	C2 domain-containing protein, contains INTERPRO:IPR000008 C2 domain
CATMA1a04113	20	16.7647	4	17.1045	3	16.7697	4	26.6921	4	6.00391	2	2.19485	2	0.808527	0	0.993225	1	0.684775	0	0.192834	0	0.980135	0.980431	1.56053	0.351015	2.71463	1.22844	0.846941	0.2385	1.94009e-06	2.80429e-05	7.63818	21.1551	16.8841	38.9794	31.1351	4.30794e-18	0.04727	8.53907e-17	0.0298278	0.0799919	AT1G05260	AT1G05260.1	1	peroxidase 3 (PER3) (P3) / rare cold-inducible protein (RCI3A) (PRC), identical to SP|O23044 Peroxidase 3 precursor (EC 1.11.1.7) (Atperox P3) (Rare cold inducible protein) (RCI3A) (ATPRC) {Arabidopsis thalliana}
CATMA1a28520	23	1.10233	4	1.14682	2	1.52952	4	0.7521	4	0.412633	2	1.09756	2	0.217153	0	0.244348	2	0.237466	3	0.32922	0	0.961207	1.3337	0.655814	0.359807	5.05432	1.12523	1.09355	1.51608	1.17152e-07	3.41419e-06	1.00435	5.28117	6.2596	3.16719	1.25337	6.40124e-12	0.189352	3.99911e-11	2.19149e-07	2.68532e-05	AT1G30510	AT1G30510.1	1	ferredoxin--NADP(+) reductase, putative / adrenodoxin reductase, putative, strong similarity to SP|P41345 Ferredoxin--NADP reductase, root isozyme, chloroplast precursor (EC 1.18.1.2) (FNR) {Oryza sativa}, ferredoxin-NADP reductase precursor (Zea may
CATMA1a65395	34	9.76729	4	34.4938	4	45.4251	4	34.1433	4	12.4795	4	4.30918	3	8.06527	2	7.09395	4	7.09096	4	2.73348	1	0.283161	1.31691	0.98984	0.36179	0.534288	0.879568	0.879197	0.33892	3.86555e-06	4.66767e-05	2.26662	4.27683	6.40336	4.81505	4.56543	1.73075e-11	0.233818	9.97471e-11	0.221054	0.33263	AT1G76180	AT1G76180.1	1	dehydrin (ERD14), identical to SP|P42763 Dehydrin ERD14 {Arabidopsis thaliana}
CATMA1a53660	36	18.233	4	15.7075	4	8.01939	4	10.071	4	5.68998	4	11.0031	4	6.14189	3	2.68348	4	5.90045	4	2.08896	1	1.16079	0.510546	0.641163	0.362247	1.79149	0.436915	0.960689	0.340116	3.70318e-06	4.56881e-05	1.65708	2.55743	2.98842	1.70683	2.72384	3.12616e-06	0.391017	8.79911e-06	0.569195	0.660031	AT1G64370	AT1G64370.1	1	expressed protein
CATMA3a48230	23	4.05535	4	3.00638	4	2.85872	4	1.51447	4	1.12125	2	1.17332	4	0.148272	1	0.148135	0	0.0806696	0	0.0888955	0	1.34891	0.950882	0.503752	0.372958	7.91332	0.999082	0.544066	0.599545	9.48696e-08	2.97303e-06	3.4563	20.2762	19.298	18.7738	12.6132	4.21284e-16	0.0493189	5.49299e-15	0.00672258	0.0279236	AT3G55230	AT3G55230.1	3	disease resistance-responsive family protein, low similarity to disease resistance response protein 206-d (Pisum sativum) gi|508844|gb|AAB18669
CATMA5a09320	11	3.91065	0	4.7706	2	5.32588	3	4.05369	3	1.78111	1	1.96476	2	0.342713	0	0.480368	0	0.0883892	0	0.082859	0	0.819738	1.11639	0.849723	0.373351	5.73296	1.40166	0.257911	0.241774	2.60033e-10	4.27842e-08	1.99039	13.9201	11.0871	45.8618	21.4957	6.5343e-19	0.0718385	1.53172e-17	2.29104e-07	2.74492e-05	AT5G10580	AT5G10580.1	5	expressed protein, contains Pfam profile PF04654: Protein of unknown function, DUF599
