# Supplementary material for: Transcript profiling of cytokinin action in Arabidopsis roots and shoots discovers largely similar but also organ-specific responses
Source: BMC Plant Biol. 2012 Jul 23;12:112. doi: 10.1186/1471-2229-12-112 (PMC3519560; doi:10.1186/1471-2229-12-112)
Supplement: Additional file 8 — Table S4. Genes expressed in a more root-like fashion in cytokinin-deficient shoots. (a) List of genes, which are higher expressed in the root than in the shoot and upregulated by chronic cytokinin deficiency in the shoot. (b) List of genes, which are lower expressed in the root than in the shoot and downregulated by chronic cytokinin deficiency in the shoot. FDR-corrected p-values ≤ 0.03 marked in blue indicate whether a gene is significantly regulated by cytokinin (cytokinin effect), significantly differently expressed roots and shoots (organ effect), or whether its regulation by cytokinin differs significantly between roots and shoots (organ effect). The threshold set for differential expression is 2.5-fold. [file 1471-2229-12-112-S8.xls]

## Sheet: Legend
Supplemental Table 4. Genes expressed in a more root-like fashion in cytokinin-deficient shoots. (a) List of genes, which are higher expressed in the root than in the shoot and upregulated by chronic cytokinin deficiency in the shoot. (b) List of genes, which are lower expressed in the root than in the shoot and downregulated by chronic cytokinin deficiency in the shoot. FDR-corrected p-values ≤ …

## Sheet: a) up in CKX shoots
CATMA ID	Number of spots above background	Expression CKX1 root	AbB CKX1 root	Expression BA0 root	AbB BA0 root	Expression BA15 root	AbB BA15 root	Expression BA120 root	AbB BA120 root	Expression BA1080 root	AbB BA1080 root	Expression CKX1 shoot	AbB CKX1 shoot	Expression BA0 shoot	AbB BA0 shoot	Expression BA15 shoot	AbB BA15 shoot	Expression BA120 shoot	AbB BA120 shoot	Expression BA1080 shoot	AbB BA120 shoot 1	Ratio CKX1 vs BA0 root	Ratio BA15 vs BA0 root	Ratio BA120 vs BA0 root	Ratio BA1080 vs BA0 root	Ratio CKX1 vs BA0 shoot	Ratio BA15 vs BA0 shoot	Ratio BA120 vs BA0 shoot	Ratio BA1080 vs BA0 shoot	p value cytokinin effect	FDR p value cytokinin effect	Ratio root vs shoot CKX1	Ratio root vs shoot BA0	Ratio root vs shoot BA15	Ratio root vs shoot BA120	Ratio root vs shoot BA1080	p value organ effect	FDR p value organ effect	p value interaction effect	FDR p value interaction effect	agi	genename	chromosome	description
CATMA4a00090	21	6.65446	3	6.14359	3	6.24022	4	3.72111	4	7.88195	4	1.27346	3	0.0132052	0	0.0195443	0	0.0113314	0	0.0380928	0	1.08316	1.01573	0.605689	1.28295	96.4358	1.48004	0.858103	2.88468	5.16859e-06	5.78142e-05	5.22552	465.24	319.286	328.388	206.914	5.80112e-18	1.10714e-16	3.68371e-05	0.000746644	AT4G00080	AT4G00080.1	4	invertase/pectin methylesterase inhibitor family protein, low similarity to pectinesterase from Lycopersicon esculentum SP|Q43143, Arabidopsis thaliana SP|Q42534; contains Pfam profile PF04043: Plant invertase/pectin methylesterase inhibitor
CATMA1a29020	24	6.39238	3	6.31503	4	6.48025	4	6.11306	4	15.3929	4	1.03825	4	0.0146801	0	0.0377368	1	0.0144127	0	0.0291991	0	1.01225	1.02616	0.968017	2.4375	70.7251	2.57061	0.981789	1.98903	7.70362e-06	7.84401e-05	6.15689	430.177	171.722	424.143	527.168	5.1988e-20	1.64879e-18	2.86879e-06	0.000132197	AT1G30870	AT1G30870.1	1	cationic peroxidase, putative, similar to cationic peroxidase (gi|1232069); similar to EST gb|AI100412
CATMA1a17460	20	1.66732	4	1.87674	3	1.34718	4	2.30838	4	2.74598	3	0.528927	2	0.0124237	0	0.0387843	0	0.113593	0	0.119713	0	0.888411	0.717831	1.22999	1.46316	42.5739	3.12179	9.14321	9.63583	2.36432e-06	3.24357e-05	3.15227	151.061	34.7353	20.3216	22.9381	2.27221e-17	3.83577e-16	6.90281e-06	0.000232429	AT1G18420	AT1G18420.1	1	expressed protein, contains Pfam profile PF01027: Uncharacterized protein family UPF0005
CATMA1a62940	25	8.1489	4	1.67016	3	3.08722	4	0.860303	4	0.903363	2	4.76748	4	0.130303	0	0.405427	4	0.361401	0	0.341695	0	4.87913	1.84846	0.515103	0.540885	36.5877	3.11142	2.77355	2.62231	1.1328e-14	3.05374e-11	1.70927	12.8175	7.61473	2.38047	2.64377	5.70107e-13	4.25136e-12	1.41354e-05	0.00037635	AT1G73620	AT1G73620.1	1	thaumatin-like protein, putative / pathogenesis-related protein, putative, strong similarity to SP|P50699 Thaumatin-like protein precursor {Arabidopsis thaliana}, pathogenesis-related group 5 protein (Brassica rapa) GI:2749943; contains Pfam profile:
CATMA1a22610	22	4.83819	4	4.05569	4	4.93473	4	3.36549	4	1.14753	2	1.40004	4	0.0383257	0	0.0451195	0	0.00420513	0	0.0366705	0	1.19294	1.21674	0.829819	0.282944	36.5302	1.17727	0.109721	0.956812	3.70352e-07	7.83039e-06	3.45574	105.822	109.37	800.33	31.2931	3.33165e-16	4.43521e-15	6.94455e-06	0.000232556	AT1G23720	AT1G23720.1	1	proline-rich extensin-like family protein, contains proline-rich extensin domains, INTERPRO:IPR002965
CATMA5a53330	24	12.6148	4	6.93844	4	5.37123	4	3.55662	4	20.0839	4	1.24431	4	0.0352248	0	0.0307713	0	0.00932666	0	0.0166219	0	1.81811	0.774126	0.512597	2.89459	35.3247	0.87357	0.264775	0.471881	1.01446e-06	1.70389e-05	10.1381	196.976	174.553	381.339	1208.28	1.66073e-18	3.58154e-17	8.13239e-05	0.00130989	AT5G57625	AT5G57625.1	5	allergen V5/Tpx-1-related family protein, low similarity to SP|Q40374 Pathogenesis-related protein PR-1 precursor {Medicago truncatula}; contains Pfam profile PF00188: SCP-like extracellular protein
CATMA5a52815	21	9.73961	4	2.65848	3	5.63729	4	2.36995	4	1.55725	2	1.69261	4	0.0480018	0	0.0652555	0	0.0552629	0	0.041493	0	3.6636	2.12049	0.891467	0.585766	35.2613	1.35944	1.15127	0.864406	3.85684e-08	1.59434e-06	5.7542	55.383	86.3879	42.885	37.5303	3.5495e-16	4.702e-15	0.0062678	0.0265876	AT5G57090	AT5G57090.1	5	auxin transport protein (EIR1), identical to auxin transport protein EIR1 (Arabidopsis thaliana) gi|3377507|gb|AAC39513; identical to root gravitropism control protein (Arabidopsis thaliana) gi|4322486|gb|AAD16060
CATMA5a08890	20	11.8865	4	8.35725	3	9.98662	4	1.72165	4	2.01153	1	4.80583	4	0.146895	0	0.0869872	0	0.0441342	0	0.0151916	0	1.42229	1.19497	0.206007	0.240693	32.7161	0.592171	0.300447	0.103418	1.85753e-13	2.22553e-10	2.47334	56.8926	114.806	39.0094	132.41	2.44817e-19	6.53432e-18	2.4752e-07	2.93297e-05	AT5G10130	AT5G10130.1	5	pollen Ole e 1 allergen and extensin family protein, contains similarity to pollen specific protein C13 precursor (Zea mays) SWISS-PROT:P33050
CATMA1a52140	22	6.999	4	7.46718	4	2.70409	4	5.4861	4	16.1765	4	1.49339	2	0.0500826	0	0.0451542	0	0.0214867	0	0.0463886	0	0.937301	0.362131	0.734695	2.16635	29.8185	0.901593	0.429024	0.92624	1.04833e-07	3.19328e-06	4.68665	149.097	59.8858	255.326	348.718	1.47643e-20	5.37851e-19	3.50357e-07	3.59558e-05	AT1G62980	AT1G62980.1	1	expansin, putative (EXP18), identical to SWISS-PROT:Q9LQ07 alpha-expansin 18 precursor (At-EXP18)(Arabidopsis thaliana); alpha-expansin gene family, PMID:11641069
CATMA3a23750	16	18.2125	4	12.9668	3	8.07423	4	6.41435	3	1.48293	0	1.42868	2	0.0556189	0	0.0961695	0	0.0632535	0	0.0974094	0	1.40455	0.622685	0.494675	0.114363	25.687	1.72908	1.13727	1.75137	7.87259e-07	1.37809e-05	12.7478	233.137	83.9583	101.407	15.2236	2.90607e-17	4.82094e-16	0.000878606	0.00675039	AT3G23800	AT3G23800.1	3	selenium-binding family protein, contains Pfam profile: PF05694 56kDa selenium binding protein (SBP56)
CATMA1a15390	13	2.16221	3	0.437466	2	1.08577	2	1.53688	4	0.271882	0	1.23736	2	0.0558418	0	0.351501	0	0.450132	0	0.212718	0	4.94259	2.48195	3.51315	0.621493	22.1582	6.29459	8.06085	3.80929	1.97464e-09	1.8843e-07	1.74745	7.83403	3.08895	3.4143	1.27814	5.8812e-07	1.80727e-06	0.0173198	0.0540704	AT1G16400	AT1G16400.1	1	cytochrome P450 family protein, similar to gb|AF069494 cytochrome P450 from Sinapis alba and is a member of the PF|00067 Cytochrome P450 family; identical to cytochrome P450 CYP79F2 (CYP79F2) GI:10946207
CATMA2a32640	23	9.96559	4	2.65195	3	1.78027	4	0.94307	4	3.38486	4	0.455127	4	0.0239543	0	0.0773297	0	0.0378504	0	0.051431	0	3.75783	0.671304	0.355613	1.27637	18.9998	3.22821	1.58011	2.14704	1.83086e-10	3.34613e-08	21.8963	110.709	23.0218	24.9157	65.8137	1.67695e-21	8.37157e-20	0.00351472	0.0178349	AT2G34500	AT2G34500.1	2	cytochrome P450 family protein, similar to Cytochrome P450 61 (C-22 sterol desaturase) (SP:P54781) {Saccharomyces cerevisiae}
CATMA5a36160	21	5.85547	4	7.15959	4	4.5245	3	10.085	4	6.94284	2	1.0986	4	0.0586389	0	0.135496	0	0.0403778	0	0.0646581	0	0.81785	0.631949	1.40861	0.969726	18.735	2.31069	0.688583	1.10265	2.04741e-06	2.91257e-05	5.32992	122.096	33.392	249.767	107.378	4.58739e-23	3.95727e-21	1.59744e-08	4.00585e-06	AT5G40510	AT5G40510.1	5	expressed protein
CATMA4a10345	14	18.7573	4	0.721677	2	0.889681	3	0.417996	2	0.248459	0	0.334816	2	0.0187333	0	0.0334417	0	0.142331	1	0.0201327	0	25.9913	1.2328	0.5792	0.34428	17.8727	1.78514	7.59772	1.0747	1.16636e-07	3.41419e-06	56.0229	38.5237	26.604	2.93679	12.3411	4.34887e-11	2.36241e-10	0.0255578	0.071489	AT4G10310	AT4G10310.1	4	sodium transporter (HKT1), identical to sodium transporter AtHKT1 (Arabidopsis thaliana) gi|7716474|gb|AAF68393
CATMA1a40940	11	0.704165	3	0.869313	2	0.522577	1	0.139139	1	0.123776	0	1.36181	4	0.0767834	0	0.0253917	0	0.0312225	0	0.0402349	0	0.810024	0.601138	0.160057	0.142384	17.7357	0.330693	0.406631	0.524005	1.49789e-06	2.30368e-05	0.517081	11.3216	20.5806	4.45638	3.07634	5.55885e-06	1.52483e-05	0.00188683	0.0115732	AT1G49860	AT1G49860.1	1	glutathione S-transferase, putative, similar to GI:860955 from (Hyoscyamus muticus) (Plant Physiol. 109 (1), 253-260 (1995))
CATMA1a04085	24	5.28877	3	7.55314	4	4.51237	4	5.44372	4	19.4786	4	0.749288	4	0.042728	0	0.173262	1	0.0820022	0	0.0612534	0	0.700208	0.597417	0.720723	2.57887	17.5362	4.055	1.91917	1.43357	3.02101e-07	6.84581e-06	7.05839	176.773	26.0436	66.385	318	7.74102e-27	5.21696e-24	1.43427e-11	3.09315e-08	AT1G05240	AT1G05240.1	1	peroxidase, putative, similar to peroxidase; peroxidase ATP11a (Arabidopsis thaliana) gi|1546688|emb|CAA67334
CATMA5a43410	23	41.0065	4	54.8393	4	26.5356	4	10.1271	4	0.257236	0	3.3805	4	0.197129	0	0.491945	3	0.163183	0	0.0141691	0	0.747758	0.483879	0.184669	0.00469073	17.1487	2.49555	0.8278	0.0718773	1.38689e-11	4.94778e-09	12.1303	278.19	53.9402	62.0598	18.1547	2.71608e-14	2.53133e-13	0.0139382	0.0464448	AT5G47450	AT5G47450.1	5	major intrinsic family protein / MIP family protein, contains Pfam profile: MIP PF00230
CATMA5a38670	21	4.43791	4	3.28094	3	4.50937	4	3.36072	4	1.86688	2	1.2897	4	0.0756991	0	0.179973	0	0.103055	0	0.0858155	0	1.35263	1.37441	1.02431	0.569006	17.0372	2.37748	1.36138	1.13364	3.53068e-09	2.84114e-07	3.44105	43.3419	25.0558	32.6109	21.7545	8.10757e-21	3.17905e-19	4.35996e-06	0.000175423	AT5G42860	AT5G42860.1	5	expressed protein
CATMA4a41340	23	3.73023	4	2.4918	2	6.44043	4	5.74212	3	9.90852	3	2.98016	2	0.179363	0	0.964077	2	0.886336	1	1.89491	2	1.497	2.58465	2.30441	3.97645	16.6153	5.375	4.94158	10.5646	3.75481e-07	7.92331e-06	1.25169	13.8925	6.68041	6.47849	5.22903	2.07785e-11	1.18736e-10	0.0010703	0.00771552	AT4G39950	AT4G39950.1	4	cytochrome P450 79B2, putative (CYP79B2), identical to cytochrome P450 (79B2) SP:O81346 from (Arabidopsis thaliana)
CATMA4a18330	17	2.1504	3	0.840267	2	0.766087	3	0.644028	4	0.684163	2	0.436787	3	0.0276048	0	0.0202283	0	0.0350303	0	0.0858668	0	2.55919	0.911718	0.766456	0.814221	15.8229	0.732782	1.26899	3.11057	9.55809e-06	9.26842e-05	4.92323	30.4391	37.872	18.3849	7.96772	2.99079e-13	2.34373e-12	0.0302222	0.0806249	AT4G17270	AT4G17270.1	4	Mo25 family protein, similar to MO25 protein (early mouse development protein family) (Mouse) SWISS-PROT:Q06138
CATMA4a26210	19	2.7045	4	1.71611	2	1.28758	3	1.21203	4	1.22225	2	0.80319	4	0.0524244	0	0.123248	0	0.0825363	0	0.0715393	0	1.57595	0.750289	0.706268	0.712222	15.3209	2.35096	1.57439	1.36462	2.62983e-11	7.66419e-09	3.3672	32.7349	10.4471	14.6848	17.085	9.9516e-22	5.3654e-20	1.44716e-06	8.5295e-05	AT4G24480	AT4G24480.1	4	serine/threonine protein kinase, putative, similar to serine/threonine-protein kinase CTR1 (Arabidopsis thaliana) SWISS-PROT:Q05609
CATMA5a05150	14	2.74202	4	0.652418	2	0.744396	3	0.185575	3	0.381265	0	0.852061	2	0.0568875	0	0.0683239	0	0.0639157	0	0.0501716	0	4.20286	1.14098	0.284442	0.584388	14.978	1.20104	1.12355	0.881945	6.02854e-07	1.14045e-05	3.2181	11.4686	10.8951	2.90344	7.59922	1.77545e-08	6.65902e-08	0.220522	0.332061	AT5G05960	AT5G05960.1	5	protease inhibitor/seed storage/lipid transfer protein (LTP) family protein, contains Pfam protease inhibitor/seed storage/LTP family domain PF00234
CATMA1a40070	22	3.28816	4	4.48588	4	2.60259	4	4.44153	4	5.91422	4	0.431089	2	0.0297744	0	0.0293085	0	0.0214084	0	0.0285344	0	0.733002	0.580174	0.990112	1.31841	14.4785	0.984353	0.719022	0.958355	1.51558e-05	0.000129952	7.62756	150.663	88.8	207.466	207.266	5.31281e-23	4.40677e-21	6.62951e-07	5.66867e-05	AT1G48930	AT1G48930.1	1	endo-1,4-beta-glucanase, putative / cellulase, putative, similar to endo-beta-1,4-glucanase GI:4972236 from (Fragaria x ananassa)
CATMA4a26060	22	6.5596	4	5.82662	4	3.79792	4	4.89848	4	4.95576	4	1.40989	2	0.101635	0	0.100679	0	0.0640568	0	0.142442	0	1.1258	0.651822	0.840706	0.850538	13.8721	0.990591	0.630265	1.40151	3.98305e-07	8.22781e-06	4.65257	57.329	37.7232	76.4708	34.7915	2.8531e-20	9.64418e-19	2.16155e-05	0.000516806	AT4G24310	AT4G24310.1	4	expressed protein, contains Pfam profile PF05078: Protein of unknown function (DUF679)
CATMA3a23170	25	2.10881	4	4.3133	4	3.76036	4	2.52758	4	1.27037	4	0.743133	4	0.0570173	0	0.057774	1	0.0549401	0	0.0367226	0	0.488909	0.871807	0.585997	0.294524	13.0335	1.01327	0.96357	0.644061	1.30518e-08	7.07224e-07	2.83773	75.6489	65.0874	46.0061	34.5936	4.55114e-23	3.95727e-21	3.95138e-09	1.57807e-06	AT3G23175	AT3G23175.1	3	lesion inducing protein-related, similar to ORF, able to induce HR-like lesions (Nicotiana tabacum); contains Pfam profile PF05514: HR-like lesion-inducing
CATMA3a00185	23	8.80245	4	18.6687	4	12.5646	4	5.07166	4	1.48917	2	1.60031	4	0.131861	0	0.161162	1	0.0902434	0	0.105281	0	0.471507	0.673028	0.271666	0.0797683	12.1363	1.22221	0.68438	0.798418	7.16121e-11	1.48737e-08	5.50046	141.578	77.9625	56.1998	14.1448	1.13114e-22	8.52943e-21	2.70941e-08	6.08657e-06	AT3G01190	AT3G01190.1	3	peroxidase 27 (PER27) (P27) (PRXR7), identical to SP|Q43735 Peroxidase 27 precursor (EC 1.11.1.7) (Atperox P27) (PRXR7) (ATP12a) {Arabidopsis thaliana}
CATMA2a37070	24	5.58455	4	9.79077	2	13.1249	4	27.6298	4	2.99817	2	4.16017	4	0.35396	0	0.572102	0	1.51376	4	0.606932	0	0.570389	1.34054	2.82202	0.306224	11.7532	1.61629	4.27666	1.71469	7.58541e-06	7.75293e-05	1.34238	27.6607	22.9416	18.2524	4.93988	4.47078e-14	3.99407e-13	9.15251e-06	0.000278122	AT2G38800	AT2G38800.1	2	calmodulin-binding protein-related, contains similarity to potato calmodulin-binding protein PCBP GI:17933110 from (Solanum tuberosum)
CATMA2a25985	17	22.4757	4	4.54631	3	4.33738	4	3.90882	4	1.18142	0	1.8387	2	0.156931	0	0.147918	0	0.12221	0	0.118169	0	4.94373	0.954044	0.859778	0.259863	11.7166	0.942562	0.778748	0.753001	2.07094e-07	5.25434e-06	12.2237	28.97	29.323	31.9844	9.99764	9.10392e-14	7.77833e-13	0.360787	0.473892	AT2G27550	AT2G27550.1	2	centroradialis protein, putative (CEN), strong similarity to SP|Q41261 CENTRORADIALIS protein {Antirrhinum majus}; contains Pfam profile PF01161: Phosphatidylethanolamine-binding protein
CATMA1a16765	20	5.23788	3	2.42846	3	4.65241	4	3.22133	4	1.53151	3	1.32824	3	0.121928	0	0.167132	0	0.183002	0	0.1253	0	2.15688	1.91579	1.32649	0.630652	10.8937	1.37074	1.50091	1.02766	6.65394e-06	7.00434e-05	3.94348	19.9172	27.8368	17.6027	12.2227	4.41065e-15	4.613e-14	0.0187095	0.0568936	AT1G17745	AT1G17745.1	1	D-3-phosphoglycerate dehydrogenase / 3-PGDH, identical to SP|O04130
CATMA5a41360	23	1.70212	4	1.63351	2	1.94953	4	2.03433	4	0.759829	0	3.33513	4	0.324551	0	0.50191	3	0.718649	2	0.563824	0	1.042	1.19346	1.24537	0.465151	10.2762	1.54648	2.21429	1.73724	1.05438e-05	9.96779e-05	0.510361	5.03315	3.88422	2.83077	1.34764	9.1981e-06	2.44173e-05	5.70264e-05	0.00102486	AT5G45430	AT5G45430.1	5	protein kinase, putative, contains similarity to male germ cell-associated kinase (Homo sapiens) gi|23268497|gb|AAN16405
CATMA3a46940	19	17.5044	4	34.3227	4	16.9163	4	9.75924	4	0.647797	0	2.94953	3	0.293655	0	0.292448	0	0.225702	0	0.0918443	0	0.509996	0.492861	0.284338	0.0188737	10.0442	0.995891	0.768598	0.312763	3.305e-07	7.21413e-06	5.93464	116.881	57.8439	43.2394	7.0532	9.63499e-13	6.91705e-12	0.00540241	0.0240621	AT3G53980	AT3G53980.1	3	protease inhibitor/seed storage/lipid transfer protein (LTP) family protein, contains Pfam protease inhibitor/seed storage/LTP family domain PF00234
CATMA4a33580	26	6.60302	3	3.86657	3	3.04806	4	5.68269	4	4.73026	4	1.90209	3	0.205859	0	0.66568	4	0.253527	1	0.175627	0	1.70772	0.78831	1.4697	1.22337	9.2398	3.23368	1.23156	0.853143	3.7757e-07	7.94536e-06	3.47145	18.7827	4.57886	22.4145	26.9336	1.91636e-18	4.04388e-17	7.67935e-06	0.000246698	AT4G31910	AT4G31910.1	4	transferase family protein, low similarity to anthranilate N-hydroxycinnamoyl/benzoyltransferase Dianthus caryophyllus GI:3288180, 10-deacetylbaccatin III-10-O-acetyl transferase Taxus cuspidata GI:6746554; contains Pfam profile PF02458 transferase f
CATMA1a28980	30	7.75698	4	8.67488	4	4.96596	4	4.359	4	13.2129	4	1.43014	4	0.161498	0	0.553436	4	0.288258	2	0.367235	0	0.894188	0.572452	0.502486	1.52312	8.85552	3.4269	1.78491	2.27394	3.08795e-06	3.98293e-05	5.42391	53.7153	8.97296	15.1219	35.9794	1.01906e-21	5.43985e-20	1.2715e-06	8.30943e-05	AT1G30840	AT1G30840.1	1	purine permease-related, low similarity to purine permease (Arabidopsis thaliana) GI:7620007; contains Pfam profiles PF03151: Domain of unknown function, DUF250, PF00892: Integral membrane protein
CATMA5a12370	23	4.26542	4	2.08934	3	2.1642	4	2.02194	4	2.44991	4	0.919842	4	0.10681	0	0.0457545	0	0.105019	0	0.0931371	0	2.04152	1.03583	0.967742	1.17258	8.61192	0.428372	0.983229	0.871986	3.23345e-07	7.15802e-06	4.63713	19.5612	47.3002	19.2531	26.3043	5.07536e-18	9.89648e-17	0.00120826	0.00835706	AT5G14150	AT5G14150.1	5	expressed protein, contains Pfam profile PF04862: Protein of unknown function, DUF642
CATMA4a02540	23	11.093	4	7.89239	3	3.9717	4	4.76621	4	17.8579	4	1.2331	4	0.14546	0	0.115044	0	0.0335552	0	0.0291539	0	1.40553	0.503231	0.6039	2.26268	8.4772	0.790893	0.230683	0.200425	4.41774e-10	6.26796e-08	8.99606	54.2581	34.5234	142.041	612.54	2.8074e-24	4.46377e-22	1.71639e-09	9.25393e-07	AT4G02270	AT4G02270.1	4	pollen Ole e 1 allergen and extensin family protein, contains Pfam domain, PF01190: Pollen proteins Ole e I family
CATMA3a48230	23	4.05535	4	3.00638	4	2.85872	4	1.51447	4	1.12125	2	1.17332	4	0.148272	1	0.148135	0	0.0806696	0	0.0888955	0	1.34891	0.950882	0.503752	0.372958	7.91332	0.999082	0.544066	0.599545	9.48696e-08	2.97303e-06	3.4563	20.2762	19.298	18.7738	12.6132	4.21284e-16	5.49299e-15	0.00672258	0.0279236	AT3G55230	AT3G55230.1	3	disease resistance-responsive family protein, low similarity to disease resistance response protein 206-d (Pisum sativum) gi|508844|gb|AAB18669
CATMA1a32030	25	25.1437	4	21.4562	4	12.4908	4	12.6609	4	8.64079	4	7.87456	4	1.07433	0	0.523048	1	0.692106	0	0.493139	0	1.17186	0.582155	0.590083	0.402718	7.32973	0.486859	0.644219	0.459019	3.90224e-07	8.11434e-06	3.19303	19.9716	23.8808	18.2933	17.522	9.70804e-16	1.15671e-14	0.00482777	0.0223012	AT1G33800	AT1G33800.1	1	expressed protein, contains Pfam profile PF04669: Protein of unknown function (DUF579)
CATMA1a27950	30	0.721677	4	3.15887	2	1.75371	4	3.41624	4	1.42756	4	1.79444	4	0.254687	0	0.55891	4	1.21194	4	0.644325	0	0.22846	0.555169	1.08148	0.451923	7.04567	2.1945	4.75855	2.52987	0.00560967	0.0124029	0.402174	12.403	3.13773	2.81883	2.2156	3.04364e-07	9.72431e-07	6.41875e-07	5.6271e-05	AT1G29950	AT1G29950.1	1	expressed protein
CATMA2a45110	21	1.65257	4	1.58453	3	1.24653	4	0.859132	4	0.75515	2	1.03503	4	0.151674	0	0.139532	0	0.238101	0	0.217121	0	1.04294	0.786688	0.542199	0.476575	6.82407	0.919948	1.56983	1.4315	2.43439e-06	3.32022e-05	1.59664	10.447	8.9337	3.60827	3.47801	2.19986e-13	1.76891e-12	0.000150492	0.00200837	AT2G46690	AT2G46690.1	2	auxin-responsive family protein, similar to indole-3-acetic acid induced protein ARG7 (SP:P32295) (Phaseolus aureus)
CATMA4a00960	17	1.08697	4	0.540195	2	1.50222	4	0.994914	3	0.25235	0	1.14163	2	0.171579	0	0.181741	0	0.26898	2	0.159736	0	2.01219	2.78088	1.84177	0.467145	6.65364	1.05922	1.56767	0.930975	1.76758e-09	1.73548e-07	0.952126	3.14837	8.26573	3.69884	1.57979	6.7623e-10	3.08321e-09	1.36428e-05	0.000368369	AT4G00880	AT4G00880.1	4	auxin-responsive family protein, similar to small auxin up RNA (GI:546362) {Arabidopsis thaliana}
CATMA4a41335	22	1.10114	0	2.82276	2	2.76855	4	5.08719	4	4.10092	2	3.8697	4	0.604906	0	1.36934	3	1.09515	1	1.47563	2	0.390093	0.980797	1.80221	1.45281	6.39719	2.26372	1.81045	2.43943	0.0522813	0.0764717	0.284554	4.66644	2.02182	4.64519	2.77911	1.57526e-05	4.05007e-05	1.47006e-06	8.5295e-05	AT4G39940	AKN2	4	adenosine-5'-phosphosulfate-kinase (akn2) mRNA, complete
CATMA1a56840	18	3.25667	4	1.0951	2	1.13971	4	0.957518	4	0.757636	0	1.18592	4	0.188499	0	0.130668	0	0.195429	0	0.317395	0	2.97385	1.04073	0.874364	0.691841	6.29142	0.693204	1.03677	1.68381	3.36819e-07	7.32241e-06	2.74611	5.8096	8.72219	4.89956	2.38704	6.04434e-11	3.20907e-10	0.0578417	0.127164	AT1G67500	AT1G67500.1	1	DNA polymerase family B protein, similar to SP|Q61493 DNA polymerase zeta catalytic subunit (EC 2.7.7.7) {Mus musculus}; contains Pfam profile PF00136: DNA polymerase family B
CATMA5a16105	24	4.9268	4	11.1006	4	7.12593	4	5.85592	4	15.5653	4	0.55863	4	0.0905232	0	0.0956776	0	0.0300165	0	0.0362239	0	0.443833	0.641942	0.527533	1.4022	6.17112	1.05694	0.331589	0.400161	0.000419367	0.00161675	8.81944	122.627	74.4785	195.09	429.696	1.45618e-22	1.0468e-20	7.02364e-07	5.82584e-05	AT5G17820	AT5G17820.1	5	peroxidase 57 (PER57) (P57) (PRXR10), identical to SP|Q43729 Peroxidase 57 precursor (EC 1.11.1.7) (Atperox P57) (PRXR10) (ATP13a) {Arabidopsis thaliana}
CATMA4a15630	29	2.86665	4	2.64982	3	2.22957	4	2.3608	4	1.35568	4	1.07276	4	0.175133	1	0.149965	3	0.146731	2	0.204165	0	1.08183	0.841402	0.890928	0.511609	6.12542	0.856295	0.837826	1.16577	2.11295e-06	2.9744e-05	2.67221	15.1304	14.8672	16.0893	6.64009	7.31957e-18	1.37984e-16	0.000120476	0.00172512	AT4G15093	AT4G15093.1	4	catalytic LigB subunit of aromatic ring-opening dioxygenase family, contains Pfam PF02900: Catalytic LigB subunit of aromatic ring-opening dioxygenase
CATMA3a44230	33	14.1311	4	2.83851	3	3.47828	3	2.35905	4	5.24951	4	3.24099	4	0.552766	1	0.911029	4	1.18303	4	1.45537	2	4.97835	1.22539	0.831086	1.84939	5.86323	1.64813	2.1402	2.63288	1.16346e-08	6.56837e-07	4.36011	5.13511	3.81797	1.99407	3.607	2.11638e-11	1.20809e-10	0.18339	0.291322	AT3G51240	AT3G51240.1	3	naringenin 3-dioxygenase / flavanone 3-hydroxylase (F3H), identical to GI:3790548
CATMA2a26710	16	1.53091	4	0.568695	2	0.505703	3	0.432251	4	0.379711	0	0.689496	2	0.117804	0	0.145946	1	0.139091	0	0.106062	0	2.69197	0.889234	0.760076	0.667689	5.85293	1.23889	1.1807	0.900331	1.67412e-06	2.50074e-05	2.22033	4.82748	3.465	3.10768	3.58008	1.62122e-08	6.09967e-08	0.644744	0.723367	AT2G28315	AT2G28315.1	2	transporter-related, low similarity to SP|Q9NTN3 UDP-glucuronic acid/UDP-N-acetylgalactosamine transporter (UDP- GlcA/UDP-GalNAc transporter) {Homo sapiens}, SP|Q95YI5 UDP-sugar transporter UST74c (Fringe connection protein) {Drosophila melanogaster}
CATMA5a09320	11	3.91065	0	4.7706	2	5.32588	3	4.05369	3	1.78111	1	1.96476	2	0.342713	0	0.480368	0	0.0883892	0	0.082859	0	0.819738	1.11639	0.849723	0.373351	5.73296	1.40166	0.257911	0.241774	2.60033e-10	4.27842e-08	1.99039	13.9201	11.0871	45.8618	21.4957	6.5343e-19	1.53172e-17	2.29104e-07	2.74492e-05	AT5G10580	AT5G10580.1	5	expressed protein, contains Pfam profile PF04654: Protein of unknown function, DUF599
CATMA1a56610	14	1.05888	3	0.487971	2	0.401615	2	0.543091	4	0.30445	0	0.870175	2	0.155073	0	0.203958	0	0.279073	1	0.163811	0	2.16996	0.823031	1.11296	0.62391	5.61139	1.31524	1.79962	1.05634	3.43128e-07	7.44456e-06	1.21686	3.14672	1.96911	1.94606	1.85855	1.35327e-05	3.51199e-05	0.258291	0.372945	AT1G67300	AT1G67300.1	1	hexose transporter, putative, similar to hexose transporters from Solanum tuberosum (GI:8347246), Nicotiana tabacum (GI:8347244), Arabidopsis thaliana (GI:8347250); contains Pfam profile PF00083: major facilitator superfamily protein
CATMA1a05030	30	6.71202	2	2.51516	2	2.28592	4	2.98205	4	5.59206	4	5.099	4	0.908907	0	1.1444	4	1.79892	4	2.0272	2	2.66862	0.908855	1.18563	2.22334	5.61003	1.25909	1.97921	2.23037	1.33749e-06	2.1085e-05	1.31634	2.76724	1.99749	1.65769	2.75852	1.11429e-05	2.93345e-05	0.339742	0.454183	AT1G06000	AT1G06000.1	1	UDP-glucoronosyl/UDP-glucosyl transferase family protein, contains similarity to UDPG glucosyltransferase GB:AAB62270 GI:2232354 from (Solanum berthaultii)
CATMA1a46055	24	10.8462	4	4.87874	2	6.14139	3	16.9657	4	17.8287	3	4.74068	4	0.89302	0	0.957306	2	1.75627	2	2.30298	0	2.22315	1.25881	3.47747	3.65436	5.30859	1.07199	1.96667	2.57887	4.05563e-08	1.65026e-06	2.2879	5.4632	6.41529	9.66003	7.74155	1.40051e-15	1.62036e-14	0.00504393	0.0229876	AT1G55020	AT1G55020.1	1	lipoxygenase (LOX1), identical to SP|Q06327
CATMA1a68390	23	4.24148	4	2.68623	2	3.57663	4	8.82515	4	2.22111	2	2.23351	4	0.424418	0	0.728585	1	1.59695	2	1.15064	0	1.57897	1.33147	3.28533	0.82685	5.26252	1.71667	3.76269	2.71111	4.9505e-08	1.85343e-06	1.89902	6.32921	4.90901	5.52624	1.93032	2.78915e-13	2.19689e-12	0.000763235	0.00613118	AT1G79270	AT1G79270.1	1	expressed protein, contains Pfam profile PF04146: YT521-B-like family
CATMA1b21105	20	0.901179	4	0.804051	2	0.957334	3	1.04555	3	0.361682	0	0.790671	4	0.153416	0	0.354476	1	0.56593	3	0.159885	0	1.1208	1.19064	1.30035	0.449824	5.15377	2.31055	3.68886	1.04217	5.63172e-07	1.08055e-05	1.13976	5.24099	2.7007	1.84749	2.26213	1.07543e-07	3.61259e-07	0.00797424	0.0312905	AT1G21980	AT1G21980.1	1	1-phosphatidylinositol-4-phosphate 5-kinase, putative / PIP kinase, putative / PtdIns(4)P-5-kinase, putative / diphosphoinositide kinase, putative, strong similarity to phosphatidylinositol-4-phosphate 5-kinase AtPIP5K1 (Arabidopsis thaliana) GI:3702
CATMA1a28520	23	1.10233	4	1.14682	2	1.52952	4	0.7521	4	0.412633	2	1.09756	2	0.217153	0	0.244348	2	0.237466	3	0.32922	0	0.961207	1.3337	0.655814	0.359807	5.05432	1.12523	1.09355	1.51608	1.17152e-07	3.41419e-06	1.00435	5.28117	6.2596	3.16719	1.25337	6.40124e-12	3.99911e-11	2.19149e-07	2.68532e-05	AT1G30510	AT1G30510.1	1	ferredoxin--NADP(+) reductase, putative / adrenodoxin reductase, putative, strong similarity to SP|P41345 Ferredoxin--NADP reductase, root isozyme, chloroplast precursor (EC 1.18.1.2) (FNR) {Oryza sativa}, ferredoxin-NADP reductase precursor (Zea may
CATMA1a28300	19	0.795943	4	1.36006	2	1.41888	3	2.3079	4	0.322594	0	0.53983	3	0.117301	0	0.335885	1	0.579319	2	0.14525	0	0.585227	1.04325	1.69691	0.237191	4.60209	2.86345	4.93874	1.23827	4.41269e-06	5.144e-05	1.47443	11.5946	4.2243	3.98382	2.22096	5.56984e-09	2.2327e-08	0.00449616	0.0211747	AT1G30270	AT1G30270.1	1	CBL-interacting protein kinase 23 (CIPK23), identical to CBL-interacting protein kinase 23 (Arabidopsis thaliana) gi|14486386|gb|AAK61494
CATMA3a00135	23	3.00636	4	0.841884	2	1.54076	4	1.79467	4	0.867842	1	1.31233	4	0.289234	0	0.855908	3	0.812573	1	0.591429	0	3.57099	1.83013	2.13173	1.03083	4.53726	2.95922	2.80939	2.04481	1.61453e-06	2.4349e-05	2.29085	2.91073	1.80015	2.20863	1.46737	3.03096e-06	8.54678e-06	0.522669	0.619606	AT3G01100	AT3G01100.1	3	early-responsive to dehydration protein-related / ERD protein-related, low similarity to ERD4 protein (early-responsive to dehydration stress) (Arabidopsis thaliana) GI:15375406; contains Pfam profile PF02714: Domain of unknown function DUF221
CATMA2a24550	20	1.36014	4	0.558063	2	0.747163	4	0.467142	3	0.382069	1	0.825667	4	0.186805	0	0.214917	1	0.215779	1	0.276486	0	2.43725	1.33885	0.837077	0.684634	4.41995	1.15049	1.15511	1.48008	1.26332e-08	6.91492e-07	1.64732	2.98742	3.47651	2.1649	1.38187	5.78838e-09	2.31772e-08	0.0286134	0.0776197	AT2G26170	AT2G26170.1	2	Encodes a protein with similarity to thromboxane-A synthase, putative member of cytochrome P450 family. MAX1 is expressed in the vasculature throughout the plant body.Mutants have increased axillary branches. Along with MAX3,4 thought to mediate con
CATMA5a36430	24	21.5966	4	16.4328	2	16.7806	3	17.481	4	39.4743	4	4.81318	4	1.09656	0	0.785769	1	0.736993	2	1.06327	0	1.31424	1.02117	1.06379	2.40217	4.38935	0.716578	0.672097	0.96964	1.64898e-07	4.44523e-06	4.48698	14.9858	21.3557	23.7194	37.1255	1.33352e-23	1.51361e-21	1.642e-06	8.93932e-05	AT5G40730	AGP24	5
CATMA1a44600	16	0.457829	2	0.573824	2	1.02166	3	0.969748	4	0.178256	0	0.51345	3	0.123407	0	0.158642	0	0.549625	2	0.109495	0	0.797857	1.78043	1.68997	0.310646	4.16062	1.28552	4.45375	0.88727	3.80971e-06	4.63658e-05	0.891672	4.64985	6.44002	1.76438	1.62798	5.96766e-06	1.63199e-05	0.00247904	0.0140323	AT1G53590	AT1G53590.1	1	C2 domain-containing protein
CATMA5a12150	39	184.958	4	46.756	4	61.7591	4	23.8285	4	126.701	4	44.1617	4	10.8751	3	21.1874	4	13.9952	4	13.3776	4	3.95581	1.32088	0.509636	2.70984	4.06081	1.94825	1.28691	1.23012	3.51164e-09	2.84114e-07	4.18819	4.29937	2.9149	1.70262	9.47115	4.22629e-13	3.23435e-12	0.000779721	0.00621874	AT5G13930	AT5G13930.1	5	chalcone synthase / naringenin-chalcone synthase, identical to SP|P13114
CATMA1a68620	39	55.692	4	27.8641	4	43.1354	4	40.8298	4	56.6072	4	19.4046	4	4.79935	4	6.31844	4	5.86068	4	6.58308	3	1.9987	1.54807	1.46532	2.03155	4.04317	1.31652	1.22114	1.37166	5.03259e-06	5.67097e-05	2.87004	5.80579	6.8269	6.96672	8.5989	1.38506e-17	2.45161e-16	0.0151698	0.0494188	AT1G79530	AT1G79530.1	1	glyceraldehyde 3-phosphate dehydrogenase, cytosolic, putative / NAD-dependent glyceraldehyde-3-phosphate dehydrogenase, putative, similar to glyceraldehyde-3-phosphate dehydrogenase (Pinus sylvestris) GI:1100223; contains Pfam profiles PF02800: Glyce
CATMA1a45100	32	13.5037	4	18.9465	4	22.1513	4	22.326	4	33.6444	4	3.37521	3	0.855601	1	1.1554	4	0.451164	2	0.783491	2	0.712731	1.16915	1.17837	1.77576	3.94484	1.3504	0.527307	0.91572	0.00219828	0.00585575	4.00085	22.144	19.172	49.4852	42.9416	7.27139e-23	5.80795e-21	2.68793e-07	3.01189e-05	AT1G54000	AT1G54000.1	1	myrosinase-associated protein, putative, similar to myrosinase-associated proteins GI:1769968, GI:1769970, GI:1216391, GI:1216389 from (Brassica napus); contains Pfam profile PF00657: GDSL-like Lipase/Acylhydrolase; contains 1 predicted transmembrane
CATMA5a43700	21	6.19882	4	2.69092	2	2.95346	4	4.12454	4	3.925	3	1.28199	4	0.337406	0	0.389834	0	0.448646	0	0.167184	0	2.30361	1.09757	1.53276	1.45861	3.79955	1.15539	1.32969	0.4955	3.51345e-10	5.1898e-08	4.83532	7.97532	7.57619	9.1933	23.4771	4.85663e-23	4.09133e-21	1.53774e-05	0.000403442	AT5G47720	AT5G47720.1	5	acetyl-CoA C-acyltransferase, putative / 3-ketoacyl-CoA thiolase, putative, strong similarity to Acetoacetyl-coenzyme A thiolase (E.C. 2.3.1.9) (Raphanus sativus) GI:1542941; contains InterPro accession IPR002155: Thiolase
CATMA3a23950	20	1.81701	4	2.82346	3	3.23581	4	2.65511	4	1.61812	3	0.555249	2	0.147417	0	0.144367	0	0.0645488	0	0.0500838	0	0.64354	1.14604	0.940373	0.573099	3.76652	0.979312	0.437865	0.339742	6.35399e-09	4.20338e-07	3.27243	19.1529	22.4137	41.1334	32.3083	7.43823e-25	1.70652e-22	3.71752e-09	1.54177e-06	AT3G24020	AT3G24020.1	3	disease resistance-responsive family protein, contains similarity to disease resistance response protein 206-d (Pisum sativum) gi|508844|gb|AAB18669
CATMA2a26510	25	28.9099	3	13.7742	4	7.30041	4	5.00656	4	11.0201	4	2.97151	3	0.825222	0	0.62321	2	0.619118	1	0.716499	0	2.09885	0.530007	0.363474	0.800053	3.60085	0.755203	0.750244	0.868249	4.76253e-08	1.83167e-06	9.72904	16.6915	11.7142	8.0866	15.3805	2.80884e-18	5.74719e-17	0.378426	0.490571	AT2G28110	AT2G28110.1	2	Encodes a protein with similarity to glycosyl transferase family 47 proteins that is involved in secondary cell wall biosynthesis. Mutants have irregular xylem formation, reduced cellulose levels and plants are smaller than normal siblings.
CATMA2a34410	22	0.622182	4	0.740711	3	0.27036	3	0.962104	4	1.53631	4	0.298447	3	0.0830878	0	0.0677263	1	0.0844291	0	0.204369	0	0.839979	0.365001	1.29889	2.0741	3.59195	0.815118	1.01614	2.45968	1.74435e-06	2.57662e-05	2.08473	8.9148	3.99195	11.3954	7.51732	4.10981e-14	3.69608e-13	0.00199951	0.012068	AT2G36210	AT2G36210.1	2	auxin-responsive family protein, similar to auxin-induced protein SAUR-AC1 (GI:546362) (PIR:T06084) (Arabidopsis thaliana)
CATMA4a39600	22	5.26836	4	2.17255	2	3.04696	4	1.04567	4	21.8053	4	1.24846	2	0.354866	0	0.374528	0	0.1926	0	2.39842	2	2.42496	1.40248	0.481311	10.0367	3.51811	1.0554	0.542739	6.75865	3.36344e-10	5.03722e-08	4.21989	6.12217	8.13548	5.42925	9.09154	1.04936e-11	6.26535e-11	0.641912	0.720789	AT4G38080	AT4G38080.1	4	hydroxyproline-rich glycoprotein family protein, contains proline-rich extensin domains, INTERPRO:IPR002965; Common family member: At2g22510 (Arabidopsis thaliana)
CATMA3a55500	28	3.10216	2	2.38195	3	3.92199	4	2.29401	4	1.26734	0	2.74452	4	0.782293	2	1.33766	4	1.24477	3	1.58315	2	1.30236	1.64654	0.963081	0.532059	3.5083	1.70992	1.59118	2.02373	5.75864e-06	6.33626e-05	1.13031	3.04483	2.93198	1.84292	0.800517	4.13861e-07	1.30145e-06	3.47632e-05	0.000715365	AT3G62360	AT3G62360.1	3	expressed protein
CATMA1a41690	31	2.65038	4	3.58987	3	3.6716	4	4.20759	4	1.55021	3	2.75785	4	0.809772	1	0.705217	3	1.44181	4	1.07338	1	0.738293	1.02277	1.17207	0.43183	3.40571	0.870883	1.78051	1.32553	9.58895e-07	1.61559e-05	0.961032	4.43319	5.20634	2.91827	1.44424	1.65443e-13	1.36077e-12	3.55446e-08	7.09772e-06	AT1G50660	AT1G50660.1	1	expressed protein, similar to liver stage antigen-1 (GI:510184) (Plasmodium falciparum); similar to Myosin II heavy chain, non muscle (Swiss-Prot:P08799) (Dictyostelium discoideum); similar to liver stage antigen (GI:9916) (Plasmodium falciparum); si
CATMA2a39565	35	29.7615	4	16.8879	3	24.2864	4	20.3585	4	12.01	4	11.4147	4	3.36847	2	7.07203	4	3.93748	4	3.34972	2	1.7623	1.4381	1.20551	0.711162	3.38869	2.09948	1.16892	0.994433	2.8116e-08	1.27384e-06	2.6073	5.01352	3.43416	5.17044	3.58538	4.0401e-16	5.28695e-15	0.0851957	0.167915	AT2G41220	AT2G41220.1	2	glutamate synthase, chloroplast (GLU2) / ferredoxin-dependent glutamate synthase (Fd-GOGAT 2), identical to SP|Q9T0P4 Ferredoxin-dependent glutamate synthase 2, chloroplast precursor (EC 1.4.7.1) (Fd-GOGAT 2) {Arabidopsis thaliana}
CATMA2a28490	20	2.57766	4	1.53203	3	1.41018	4	1.01619	4	0.76195	2	0.559676	3	0.170571	0	0.0812808	0	0.0472459	0	0.0352199	0	1.68251	0.920463	0.663294	0.497346	3.28119	0.476522	0.276987	0.206482	4.88319e-06	5.53103e-05	4.60563	8.9818	17.3495	21.5085	21.6341	1.1331e-13	9.53055e-13	0.0836901	0.165827	AT2G30210	AT2G30210.1	2	putative laccase, a member of laccase family of genes (17 members in Arabidopsis).
CATMA1a42770	21	0.80797	4	0.413576	2	0.351538	3	0.405816	4	0.534213	2	0.492575	4	0.155458	0	0.221962	2	0.105324	0	0.280677	0	1.95362	0.849996	0.981238	1.29169	3.16854	1.42779	0.67751	1.80548	1.50681e-06	2.31123e-05	1.6403	2.66037	1.58377	3.85301	1.9033	2.14426e-08	7.94829e-08	0.0559569	0.12423	AT1G51640	AT1G51640.1	1	exocyst subunit EXO70 family protein, contains Pfam domain PF03081: Exo70 exocyst complex subunit contains Pfam domain PF03081: Exo70 exocyst complex subunit;
CATMA4a21640	19	1.2811	3	0.467591	2	0.909303	3	0.424477	4	5.41458	4	0.278632	2	0.0919383	0	0.13675	0	0.0481395	0	0.411475	1	2.7398	1.94465	0.907796	11.5797	3.03064	1.48741	0.523607	4.47555	6.48473e-09	4.26371e-07	4.59783	5.08592	6.64936	8.81763	13.159	1.39279e-12	9.65818e-12	0.301902	0.4172	AT4G20390	AT4G20390.1	4	integral membrane family protein, contains TIGRFAM TIGR01569 : plant integral membrane protein TIGR01569; contains Pfam PF04535 : Domain of unknown function (DUF588)
CATMA1a61170	22	7.82918	4	3.09234	2	2.06668	4	1.89206	4	0.921385	1	2.5097	3	0.90315	0	0.816794	3	0.848967	1	0.581057	0	2.5318	0.668322	0.611855	0.297957	2.77884	0.904384	0.940007	0.643367	1.72468e-08	8.77401e-07	3.11956	3.42395	2.53023	2.22866	1.58571	5.38447e-08	1.87777e-07	0.355036	0.468587	AT1G71960	AT1G71960.1	1	ABC transporter family protein, similar to breast cancer resistance protein GB:AAC97367 from (Homo sapiens)
CATMA3a25530	24	3.20374	4	2.68068	3	2.70004	4	7.92912	4	1.11852	2	1.17301	2	0.427845	0	0.476568	1	0.755968	3	0.600024	1	1.19512	1.00722	2.95788	0.417251	2.74167	1.11388	1.76692	1.40243	3.85795e-09	3.03651e-07	2.73122	6.26554	5.6656	10.4887	1.86412	5.2314e-18	1.01093e-16	1.11342e-06	7.59873e-05	AT3G25730	AT3G25730.1	3	AP2 domain-containing transcription factor, putative, contains Pfam profile: PF00847 AP2 domain; similar to RAV1 (DNA-binding protein) GB:BAA34250 (Arabidopsis thaliana) (Nucleic Acids Res. 27 (2), 470-478 (1999))
CATMA1a04113	20	16.7647	4	17.1045	3	16.7697	4	26.6921	4	6.00391	2	2.19485	2	0.808527	0	0.993225	1	0.684775	0	0.192834	0	0.980135	0.980431	1.56053	0.351015	2.71463	1.22844	0.846941	0.2385	1.94009e-06	2.80429e-05	7.63818	21.1551	16.8841	38.9794	31.1351	4.30794e-18	8.53907e-17	0.0298278	0.0799919	AT1G05260	AT1G05260.1	1	peroxidase 3 (PER3) (P3) / rare cold-inducible protein (RCI3A) (PRC), identical to SP|O23044 Peroxidase 3 precursor (EC 1.11.1.7) (Atperox P3) (Rare cold inducible protein) (RCI3A) (ATPRC) {Arabidopsis thalliana}
CATMA5a06070	27	8.38511	2	4.67428	3	4.82606	4	5.85977	4	1.61192	2	3.85183	3	1.50293	2	1.44659	4	1.56625	3	0.767608	0	1.79388	1.03247	1.25362	0.344849	2.56288	0.962513	1.04213	0.510741	1.96168e-10	3.46768e-08	2.17692	3.11011	3.33616	3.74128	2.09993	2.66159e-12	1.7716e-11	0.198293	0.307964	AT5G06850	AT5G06850.1	5	C2 domain-containing protein, contains INTERPRO:IPR000008 C2 domain
CATMA5a40760	19	5.04646	3	4.25531	3	3.61454	4	4.82418	4	2.28489	3	0.505672	2	0.201814	0	0.265183	0	0.126634	0	0.0388576	0	1.18592	0.849418	1.13369	0.536951	2.50564	1.314	0.627477	0.192542	3.06864e-06	3.96753e-05	9.97972	21.0853	13.6304	38.0956	58.8016	3.44541e-19	8.8668e-18	0.0056603	0.0248615	AT5G44920	AT5G44920.1	5	Toll-Interleukin-Resistance (TIR) domain-containing protein, domain signature TIR exists, suggestive of a disease resistance protein.

## Sheet: b) down in CKX shoots
CATMA ID	Number of spots above background	Expression CKX1 root	AbB CKX1 root	Expression BA0 root	AbB BA0 root	Expression BA15 root	AbB BA15 root	Expression BA120 root	AbB BA120 root	Expression BA1080 root	AbB BA1080 root	Expression CKX1 shoot	AbB CKX1 shoot	Expression BA0 shoot	AbB BA0 shoot	Expression BA15 shoot	AbB BA15 shoot	Expression BA120 shoot	AbB BA120 shoot	Expression BA1080 shoot	AbB BA120 shoot 1	Ratio CKX1 vs BA0 root	Ratio BA15 vs BA0 root	Ratio BA120 vs BA0 root	Ratio BA1080 vs BA0 root	Ratio CKX1 vs BA0 shoot	Ratio BA15 vs BA0 shoot	Ratio BA120 vs BA0 shoot	Ratio BA1080 vs BA0 shoot	p value cytokinin effect	FDR p value cytokinin effect	Ratio root vs shoot CKX1	Ratio root vs shoot BA0	Ratio root vs shoot BA15	Ratio root vs shoot BA120	Ratio root vs shoot BA1080	p value organ effect	FDR p value organ effect	p value interaction effect	FDR p value interaction effect	agi	genename	chromosome	description
CATMA2a33420	14	0.0577595	0	0.440102	2	0.419243	1	0.0992368	0	0.100478	0	0.078855	0	2.64528	3	1.87711	4	0.591562	3	0.792368	1	0.131241	0.952604	0.225486	0.228307	0.0298098	0.709609	0.22363	0.299541	1.51318e-11	4.94778e-09	0.732477	0.166373	0.223345	0.167754	0.126808	2.12643e-10	1.0423e-09	0.0139134	0.0464051	AT2G35290	AT2G35290.1	2	expressed protein
CATMA3b22063	16	0.0438862	0	0.147168	0	0.179662	0	0.0498606	1	0.332969	0	1.39496	1	34.9901	2	21.7062	4	14.4575	4	24.1234	4	0.298206	1.2208	0.338802	2.26251	0.0398673	0.620354	0.413189	0.689435	1.05659e-05	9.96779e-05	0.0314606	0.00420598	0.00827698	0.00344877	0.0138027	1.8068e-17	3.12724e-16	0.0830354	0.164924	AT3G22120	AT3G22120.1	3	protease inhibitor/seed storage/lipid transfer protein (LTP) family protein, similar to SP|Q00451|PRF1_LYCES 36.4 kDa proline-rich protein Lycopersicon esculentum, proline-rich cell wall protein (Medicago sativa) GI:3818416; contains Pfam profile PF0
CATMA5a38710	20	0.149215	0	0.743416	2	0.592828	2	0.482501	4	0.356301	0	0.25926	2	6.26803	3	4.2152	4	1.40717	2	1.31	1	0.200715	0.797438	0.649033	0.479276	0.0413623	0.672492	0.224499	0.208996	3.33596e-08	1.42745e-06	0.57554	0.118604	0.140641	0.342888	0.271986	1.5988e-08	6.02583e-08	0.0634157	0.136109	AT5G42900	AT5G42900.1	5	expressed protein, similar to unknown protein (pir||T05226)
CATMA2a24450	25	0.491317	0	1.04111	2	0.581987	3	0.598919	4	1.21875	2	0.194957	0	4.49686	2	2.52427	4	2.81802	4	4.49065	4	0.471918	0.559009	0.575271	1.17063	0.043354	0.561339	0.626664	0.998617	1.27196e-12	8.06799e-10	2.52013	0.231518	0.230557	0.212531	0.271397	2.5653e-10	1.23545e-09	2.96626e-08	6.2716e-06	AT2G26080	AT2G26080.1	2	glycine dehydrogenase (decarboxylating), putative / glycine decarboxylase, putative / glycine cleavage system P-protein, putative, strong similarity to SP|P26969 Glycine dehydrogenase (decarboxylating), mitochondrial precursor (EC 1.4.4.2) {Pisum sat
CATMA1b35155	22	0.139973	0	0.550894	1	0.43429	1	0.160307	1	0.833568	1	1.90623	2	40.6166	4	22.3511	4	22.1204	4	33.9549	4	0.254083	0.788336	0.290995	1.51312	0.0469322	0.550294	0.544614	0.835985	4.82176e-08	1.84372e-06	0.0734293	0.0135633	0.0194304	0.00724703	0.0245493	3.67071e-19	9.42412e-18	0.0101134	0.0369795	AT1G37130	AT1G37130.1	1	nitrate reductase 2 (NR2), identical to SP|P11035 Nitrate reductase 2 (formerly EC 1.6.6.1) (NR2) {Arabidopsis thaliana}
CATMA1a33270	23	2.18224	0	1.45375	2	1.13518	3	0.156028	0	0.226926	0	1.03491	2	21.3162	4	11.8417	4	5.77692	4	12.8766	4	1.50111	0.780864	0.107328	0.156098	0.0485503	0.555525	0.271011	0.604076	4.93481e-05	0.00031338	2.10864	0.0681993	0.095863	0.0270088	0.0176232	1.83119e-12	1.24343e-11	3.53308e-07	3.59558e-05	AT1G35140	AT1G35140.1	1	phosphate-responsive protein, putative, similar to phi-1 (phosphate-induced gene) (Nicotiana tabacum) GI:3759184; contains Pfam profile PF04674: Phosphate-induced protein 1 conserved region
CATMA5a14050	15	0.0984278	0	0.211914	0	0.0669853	0	0.0646213	0	0.134851	0	2.13048	1	40.9404	4	21.8912	4	4.29571	3	8.07075	3	0.464471	0.316097	0.304942	0.636347	0.0520387	0.53471	0.104926	0.197134	5.90043e-06	6.44623e-05	0.0461997	0.00517615	0.00305992	0.0150432	0.0167086	8.70374e-21	3.36389e-19	0.000984579	0.00729671	AT5G15780	AT5G15780.1	5	pollen Ole e 1 allergen and extensin family protein, contains Pfam profile PF01190: Pollen proteins Ole e I family
CATMA5a18670	40	1.28982	4	5.87798	4	2.90327	4	6.43243	4	2.03502	4	10.1792	4	184.159	4	76.0521	4	46.9023	4	164.02	4	0.219433	0.493923	1.09433	0.346212	0.0552742	0.41297	0.254684	0.890644	1.73291e-06	2.56859e-05	0.126711	0.031918	0.0381747	0.137145	0.0124072	9.19032e-16	1.09988e-14	0.0024701	0.013989	AT5G20230	AT5G20230.1	5	plastocyanin-like domain-containing protein
CATMA4a31885	34	16.1969	4	11.7222	3	3.50824	4	1.55339	2	5.90672	2	6.19956	3	99.4277	4	31.5066	4	25.4699	4	44.1999	4	1.38173	0.299282	0.132517	0.503893	0.0623525	0.31688	0.256165	0.444543	2.07724e-05	0.000164335	2.61258	0.117897	0.111349	0.0609891	0.133636	2.54685e-10	1.22876e-09	1.35603e-06	8.51509e-05	AT4G30270	AT4G30270.1	4	MERI-5 protein (MERI-5) (MERI5B) / endo-xyloglucan transferase / xyloglucan endo-1,4-beta-D-glucanase (SEN4), identical to endo-xyloglucan transferase gi:944810, SP|P24806 MERI-5 protein precursor (Endo-xyloglucan transferase) (Xyloglucan endo-1,4-be
CATMA1a31210	34	3.48443	3	6.41596	4	4.56447	4	2.22378	4	2.85105	2	1.88534	2	25.372	4	12.8494	4	7.67595	4	4.88423	3	0.543089	0.711425	0.346601	0.444369	0.0743079	0.506439	0.302536	0.192505	3.18483e-12	1.561e-09	1.84817	0.252875	0.355229	0.289707	0.583726	2.27384e-09	9.60394e-09	1.22513e-07	1.73823e-05	AT1G32920	AT1G32920.1	1	expressed protein
CATMA4a38820	13	2.17757	1	0.735256	0	0.593865	0	0.696944	0	0.687921	0	1.08005	0	13.4089	3	6.50996	4	5.27186	3	4.52343	2	2.96165	0.807698	0.947893	0.93562	0.0805473	0.485497	0.393163	0.337346	0.000233734	0.00104658	2.01619	0.0548336	0.0912241	0.132201	0.152079	1.53123e-18	3.32219e-17	5.72278e-13	2.05696e-09	AT4G37240	AT4G37240.1	4	expressed protein
CATMA2a05190	36	5.57036	4	3.88872	3	2.99735	4	1.21999	2	8.89535	4	49.5992	4	615.02	4	188.916	4	135.214	4	235.774	3	1.43244	0.77078	0.313727	2.28748	0.0806465	0.30717	0.219852	0.383359	6.88715e-07	1.25024e-05	0.112307	0.00632291	0.015866	0.00902272	0.0377284	3.47464e-23	3.22992e-21	1.18381e-06	7.87963e-05	AT2G06510	AT2G06510.1	2	replication protein, putative, similar to replication protein A 70kDa (Oryza sativa (japonica cultivar-group)) GI:13536993; contains InterPro entry IPR004365: OB-fold nucleic acid binding domain
CATMA3a55590	25	0.487977	2	0.922346	1	1.06262	2	1.11305	4	1.81336	1	0.296593	2	3.6344	3	2.78434	4	3.19614	4	1.92541	2	0.529061	1.15208	1.20676	1.96603	0.0816069	0.766107	0.879413	0.529772	7.53956e-10	9.67846e-08	1.64528	0.253782	0.38164	0.348247	0.941805	2.17632e-05	5.49326e-05	7.96175e-05	0.00129306	AT3G62460	AT3G62460.1	3	expressed protein, contains Pfam profile PF04396: Protein of unknown function, DUF537
CATMA2a26583	40	13.9016	4	7.38703	4	7.48654	4	6.8616	4	20.041	4	14.0626	4	165.083	4	17.2377	4	17.2038	4	41.989	4	1.88189	1.01347	0.928872	2.713	0.0851849	0.104418	0.104213	0.254351	9.69655e-09	5.77668e-07	0.988548	0.0447473	0.434312	0.398842	0.477292	5.15141e-12	3.27328e-11	2.27732e-09	1.1162e-06	AT2G28190	AT2G28190.1	2	superoxide dismutase (Cu-Zn), chloroplast (SODCP) / copper/zinc superoxide dismutase (CSD2), identical to GP:3273753:AF061519
CATMA2a09100	22	0.0679399	0	0.818814	2	0.0800818	0	0.265489	0	1.11516	2	17.4309	2	202.77	4	94.9367	4	54.8349	4	111.532	4	0.0829735	0.0978022	0.324236	1.36192	0.085964	0.468198	0.270429	0.550042	3.24053e-08	1.39771e-06	0.00389766	0.00403814	0.000843528	0.00484161	0.00999851	6.55473e-23	5.31426e-21	0.0108025	0.0386776	AT2G10940	AT2G10940.1	2	protease inhibitor/seed storage/lipid transfer protein (LTP) family protein, similar to proline-rich cell wall protein (Medicago sativa) GI:3818416; contains Pfam profile PF00234 Protease inhibitor/seed storage/LTP family
CATMA2a43580	37	4.14493	4	3.45047	3	4.50582	4	1.08917	4	3.54685	2	15.8431	4	183.806	4	149.134	4	73.4072	4	77.3064	4	1.20126	1.30586	0.315659	1.02793	0.0861948	0.811365	0.399373	0.420586	1.7173e-07	4.56101e-06	0.261623	0.0187723	0.0302132	0.0148374	0.0458804	1.08599e-22	8.24662e-21	9.60613e-08	1.45891e-05	AT2G45180	AT2G45180.1	2	protease inhibitor/seed storage/lipid transfer protein (LTP) family protein, similar to 14 kDa polypeptide (Catharanthus roseus) GI:407410; contains Pfam protease inhibitor/seed storage/LTP family domain PF00234
CATMA5a16150	35	7.16113	3	6.2168	3	4.81511	3	3.01372	4	17.4302	4	16.8092	2	185.537	4	81.2062	4	67.4231	4	104.211	4	1.1519	0.774532	0.48477	2.80373	0.0905977	0.437683	0.363395	0.561674	4.74111e-08	1.83167e-06	0.426024	0.0335071	0.0592949	0.0446986	0.167259	2.22344e-19	5.97889e-18	2.54245e-07	2.94788e-05	AT5G17870	AT5G17870.1	5	plastid-specific ribosomal protein-related, contains similarity to plastid-specific ribosomal protein 6 precursor GI:7578927 from (Spinacia oleracea)
CATMA2a45860	40	24.0394	4	43.7878	4	22.1013	4	22.8656	4	77.4636	4	40.3955	4	439.365	4	164.395	4	145.605	4	279.689	4	0.548998	0.504736	0.52219	1.76907	0.0919408	0.374166	0.331399	0.636576	9.14208e-09	5.47661e-07	0.5951	0.0996616	0.13444	0.157038	0.276964	7.10998e-14	6.17286e-13	0.000584409	0.00510671	AT2G47400	AT2G47400.1	2	CP12 domain-containing protein, contains Pfam profile: PF02672 CP12 domain
CATMA5a09830	30	0.269289	1	3.32093	4	2.94384	4	0.220559	4	0.178982	0	0.845864	4	9.04583	4	3.84611	3	2.0807	4	2.78496	2	0.0810885	0.886451	0.066415	0.0538952	0.0935087	0.425181	0.230017	0.307872	2.79617e-17	3.01511e-13	0.31836	0.367122	0.765406	0.106003	0.0642674	5.73594e-16	7.25947e-15	1.26368e-08	3.32347e-06	AT5G11070	AT5G11070.1	5	expressed protein
CATMA1a66910	21	0.0487533	0	0.160732	1	0.102346	2	0.0314093	0	0.160402	0	0.918122	3	9.75297	4	13.9636	4	6.83397	4	4.53567	3	0.30332	0.636747	0.195414	0.997943	0.0941377	1.43173	0.700706	0.465056	8.63615e-06	8.61458e-05	0.053101	0.0164803	0.00732946	0.00459606	0.0353645	1.83339e-19	5.0304e-18	0.00206258	0.0123354	AT1G77760	AT1G77760.1	1	nitrate reductase 1 (NR1), identical to SP|P11832 Nitrate reductase 1 (formerly EC 1.6.6.1) (NR1){Arabidopsis thaliana}
CATMA5a43205	34	2.47218	4	3.59933	4	2.1504	4	1.59237	3	0.393132	0	2.96495	4	30.1576	4	14.3703	4	5.35114	4	2.21411	3	0.686844	0.597443	0.442406	0.109223	0.0983151	0.476505	0.177439	0.0734181	2.82825e-10	4.48485e-08	0.833803	0.119351	0.149642	0.297575	0.177557	5.88264e-11	3.1263e-10	0.00148182	0.00976677	AT5G47220	AT5G47220.1	5	Encodes a member of the ERF (ethylene response factor) subfamily B-3 of ERF/AP2 transcription factor family (ATERF-2). The protein contains one AP2 domain. Functions as activator of GCC box–dependent transcription. Positive regulator of JA-responsive
CATMA1a68150	26	13.7416	2	18.0533	2	10.8096	3	7.99143	4	40.6515	2	48.822	0	476.97	3	142.611	4	170.376	2	351.316	4	0.761171	0.598762	0.442659	2.25175	0.102359	0.298994	0.357205	0.736558	9.51216e-08	2.97303e-06	0.281463	0.0378499	0.0757977	0.0469046	0.115712	1.02095e-17	1.86591e-16	0.000466557	0.0043723	AT1G79040	AT1G79040.1	1	Encodes for the 10 kDa PsbR subunit of photosystem II (PSII). This subunit appears to be involved in the stable assembly of PSII, particularly that of the oxygen-evolving complex subunit PsbP. Mutants defective in this gene have reduced amounts of su
CATMA1a51630	29	12.4108	4	1.70936	2	2.16082	3	0.860929	2	0.706118	0	4.21342	2	40.9013	4	34.7549	4	22.9329	4	20.4532	4	7.26045	1.26411	0.503655	0.413088	0.103014	0.849725	0.560689	0.500062	0.0380298	0.0588934	2.94553	0.0417924	0.0621731	0.0375412	0.0345236	1.34283e-12	9.35385e-12	1.01296e-07	1.48268e-05	AT1G62510	AT1G62510.1	1	protease inhibitor/seed storage/lipid transfer protein (LTP) family protein, contains Pfam protease inhibitor/seed storage/LTP family domain PF00234
CATMA3a47845	36	3.20048	4	3.68213	2	4.08433	4	1.79647	4	8.92695	3	42.9543	4	402.161	3	253.145	4	174.009	4	260.666	4	0.86919	1.10923	0.487887	2.4244	0.106809	0.629463	0.432686	0.648165	1.47962e-07	4.10146e-06	0.0745088	0.00915588	0.0161343	0.010324	0.0342466	2.01384e-24	3.50246e-22	2.73082e-05	0.000608396	AT3G54890	AT3G54890.1	3	Encodes a component of the light harvesting complex associated with photosystem I.
CATMA5a38870	29	0.834707	3	0.894317	1	0.70963	2	0.754645	3	1.81929	3	1.08301	3	9.85105	3	5.14344	4	4.83651	4	7.79835	3	0.933345	0.793488	0.843823	2.03428	0.109938	0.522121	0.490964	0.791627	2.55656e-06	3.4676e-05	0.77073	0.090784	0.137968	0.156031	0.233292	3.06354e-13	2.39079e-12	0.000170024	0.00215914	AT5G43050	AT5G43050.1	5	expressed protein, contains Pfam profile PF04483: Protein of unknown function (DUF565)
CATMA2a25790	19	0.0135364	0	0.153987	0	0.0188259	0	0.0162976	0	0.205297	0	5.53982	4	49.9148	4	23.8214	4	9.88131	4	12.6923	3	0.087906	0.122257	0.105837	1.33321	0.110985	0.477242	0.197964	0.25428	6.61308e-07	1.21688e-05	0.00244347	0.003085	0.000790294	0.00164933	0.0161749	1.71141e-22	1.21409e-20	0.00283893	0.0154062	AT2G27385	AT2G27385.1	2	expressed protein
CATMA3a44603	29	4.61459	4	0.914051	1	1.50051	2	0.414405	1	2.47967	2	52.4832	4	455.306	4	264.405	4	159.634	3	301.215	4	5.04851	1.6416	0.453372	2.71284	0.11527	0.580719	0.350608	0.661567	0.00164959	0.0046849	0.0879251	0.00200755	0.00567503	0.00259597	0.00823223	2.60682e-23	2.57884e-21	6.67934e-07	5.66867e-05	AT3G51600	AT3G51600.1	3	nonspecific lipid transfer protein 5 (LTP5), identical to SP|Q9XFS7 Nonspecific lipid-transfer protein 5 (LTP 5) {Arabidopsis thaliana}
CATMA5a57960	10	0.0125975	0	0.125091	0	0.195185	0	0.110797	0	0.0625221	0	0.359761	0	3.02062	2	1.15734	4	1.6167	4	0.9978	0	0.100706	1.56034	0.885733	0.499812	0.119102	0.383146	0.535222	0.33033	3.76546e-06	4.60861e-05	0.0350163	0.0414124	0.16865	0.0685331	0.0626599	2.30528e-13	1.84679e-12	0.219922	0.331431	AT5G62360	AT5G62360.1	5	invertase/pectin methylesterase inhibitor family protein, similar to pectinesterase from Arabidosis thaliana SP|Q42534, Lycopersicon esculentum SP|Q43143; contains Pfam profile PF04043: Plant invertase/pectin methylesterase inhibitor
CATMA3a40150	36	0.582751	4	1.2749	3	0.721676	3	0.390966	2	2.84449	4	18.7784	4	155.78	4	84.9376	4	48.0057	4	79.3808	4	0.457096	0.566066	0.306665	2.23115	0.120545	0.54524	0.308163	0.50957	3.37917e-11	8.69914e-09	0.031033	0.00818396	0.00849655	0.00814417	0.0358334	2.58018e-28	5.24918e-25	7.66606e-06	0.000246698	AT3G47070	AT3G47070.1	3	expressed protein
CATMA2a35500	34	6.74268	4	6.00338	1	4.96291	4	3.96525	1	18.5051	4	10.5537	4	83.7515	4	34.2264	4	18.7436	4	44.352	4	1.12315	0.826686	0.660502	3.08244	0.126012	0.408667	0.2238	0.529567	6.91683e-08	2.33806e-06	0.638891	0.0716809	0.145002	0.211552	0.417232	6.0446e-14	5.31639e-13	8.6972e-06	0.000270265	AT2G37220	AT2G37220.1	2	29 kDa ribonucleoprotein, chloroplast, putative / RNA-binding protein cp29, putative, similar to SP|Q43349 29 kDa ribonucleoprotein, chloroplast precursor (RNA-binding protein cp29) {Arabidopsis thaliana}
CATMA4a12870	40	36.1825	4	29.2147	4	26.6887	4	19.009	4	45.7811	4	14.1557	4	112.025	4	71.512	4	34.7404	4	59.6403	4	1.2385	0.913538	0.650668	1.56706	0.126362	0.638357	0.310112	0.532384	1.93346e-08	9.47659e-07	2.55604	0.260787	0.373206	0.547175	0.76762	4.89272e-06	1.34862e-05	8.09685e-09	2.56789e-06	AT4G12730	AT4G12730.1	4	fasciclin-like arabinogalactan-protein (FLA2), identical to gi_13377778_gb_AAK20858
CATMA1a13920	37	3.18482	4	2.76028	3	1.26152	4	1.59317	4	7.62489	4	1.75711	3	13.8219	4	6.06542	3	4.14	4	6.5106	4	1.1538	0.457027	0.577177	2.76237	0.127124	0.438826	0.299524	0.471034	8.51271e-06	8.52299e-05	1.81254	0.199702	0.207985	0.384823	1.17115	2.95728e-05	7.32415e-05	1.62648e-05	0.000418432	AT1G14890	AT1G14890.1	1	invertase/pectin methylesterase inhibitor family protein, similar to pectinesterase GB:X85216 GI:732912 SP|Q43111 (Phaseolus vulgaris), SP|Q42534 from Arabidopsis thaliana; contains Pfam profile PF04043: Plant invertase/pectin methylesterase inhibito
CATMA2a19780	10	0.769926	0	0.351648	0	0.141566	0	0.262198	1	0.539833	0	0.693256	0	5.3697	2	2.11983	3	3.32268	3	1.21186	1	2.18948	0.402578	0.745628	1.53515	0.129105	0.394776	0.618783	0.225685	0.0109994	0.0213129	1.11059	0.0654874	0.0667817	0.0789118	0.445457	2.04486e-12	1.37811e-11	9.45551e-07	6.88224e-05	AT2G21130	AT2G21130.1	2	peptidyl-prolyl cis-trans isomerase / cyclophilin (CYP2) / rotamase, identical to cyclophilin (Arabidopsis thaliana) gi|2443757|gb|AAB71402; similar to peptidyl-prolyl cis-trans isomerase, PPIase (cyclophilin, cyclosporin A-binding protein) (Arabidop
CATMA3a08275	36	4.32952	3	10.1365	4	14.1503	4	17.4507	4	16.0416	4	8.10295	1	62.5134	4	49.6766	4	32.648	4	25.5665	4	0.427121	1.39598	1.72157	1.58256	0.129619	0.794655	0.522257	0.408976	1.48327e-09	1.59941e-07	0.534314	0.162149	0.284849	0.53451	0.627448	7.73395e-10	3.4908e-09	0.00197611	0.0119643	AT3G09390	AT3G09390.1	3	metallothionein protein, putative (MT2A), identical to Swiss-Prot:P25860 metallothionein-like protein 2A (MT-2A) (MT-K) (MT-1G) (Arabidopsis thaliana)
CATMA5a54400	40	1.71429	4	3.27392	4	1.85644	4	1.12041	4	3.24255	4	2.71978	4	20.3751	4	9.95938	4	7.31017	4	8.71135	4	0.523619	0.567039	0.342224	0.990419	0.133486	0.488803	0.358781	0.42755	3.20763e-08	1.38907e-06	0.630304	0.160683	0.186401	0.153268	0.372222	4.32994e-14	3.88111e-13	0.00033657	0.00347965	AT5G58650	AT5G58650.1	5	expressed protein
CATMA2a24825	36	3.23372	4	1.60878	2	1.28188	4	0.887213	4	3.99695	3	23.5877	3	172.199	4	81.4658	4	56.6001	4	93.5189	4	2.01005	0.796804	0.551482	2.48446	0.136979	0.473091	0.32869	0.543086	4.96745e-08	1.85343e-06	0.137094	0.00934255	0.0157352	0.0156751	0.0427395	3.22664e-28	5.24918e-25	3.28426e-10	2.52958e-07	AT2G26500	AT2G26500.1	2	cytochrome b6f complex subunit (petM), putative, nearly identical to cytochrome b6f complex subunit (GI:3090403) (Arabidopsis thaliana); alternative splice forms exist
CATMA3a56350	21	0.0376704	0	0.20323	0	0.215337	0	0.171029	1	0.217156	0	7.66651	4	55.7637	4	20.2316	4	25.562	4	18.2144	4	0.185358	1.05957	0.841551	1.06852	0.137482	0.362809	0.458398	0.326636	6.20511e-06	6.71784e-05	0.00491364	0.00364449	0.0106436	0.00669075	0.0119222	4.79576e-23	4.07187e-21	0.202118	0.312166	AT3G63160	AT3G63160.1	3	expressed protein
CATMA4a22880	23	1.49654	2	1.25639	1	1.07915	1	0.571602	1	3.42873	2	26.6885	2	192.876	4	128.358	4	86.7511	3	103.463	3	1.19114	0.858929	0.454957	2.72904	0.138371	0.665498	0.449778	0.536421	1.14644e-07	3.41046e-06	0.0560742	0.00651397	0.0084073	0.00658898	0.0331398	3.40761e-28	5.24918e-25	3.96171e-08	7.49458e-06	AT4G21280	AT4G21280.1	4	Encodes the PsbQ subunit of the oxygen evolving complex of photosystem II.
CATMA1a60876	18	0.591351	2	0.406117	0	0.356943	0	0.289744	2	0.506988	0	0.988067	2	6.99916	3	4.3318	4	2.27269	3	2.46228	2	1.45611	0.878917	0.713451	1.24838	0.141169	0.618904	0.32471	0.351796	1.34626e-06	2.11147e-05	0.598492	0.0580237	0.0824005	0.127489	0.205902	1.8519e-21	9.20233e-20	1.05255e-09	6.30534e-07	AT1G71695	AT1G71695.1	1	peroxidase 12 (PER12) (P12) (PRXR6), identical to SP|Q96520 Peroxidase 12 precursor (EC 1.11.1.7) (Atperox P12) (PRXR6) (ATP4a) {Arabidopsis thaliana}
CATMA5a59535	23	3.46504	0	5.55482	2	2.99756	3	1.83988	3	8.10263	3	41.7855	0	293.12	2	159.747	4	160.655	3	222.054	3	0.623789	0.539631	0.331221	1.45867	0.142554	0.544988	0.548087	0.757553	2.15842e-09	2.02385e-07	0.0829244	0.0189507	0.0187644	0.0114523	0.0364894	5.62456e-27	4.80874e-24	3.38099e-06	0.00014604	AT5G64040	AT5G64040.1	5	photosystem I reaction center subunit PSI-N, chloroplast, putative / PSI-N, putative (PSAN), SP:P49107; Plant Physiol. 109 (3), 1126 (1995); similar to SP|P31093 Photosystem I reaction centre subunit N, chloroplast precursor (PSI- N) {Hordeum vulgare
CATMA1a54040	37	19.712	4	35.4649	4	23.8589	4	25.3095	4	51.5564	4	15.4542	2	107.915	4	57.9235	4	44.8646	4	71.4593	3	0.555818	0.672747	0.713649	1.45373	0.143207	0.536752	0.415741	0.662182	4.48807e-08	1.77271e-06	1.27552	0.328638	0.411904	0.564131	0.721479	1.77918e-05	4.53115e-05	0.00294445	0.0158039	AT1G64720	AT1G64720.1	1	expressed protein, weak similarity to SP|P53809 Phosphatidylcholine transfer protein (PC-TP) {Rattus norvegicus}
CATMA1a19333	37	24.8659	4	9.3164	3	6.51775	4	4.41268	3	29.9376	3	144.829	4	1009	4	331.302	4	281.779	4	654.358	4	2.66904	0.6996	0.473646	3.21343	0.143537	0.328347	0.279265	0.64852	9.88787e-08	3.03763e-06	0.171692	0.00923329	0.0196731	0.0156601	0.0457512	4.35943e-24	6.2677e-22	5.78424e-08	9.90023e-06	AT1G20340	AT1G20340.1	1	plastocyanin, similar to plastocyanin GI:1865683 from (Arabidopsis thaliana)
CATMA1a65310	37	2.87827	4	2.07641	2	2.16125	4	0.850414	4	9.21241	4	37.9034	4	262.405	4	181.861	4	135.628	3	201.168	4	1.38617	1.04086	0.40956	4.4367	0.144446	0.693053	0.516864	0.76663	8.38815e-15	3.01498e-11	0.0759369	0.00791301	0.0118841	0.00627022	0.0457947	1.51863e-33	1.63754e-29	4.70889e-14	2.5388e-10	AT1G76080	AT1G76080.1	1	thioredoxin family protein, low similarity to thioredoxin (TRX) (Fasciola hepatica) GI:6687568; contains Pfam profile PF00085: Thioredoxin
CATMA1a21010	28	2.30689	3	1.57508	2	1.90976	4	0.284214	4	0.734386	1	0.874627	0	6.03325	4	5.98894	4	2.80295	3	2.7577	3	1.46462	1.21249	0.180445	0.466254	0.144968	0.992655	0.464584	0.457083	3.24698e-06	4.15329e-05	2.63757	0.261066	0.318881	0.101398	0.266304	4.62281e-08	1.62856e-07	1.12751e-06	7.64652e-05	AT1G21910	AT1G21910.1	1	encodes a member of the DREB subfamily A-5 of ERF/AP2 transcription factor family. The protein contains one AP2 domain. There are 15 members in this subfamily including RAP2.1, RAP2.9 and RAP2.10.
CATMA2a04295	38	44.2492	4	17.8073	3	18.7724	4	27.2884	4	48.7841	4	99.8051	3	687.53	4	406.41	4	269.134	4	520.845	4	2.48489	1.0542	1.53243	2.73956	0.145165	0.591117	0.391451	0.757561	0.000186471	0.000881611	0.443356	0.0259004	0.0461908	0.101393	0.0936633	9.90226e-21	3.72042e-19	2.95502e-08	6.2716e-06	AT2G05520	AT2G05520.1	2	glycine-rich protein (GRP), identical to glycine-rich protein; atGRP (GI:259447) (Arabidopsis thaliana)
CATMA3a14760	40	5.90478	4	13.3859	4	14.2463	4	10.8877	4	15.9355	4	15.0614	4	103.458	4	48.3498	4	36.5491	4	25.0924	4	0.441119	1.06428	0.813369	1.19047	0.14558	0.467338	0.353275	0.242538	1.84508e-07	4.79146e-06	0.392047	0.129385	0.294651	0.297892	0.635074	7.28315e-12	4.50828e-11	0.00160525	0.0103094	AT3G15353	AT3G15353.1	3	metallothionein protein, putative
CATMA4a29300	17	1.08147	2	1.23094	2	1.24508	4	0.0616718	0	0.30113	0	0.49374	1	3.2896	2	2.19471	4	1.26641	2	0.597007	0	0.878576	1.01149	0.0501014	0.244634	0.150091	0.667165	0.384973	0.181483	5.4335e-08	1.98608e-06	2.19037	0.374191	0.567309	0.0486982	0.504399	1.36169e-05	3.53213e-05	3.84615e-06	0.000162004	AT4G27657	AT4G27657.1	4	expressed protein
CATMA1a02720	39	58.4064	4	30.7166	4	26.3776	4	14.3003	4	40.7943	4	21.2496	3	140.822	4	59.7741	4	48.5367	4	92.055	4	1.90146	0.858742	0.465557	1.32809	0.150897	0.424466	0.344668	0.653698	1.03069e-06	1.71776e-05	2.74859	0.218123	0.441288	0.294628	0.443151	2.5829e-08	9.46039e-08	5.68661e-09	2.11444e-06	AT1G03870	AT1G03870.1	1	fasciclin-like arabinogalactan-protein (FLA9), identical to gi_13377784_gb_AAK20861
CATMA5a47660	20	0.0104014	0	0.107278	0	0.0834233	0	0.0324499	0	0.151032	0	5.49585	4	36.2952	4	9.76822	4	12.3375	4	15.4852	4	0.096957	0.777636	0.302483	1.40785	0.151421	0.269133	0.339921	0.426646	8.38827e-06	8.4297e-05	0.00189258	0.00295571	0.00854027	0.00263018	0.00975332	1.01681e-21	5.43985e-20	0.081514	0.162621	AT5G51720	AT5G51720.1	5	expressed protein
CATMA2a28820	35	9.73353	2	6.52217	3	4.04196	4	2.97431	4	15.7459	3	104.386	3	678.771	4	276.989	4	204.4	4	478.071	4	1.49238	0.619727	0.456031	2.41422	0.153787	0.408075	0.301132	0.704319	2.20657e-06	3.07806e-05	0.0932453	0.00960879	0.0145925	0.0145514	0.0329364	1.81441e-23	1.84573e-21	4.12553e-05	0.000814674	AT2G30570	AT2G30570.1	2	photosystem II reaction center W (PsbW) protein-related, similar to photosystem II reaction center W protein SP:Q41387 from (Spinacia oleracea)
CATMA5a22090	40	1.3827	4	4.66245	4	5.63879	4	2.66684	4	6.35138	4	6.52959	4	42.0816	4	30.932	4	16.9628	4	18.0758	4	0.296561	1.2094	0.571983	1.36224	0.155165	0.735048	0.403093	0.429542	2.65839e-10	4.27842e-08	0.211759	0.110795	0.182296	0.157217	0.351375	1.77788e-16	2.51587e-15	0.0200014	0.0598432	AT5G24490	AT5G24490.1	5	30S ribosomal protein, putative, similar to SP|P19954 Plastid-specific 30S ribosomal protein 1, chloroplast precursor (CS-S5) (CS5) (S22) (Ribosomal protein 1) (PSRP-1) {Spinacia oleracea}; contains Pfam profile PF02482: Sigma 54 modulation protein /
CATMA3a14785	38	2.70688	4	4.38598	3	2.72015	4	1.64447	4	9.04264	3	18.8203	4	117.94	4	41.8714	4	26.0713	4	62.5067	4	0.617167	0.620192	0.374939	2.06171	0.159574	0.355022	0.221055	0.529986	8.25271e-08	2.69903e-06	0.143828	0.0371881	0.0649643	0.0630759	0.144667	8.55075e-19	1.98713e-17	0.00776445	0.0307339	AT3G15360	AT3G15360.1	3	thioredoxin M-type 4, chloroplast (TRX-M4), nearly identical to SP|Q9SEU6 Thioredoxin M-type 4, chloroplast precursor (TRX-M4) {Arabidopsis thaliana}
CATMA2a33050	27	0.143291	2	0.517016	1	0.491056	2	1.45212	4	0.154176	0	0.404419	4	2.50672	3	2.37926	4	1.52881	4	1.72128	3	0.27715	0.949789	2.80866	0.298204	0.161334	0.949152	0.609883	0.686667	2.78582e-07	6.53032e-06	0.354313	0.206252	0.20639	0.94984	0.0895706	4.10781e-09	1.67719e-08	0.00160759	0.0103123	AT2G34930	AT2G34930.1	2	disease resistance family protein, contains leucine rich-repeat domains Pfam:PF00560, INTERPRO:IPR001611; similar to Cf-2.1 (Lycopersicon pimpinellifolium) gi|1184075|gb|AAC15779
CATMA4a27500	34	1.79068	4	1.71903	3	0.596676	3	0.659639	4	0.830458	2	2.77592	4	16.8125	4	8.23148	4	6.5671	2	6.91801	4	1.04168	0.347101	0.383728	0.483098	0.16511	0.489604	0.390607	0.411479	8.75379e-06	8.69824e-05	0.645076	0.102247	0.0724871	0.100446	0.120043	4.6768e-18	9.21936e-17	1.82736e-06	9.61444e-05	AT4G25830	AT4G25830.1	4	integral membrane family protein, contains TIGRFAM TIGR01569 : plant integral membrane protein TIGR01569; contains Pfam PF04535 : Domain of unknown function (DUF588)
CATMA4a25640	29	0.85038	3	0.719998	2	0.705059	2	0.407145	3	0.61818	0	4.53827	4	27.4552	4	13.8171	4	8.46761	4	8.64055	3	1.18109	0.979251	0.565481	0.858585	0.165297	0.503261	0.308416	0.314715	7.8106e-09	4.98353e-07	0.18738	0.0262245	0.0510279	0.0480826	0.071544	4.60722e-28	6.20996e-25	8.77086e-09	2.70218e-06	AT4G23820	AT4G23820.1	4	glycoside hydrolase family 28 protein / polygalacturonase (pectinase) family protein, weak similarity to polygalacturonase PG1 (Glycine max) GI:5669846; contains PF00295: Glycosyl hydrolases family 28
CATMA5a22070	40	1.52833	4	3.97438	4	5.53134	4	5.91019	4	5.05616	4	3.86896	4	23.1622	4	20.0432	4	9.15575	4	11.0423	4	0.384545	1.39175	1.48707	1.27219	0.167038	0.865341	0.395289	0.476739	2.20838e-09	2.05284e-07	0.395023	0.171589	0.275971	0.645517	0.45789	3.68147e-11	2.02331e-10	0.00395057	0.019232	AT5G24470	APRR5	5	Encodes a pseudo-response regulator whose mutation affects various circadian-associated biological events such as flowering time in the long-day photoperiod conditions, red light sensitivity of seedlings during early photomorphogenesis, and the perio
CATMA2a11975	40	7.4546	4	10.9682	4	8.5109	4	6.71199	4	11.1486	4	15.27	4	91.3984	4	59.025	4	40.0108	4	59.783	4	0.679658	0.775964	0.611952	1.01645	0.167071	0.645799	0.437763	0.654093	1.52195e-08	7.92812e-07	0.488185	0.120004	0.144191	0.167754	0.186484	4.60016e-19	1.14031e-17	6.53305e-05	0.00111715	AT2G13360	AGT	2	AGT1 encodes peroxisomal alanine : glyoxylate aminotransferase. It is involved in photorespiration.
CATMA3a26260	37	18.4208	4	21.1881	4	17.3432	3	24.8166	4	34.8384	4	15.0811	4	90.2064	3	44.9876	3	43.8952	4	73.6376	4	0.869391	0.818532	1.17125	1.64424	0.167185	0.498719	0.486609	0.816324	4.47802e-06	5.19768e-05	1.22145	0.234885	0.38551	0.56536	0.473106	4.65722e-07	1.45477e-06	0.0011427	0.00809575	AT3G26420	AT3G26420.1	3	Zinc finger-containing glycine-rich RNA-binding protein. Cold-inducible. Contributes to the enhancement of freezing tolerance.
CATMA3b54606	36	4.99224	4	1.95204	2	2.78135	4	1.98989	4	5.78067	2	35.7596	4	212.061	4	141.114	4	100.695	4	110.066	4	2.55745	1.42484	1.01939	2.96134	0.168629	0.665441	0.474842	0.519029	0.0111885	0.0216014	0.139606	0.0092051	0.01971	0.0197614	0.0525201	1.70838e-23	1.77129e-21	6.56527e-07	5.66867e-05	AT3G61470	AT3G61470.1	3	chlorophyll A-B binding protein (LHCA2), identical to Lhca2 protein (Arabidopsis thaliana) GI:4741940; similar to chlorophyll A-B binding protein, chloroplast (Precursor) SP:P13869 from (Petunia hybrida); contains Pfam profile: PF00504 chlorophyll A
CATMA5a60610	17	0.733191	0	0.822959	0	0.504981	0	0.319078	1	2.24411	0	2.89759	3	17.1497	4	6.4314	3	6.74707	3	8.27989	3	0.890921	0.613617	0.38772	2.72687	0.168959	0.375016	0.393423	0.482802	1.80942e-06	2.65455e-05	0.253035	0.0479869	0.0785181	0.0472914	0.271031	1.65613e-17	2.88033e-16	5.07492e-05	0.000951702	AT5G65220	AT5G65220.1	5	ribosomal protein L29 family protein, contains Pfam profile PF00831: ribosomal protein L29
CATMA2a05540	40	9.97565	4	7.69969	4	6.7896	4	3.60553	4	3.45346	4	17.3281	4	96.2616	4	60.571	4	48.6478	4	63.5466	4	1.29559	0.881802	0.468269	0.448519	0.18001	0.629233	0.50537	0.660145	1.57549e-05	0.000133663	0.575693	0.0799871	0.112093	0.074115	0.0543453	1.21347e-21	6.29079e-20	7.40983e-09	2.42122e-06	AT2G06850	AT2G06850.1	2	xyloglucan:xyloglucosyl transferase / xyloglucan endotransglycosylase / endo-xyloglucan transferase (EXT) (EXGT-A1), identical to endo-xyloglucan transferase (ext) GI:469484 and endoxyloglucan transferase (EXGT-A1) GI:5533309 from (Arabidopsis thalia
CATMA3a12140	40	2.24292	4	2.87888	4	2.26506	4	1.21105	4	6.59263	4	12.0199	4	66.5997	4	34.8924	4	26.6011	4	42.976	4	0.779094	0.786787	0.420669	2.29	0.18048	0.523912	0.399418	0.645288	2.14065e-07	5.38056e-06	0.186601	0.0432266	0.0649157	0.0455264	0.153403	3.94826e-20	1.29799e-18	0.000303301	0.00325098	AT3G13120	AT3G13120.1	3	30S ribosomal protein S10, chloroplast, putative, similar to 30S ribosomal protein S10 GB:P02364 (Escherichia coli) (est matches suggest the N-terminal extension)
CATMA4a35290	14	0.425645	0	0.219747	0	0.0724059	0	0.0437291	0	0.281849	0	1.72952	4	9.51986	2	6.15979	2	4.38876	3	5.4195	3	1.93698	0.329497	0.198997	1.28261	0.181675	0.647047	0.461011	0.569284	7.58005e-05	0.000438026	0.246106	0.023083	0.0117546	0.00996389	0.0520065	4.72177e-21	1.98112e-19	2.94052e-07	3.20279e-05	AT4G33560	AT4G33560.1	4	expressed protein
CATMA5a12555	27	1.33789	2	0.874792	0	0.825475	2	0.493985	1	3.27102	2	6.77678	4	36.8431	4	18.3168	4	15.711	4	16.8978	4	1.52938	0.943625	0.564689	3.7392	0.183936	0.497157	0.426431	0.458643	3.93712e-07	8.15359e-06	0.197423	0.0237437	0.0450666	0.0314419	0.193577	1.64511e-23	1.75636e-21	7.227e-09	2.42122e-06	AT5G14320	AT5G14320.1	5	30S ribosomal protein S13, chloroplast (CS13), ribosomal protein S13 precursor, chloroplast Arabidopsis thaliana, PIR:S59594; identical to cDNA ribosomal protein S13 GI:1515106
CATMA3a14550	40	6.26184	4	6.36243	4	6.37569	4	5.43273	4	19.1622	4	31.6063	4	169.678	4	105.176	4	98.8276	4	114.105	4	0.98419	1.00208	0.853877	3.01177	0.186272	0.619853	0.582442	0.672478	3.25274e-07	7.15802e-06	0.19812	0.037497	0.0606194	0.0549718	0.167935	9.11073e-22	4.96167e-20	1.13871e-05	0.000323123	AT3G15190	AT3G15190.1	3	chloroplast 30S ribosomal protein S20, putative, contains Pfam profile: PF01649 ribosomal protein S20
CATMA4a36740	34	0.797974	4	0.632466	2	0.473007	3	1.48982	4	0.809137	1	5.73042	4	30.5631	4	11.693	4	12.9084	4	28.793	4	1.26169	0.747877	2.35557	1.27934	0.187494	0.382585	0.422351	0.942083	3.37271e-06	4.26853e-05	0.139252	0.0206938	0.0404522	0.115415	0.0281019	4.03527e-24	5.88004e-22	6.0954e-07	5.47722e-05	AT4G34950	AT4G34950.1	4	nodulin family protein, similar to nodulin-like protein (Arabidopsis thaliana) GI:3329368, nodule-specific protein Nlj70 (Lotus japonicus) GI:3329366
CATMA5a18380	39	5.30854	4	6.11217	3	3.80928	4	4.51408	4	12.3708	4	16.171	4	85.0215	4	65.2747	4	55.8099	4	58.8609	4	0.86852	0.623229	0.738539	2.02396	0.190198	0.767743	0.656421	0.692306	7.41932e-07	1.32236e-05	0.328276	0.0718897	0.0583578	0.080883	0.21017	2.56498e-20	8.78037e-19	4.05632e-06	0.000167063	AT5G19940	AT5G19940.1	5	plastid-lipid associated protein PAP-related / fibrillin-related, weak hit to Pfam profile PF04755: PAP_fibrillin
CATMA4a33960	34	11.1461	2	9.08335	4	5.48117	4	3.66765	4	20.0687	4	40.7631	0	214.139	4	126.176	4	118.764	4	146.66	4	1.22709	0.60343	0.403777	2.20939	0.190358	0.589222	0.554611	0.684883	3.32148e-06	4.21855e-05	0.273436	0.042418	0.0434408	0.0308818	0.136838	3.96419e-21	1.73764e-19	1.05264e-06	7.27604e-05	AT4G32260	AT4G32260.1	4	ATP synthase family, contains Pfam profile: PF00430 ATP synthase B/B' CF(0); identical to cDNA chloroplast ATP synthase beta chain precursor (atpG) GI:5730140
CATMA4a26750	18	4.56284	3	4.78092	2	2.21063	1	1.70893	1	13.9526	2	35.2636	3	184.937	2	117.373	1	90.5257	2	105.999	1	0.954386	0.462385	0.357447	2.9184	0.190679	0.634666	0.489496	0.573162	9.42204e-07	1.59244e-05	0.129393	0.0258516	0.0188342	0.0188778	0.13163	3.71412e-22	2.30169e-20	1.38504e-06	8.51509e-05	AT4G25050	ACP4	4	encodes an acyl carrier protein predominantly expressed in leaves. Gene expression is upregulated by light.
CATMA4a40410	32	0.471081	4	0.644788	2	0.321285	2	0.311428	2	1.66634	2	8.37881	4	43.8633	4	41.7849	4	25.9162	4	30.732	4	0.730598	0.49828	0.482993	2.58432	0.191021	0.952616	0.590841	0.700631	7.19863e-07	1.29587e-05	0.0562228	0.0146999	0.00768902	0.0120167	0.0542217	3.23217e-25	8.93653e-23	4.97895e-06	0.000189982	AT4G38970	AT4G38970.1	4	fructose-bisphosphate aldolase, putative, strong similarity to plastidic fructose-bisphosphate aldolase (EC 4.1.2.13) from Nicotiana paniculata (NPALDP1) (GI:4827251), Oryza sativa, PIR2:T02057 (SP|Q40677)
CATMA3a49900	40	8.4925	4	9.96033	4	6.10533	4	5.91251	4	18.0237	4	31.4625	4	163.256	4	105.833	4	80.0501	4	84.0957	4	0.852633	0.612965	0.593605	1.80955	0.192719	0.648266	0.490334	0.515115	5.64318e-08	2.02161e-06	0.269925	0.0610104	0.0576881	0.0738601	0.214324	3.35023e-23	3.14135e-21	1.50997e-07	2.0141e-05	AT3G56900	AT3G56900.1	3	aladin-related / adracalin-related, weak similarity to SP|Q9NRG9 Aladin (Adracalin) (GL003) {Homo sapiens}; non-consensus AT-AC splice sites at intron 6
CATMA5a01230	16	0.292745	0	0.262304	0	0.211476	0	0.119143	0	0.455954	0	5.73059	4	29.5522	4	6.15255	3	7.12511	2	8.74503	3	1.11605	0.806223	0.454218	1.73827	0.193914	0.208193	0.241102	0.295918	3.79885e-07	7.95399e-06	0.0510846	0.00887596	0.034372	0.0167216	0.0521387	2.21763e-26	1.17479e-23	6.43305e-06	0.000222332	AT5G02160	AT5G02160.1	5	expressed protein
CATMA2a36595	32	0.788568	3	1.80412	2	0.911327	3	1.31919	3	2.11961	3	1.7217	3	8.84575	4	5.08352	4	3.59796	4	6.41219	3	0.437093	0.505137	0.731209	1.17488	0.194636	0.574685	0.406745	0.724889	3.03059e-06	3.9362e-05	0.458017	0.203953	0.179271	0.366649	0.33056	4.08544e-11	2.23054e-10	0.10701	0.197517	AT2G38290	AT2G38290.1	2	ammonium transporter 2 (AMT2), identical to SP|Q9M6N7 Ammonium transporter 2 (AtAMT2) {Arabidopsis thaliana}
CATMA2a37967	40	27.2799	4	14.0481	4	11.9881	4	8.69401	4	37.6057	4	157.451	4	804.498	4	445.153	4	337.82	4	710.991	4	1.94189	0.853359	0.618876	2.67693	0.195713	0.55333	0.419914	0.88377	6.08541e-07	1.14919e-05	0.17326	0.0174619	0.0269302	0.0257356	0.052892	9.87246e-25	2.08735e-22	3.48563e-07	3.59558e-05	AT2G39730	AT2G39730.1	2	ribulose bisphosphate carboxylase/oxygenase activase / RuBisCO activase, identical to SWISS-PROT:P10896 ribulose bisphosphate carboxylase/oxygenase activase, chloroplast precursor (RuBisCO activase, RA)(Arabidopsis thaliana)
CATMA5a51450	30	0.624774	4	0.454774	1	0.398867	2	0.309055	2	1.2456	2	1.64782	4	8.3921	4	5.70169	4	4.055	4	3.79413	3	1.37381	0.877067	0.679579	2.73894	0.196354	0.679412	0.483193	0.452107	0.000279122	0.00119578	0.379151	0.0541907	0.0699559	0.0762157	0.328296	4.53294e-18	8.96858e-17	1.19838e-06	7.87977e-05	AT5G55700	AT5G55700.1	5	similar to beta-amylase (CT-BMY) / 1,4-alpha-D-glucan maltohydrolase [Arabidopsis thaliana] (TAIR:At4g17090.1); similar to beta-amylase [Glycine max] (GB:CAI39244.1); contains InterPro domain Glycoside hydrolase, family 14 (InterPro:IPR001554); conta
CATMA4a36180	30	3.269	0	10.7579	3	10.3361	4	8.55192	4	8.96425	3	6.1622	2	31.2208	3	30.4454	4	27.8898	3	35.9223	4	0.30387	0.960794	0.794945	0.833274	0.197375	0.975165	0.893308	1.15059	1.95778e-09	1.8843e-07	0.530492	0.344574	0.339496	0.306633	0.249546	3.65312e-11	2.0108e-10	0.273352	0.388244	AT4G34350	AT4G34350.1	4	Arabidopsis ISPH is involved in the plastid nonmevalonate pathway of isoprenoid biosynthesis. It was shown to complement the lethal phenotype of E.coli ispH mutant and is therefore most likely encodes a protein with 4-hydroxy-3-methylbut-2-en-1-yl di
CATMA1a10870	40	37.1682	4	40.6376	4	23.8164	4	27.4318	4	74.7296	4	75.7403	4	375.943	4	211.193	4	160.426	4	262.123	4	0.914627	0.586069	0.675036	1.83893	0.201467	0.561769	0.426729	0.697241	3.16868e-08	1.37774e-06	0.490732	0.108095	0.112771	0.170994	0.285093	1.15117e-18	2.55413e-17	5.81789e-06	0.00020842	AT1G11860	AT1G11860.1	1	aminomethyltransferase, putative, similar to aminomethyltransferase, mitochondrial precursor SP:O49849 from (Flaveria anomala)
CATMA1b03855	25	0.467476	1	0.707202	2	0.662156	2	0.525137	3	0.535595	0	2.07423	4	10.2452	2	6.96112	4	5.22644	4	5.42103	3	0.661021	0.936304	0.742555	0.757343	0.202458	0.67945	0.510134	0.529127	6.49881e-07	1.19994e-05	0.225374	0.0690275	0.0951221	0.100477	0.0987995	4.17607e-22	2.52981e-20	0.00254466	0.014289	AT1G05010	AT1G05010.1	1	1-aminocyclopropane-1-carboxylate oxidase / ACC oxidase / ethylene-forming enzyme (ACO) (EAT1), Identical to 1-aminocyclopropane-1-carboxylate oxidase (ACC oxidase) gb|X66719 (EAT1). ESTs gb|T43073, gb|T5714, gb|R90435, gb|R44023, gb|AA597926, gb|AI0
CATMA4a34030	29	0.760197	1	1.95166	1	1.10346	3	2.67884	4	3.31336	2	1.28438	3	6.32531	4	5.21858	4	4.71727	4	6.18646	3	0.389514	0.565395	1.3726	1.69771	0.203054	0.825031	0.745777	0.978048	1.01927e-08	5.94097e-07	0.59188	0.308547	0.211448	0.567879	0.535582	7.93891e-09	3.12086e-08	0.0237617	0.0677299	AT4G32300	AT4G32300.1	4	lectin protein kinase family protein, contains Pfam domains, PF01453: Lectin (probable mannose binding) and PF00069: Protein kinase domain
CATMA1a11135	34	9.85151	2	8.89559	4	11.7728	4	5.41232	4	6.57207	4	20.8192	0	101.161	4	56.6812	4	38.9618	4	60.74	4	1.10746	1.32345	0.608428	0.738801	0.205803	0.560308	0.385147	0.600431	6.60393e-06	6.97558e-05	0.473194	0.0879352	0.207703	0.138914	0.1082	2.51622e-19	6.68285e-18	6.9192e-06	0.000232429	AT1G12090	AT1G12090.1	1	protease inhibitor/seed storage/lipid transfer protein (LTP) family protein, similar to 14 kDa polypeptide (Catharanthus roseus) GI:407410; contains Pfam protease inhibitor/seed storage/LTP family domain PF00234
CATMA5a58310	20	0.169437	0	0.289558	1	0.237595	0	0.0647562	0	0.212152	0	1.39968	4	6.79264	4	3.8816	4	3.93541	4	3.06225	3	0.585158	0.820544	0.223638	0.732674	0.206058	0.571442	0.579364	0.450819	7.1276e-06	7.38299e-05	0.121054	0.0426282	0.0612106	0.0164548	0.0692797	6.87171e-22	3.89988e-20	0.000153196	0.00203267	AT5G62720	AT5G62720.1	5	integral membrane HPP family protein, contains Pfam domain, PF04982: HPP family
CATMA1a28386	40	8.45844	4	11.0331	4	4.85103	4	2.32497	4	21.4019	4	90.0601	4	434.325	4	126.194	4	165.304	4	369.179	4	0.766642	0.439679	0.210727	1.93979	0.207357	0.290553	0.380601	0.850007	5.9685e-07	1.13307e-05	0.0939199	0.0254029	0.0384409	0.0140648	0.0579715	9.79643e-20	2.90339e-18	0.00528851	0.0237016	AT1G30380	AT1G30380.1	1	photosystem I reaction center subunit psaK, chloroplast, putative / photosystem I subunit X, putative / PSI-K, putative (PSAK), identical to SP|Q9SUI5; strong similarity to SP|P36886 Photosystem I reaction center subunit psaK, chloroplast precursor (
CATMA4a23280	18	1.19087	1	0.226059	0	0.220991	0	0.116998	0	0.298223	0	5.43977	4	25.7036	2	12.9104	4	10.6931	4	13.1049	3	5.26795	0.977582	0.517557	1.31922	0.211635	0.502281	0.416017	0.509846	6.33274e-06	6.78787e-05	0.218919	0.00879485	0.0171173	0.0109415	0.0227566	1.12653e-28	5.24918e-25	2.67691e-12	7.21627e-09	AT4G21620	AT4G21620.1	4	glycine-rich protein
CATMA5a26920	38	8.27845	3	9.41501	4	6.90525	4	6.442	4	15.1909	4	14.0741	3	66.3939	4	30.6795	4	28.8863	4	48.7915	4	0.879282	0.73343	0.684226	1.61348	0.211979	0.462084	0.435074	0.73488	5.8135e-06	6.3836e-05	0.588205	0.141805	0.225077	0.223012	0.311343	1.08144e-13	9.10319e-13	0.00278662	0.0151989	AT5G28840	AT5G28840.1	5	NAD-dependent epimerase/dehydratase family protein, similar to sugar epimerase BlmG from Streptomyces verticillus GI:9937230; contains Pfam profile PF01370 NAD dependent epimerase/dehydratase family
CATMA3a10585	35	1.72756	4	1.82621	2	2.96764	3	2.2911	4	3.33647	4	4.80298	4	22.5929	2	34.9362	4	15.475	4	17.2214	4	0.945981	1.62503	1.25456	1.82699	0.212588	1.54634	0.68495	0.76225	7.03524e-07	1.27497e-05	0.359685	0.0808315	0.0849446	0.148052	0.19374	1.81442e-17	3.1354e-16	0.000600571	0.00520575	AT3G11630	AT3G11630.1	3	2-cys peroxiredoxin, chloroplast (BAS1), identical to SP|Q96291 2-cys peroxiredoxin BAS1, chloroplast precursor {Arabidopsis thaliana}; contains Pfam profile: PF00578 AhpC/TSA (alkyl hydroperoxide reductase and thiol-specific antioxidant) family
CATMA3a50850	20	0.151967	0	0.589426	0	0.254316	0	0.413953	1	0.57255	0	1.08551	4	5.0908	4	3.04002	3	2.57119	4	3.60613	4	0.257822	0.431464	0.702297	0.971368	0.213229	0.597161	0.505067	0.708362	5.47043e-09	3.78126e-07	0.139997	0.115783	0.0836559	0.160996	0.158771	6.2794e-19	1.4784e-17	0.251425	0.365725	AT3G57800	AT3G57800.1	3	basic helix-loop-helix (bHLH) family protein, contains Pfam profile: PF00010 helix-loop-helix DNA-binding domain; supported by full-length cDNA gi:20127059
CATMA5a13180	28	0.412634	0	0.871587	2	0.930564	3	0.661283	4	2.02656	2	2.8536	3	13.2592	4	12.0638	4	11.2554	2	12.4961	4	0.473428	1.06767	0.758711	2.32514	0.215216	0.909843	0.84887	0.942447	1.15783e-07	3.41117e-06	0.144601	0.0657343	0.0771367	0.0587526	0.162175	9.99229e-19	2.27017e-17	0.0338847	0.0874113	AT5G14910	AT5G14910.1	5	heavy-metal-associated domain-containing protein, Pfam profile PF00403: Heavy-metal-associated domain
CATMA5a06800	33	2.15252	4	3.38935	3	2.87612	4	1.47938	4	1.36158	2	2.01333	3	9.34941	3	8.53187	4	6.40799	4	3.23541	2	0.635083	0.848576	0.436478	0.401723	0.215343	0.912557	0.68539	0.346055	1.33147e-10	2.61041e-08	1.06913	0.36252	0.337103	0.230864	0.420838	5.26375e-13	3.97472e-12	4.75636e-06	0.000187065	AT5G07580	AT5G07580.1	5	encodes a member of the ERF (ethylene response factor) subfamily B-3 of ERF/AP2 transcription factor family. The protein contains one AP2 domain. There are 18 members in this subfamily including ATERF-1, ATERF-2, AND ATERF-5.
CATMA2a22080	19	1.66829	3	1.46838	1	0.633256	0	0.345498	1	2.44087	2	1.33362	3	6.13671	4	2.31999	2	3.34043	1	4.69607	2	1.13614	0.431261	0.235291	1.66229	0.217318	0.378051	0.544335	0.765242	7.24301e-07	1.30169e-05	1.25095	0.239278	0.272957	0.103429	0.51977	6.16953e-10	2.82609e-09	7.70898e-06	0.000246698	AT2G23690	AT2G23690.1	2	expressed protein
CATMA1a63880	31	12.5932	0	7.19488	3	11.814	4	9.00533	4	23.8761	4	38.739	0	177.261	4	170.964	4	197.992	4	131.61	4	1.7503	1.64201	1.25163	3.31849	0.218542	0.964474	1.11695	0.742462	0.000148462	0.000738697	0.325078	0.0405891	0.0691025	0.0454833	0.181416	8.85076e-20	2.67333e-18	1.82784e-06	9.61444e-05	AT1G74470	AT1G74470.1	1	Encodes for a multifunctional protein with geranylgeranyl reductase activity shown to catalyze the reduction of prenylated geranylgeranyl-chlorophyll a to phytyl-chlorophyll a (chlorophyll a) and free geranylgeranyl pyrophosphate to phytyl pyrophosph
CATMA2a31025	20	1.15226	2	0.707197	2	0.631269	2	0.463271	3	0.287631	0	0.732564	0	3.32447	2	2.44687	4	1.63785	4	0.871884	1	1.62934	0.892635	0.65508	0.40672	0.220355	0.73602	0.492665	0.262263	2.37443e-07	5.79264e-06	1.57292	0.212725	0.25799	0.282853	0.329896	1.65478e-11	9.5522e-11	6.27537e-07	5.5465e-05	AT2G32800	AT2G32800.1	2	protein kinase family protein, contains dual protein kinase domains, Pfam:PF00069
CATMA2a41430	36	3.07791	3	2.14227	3	1.2249	4	1.48431	4	8.00998	4	13.4178	2	60.8586	4	27.0022	4	25.2974	4	35.5014	4	1.43675	0.571777	0.692869	3.73902	0.220476	0.443688	0.415675	0.583343	2.58646e-06	3.49935e-05	0.229389	0.0352008	0.0453629	0.0586745	0.225624	1.67504e-19	4.69141e-18	6.23475e-06	0.000218277	AT2G43030	AT2G43030.1	2	ribosomal protein L3 family protein, contains Pfam profile PF00297: ribosomal protein L3
CATMA4a10365	32	19.9512	3	16.9345	2	8.83435	4	6.17123	3	32.2688	4	158.314	1	712.436	3	282.592	4	315.293	4	661.803	4	1.17814	0.521679	0.364419	1.90551	0.222215	0.396656	0.442557	0.92893	3.03711e-06	3.9362e-05	0.126023	0.0237698	0.0312618	0.019573	0.0487589	1.59704e-21	8.00971e-20	0.000768299	0.00616411	AT4G10340	AT4G10340.1	4	chlorophyll A-B binding protein CP26, chloroplast / light-harvesting complex II protein 5 / LHCIIc (LHCB5), identical to SP|Q9XF89 Chlorophyll A/B-binding protein CP26, chloroplast precursor (Light-harvesting complex II protein 5) (LHCB5) (LHCIIc) {A
CATMA5a42105	32	0.508788	3	0.629434	2	0.646688	3	0.612965	3	1.43692	2	8.86312	4	39.7612	3	33.6489	4	20.0344	4	22.215	4	0.808325	1.02741	0.973834	2.28288	0.222909	0.846276	0.503869	0.558711	8.43524e-08	2.69903e-06	0.057405	0.0158304	0.0192187	0.0305956	0.0646826	2.33478e-28	5.24918e-25	5.34807e-06	0.000198173	AT5G46110	APE2	5	mutant has Altered acclimation responses; Chloroplast Triose Phosphate Translocator
CATMA1a36300	39	1.517	4	1.00433	3	1.01465	4	0.9435	4	3.17324	4	15.4067	4	68.4251	4	54.1759	4	28.6452	4	41.596	4	1.51047	1.01028	0.939435	3.15957	0.225161	0.791755	0.418637	0.607906	2.897e-05	0.000210785	0.098464	0.0146778	0.0187288	0.0329374	0.076287	4.14248e-25	1.0388e-22	1.48397e-06	8.5295e-05	AT1G42970	AT1G42970.1	1	glyceraldehyde-3-phosphate dehydrogenase B, chloroplast (GAPB) / NADP-dependent glyceraldehydephosphate dehydrogenase subunit B, identical to SP|P25857 Glyceraldehyde 3-phosphate dehydrogenase B, chloroplast precursor (EC 1.2.1.13) (NADP-dependent gl
CATMA2a45270	37	0.503792	4	0.624174	2	0.456414	4	0.2822	4	1.3256	3	9.53369	4	42.0741	4	22.9821	4	21.6858	4	28.1184	4	0.807135	0.731229	0.452118	2.12376	0.226593	0.54623	0.515419	0.668307	2.5992e-06	3.50778e-05	0.0528434	0.0148351	0.0198595	0.0130131	0.0471433	2.45178e-25	7.77576e-23	0.000394073	0.00389231	AT2G46820	AT2G46820.1	2	expressed protein
CATMA2a35140	30	0.898468	1	0.518736	1	0.224003	1	0.966776	4	1.9149	3	4.39019	4	19.3452	4	11.8741	4	15.8622	4	23.943	4	1.73203	0.431824	1.86371	3.69147	0.226939	0.613802	0.819956	1.23767	1.99271e-06	2.85736e-05	0.204654	0.0268147	0.0188648	0.0609483	0.0799774	1.41065e-19	4.05627e-18	4.73337e-05	0.000909803	AT2G36870	AT2G36870.1	2	xyloglucan:xyloglucosyl transferase, putative / xyloglucan endotransglycosylase, putative / endo-xyloglucan transferase, putative, similar to cellulase (xyloglucan endo-transglycosylase) GI:311835 from (Tropaeolum majus)
CATMA5a15550	40	1.64148	4	2.36736	4	1.80959	4	1.72604	4	3.63212	4	2.13912	4	9.15869	4	7.71481	4	4.13804	4	6.52712	4	0.693381	0.764394	0.729102	1.53425	0.233562	0.842349	0.451816	0.712669	5.01708e-07	9.99415e-06	0.767362	0.258482	0.234561	0.417117	0.556467	5.12373e-11	2.75146e-10	0.00102724	0.00750961	AT5G17280	AT5G17280.1	5	expressed protein, similar to unknown protein (pir||T41692)
CATMA5a39880	34	3.68734	4	0.806096	2	0.716656	3	0.253872	4	2.42347	2	2.64623	3	11.2983	4	7.29567	4	8.95903	4	9.71621	4	4.57433	0.889046	0.31494	3.00643	0.234214	0.64573	0.792951	0.859968	9.07721e-06	8.93238e-05	1.39343	0.0713464	0.0982302	0.028337	0.249426	7.75704e-17	1.17149e-15	1.04666e-10	1.18692e-07	AT5G44130	AT5G44130.1	5	fasciclin-like arabinogalactan-protein, putative, similar to gi_13377784_gb_AAK20861
CATMA5a43530	32	0.88282	3	2.14654	3	0.7892	3	1.35755	4	2.68347	2	4.30843	1	18.228	4	10.1344	4	7.21863	4	8.4924	4	0.411276	0.367662	0.632435	1.25014	0.236363	0.555981	0.396019	0.465899	1.55609e-06	2.36996e-05	0.204906	0.117761	0.0778733	0.188062	0.315985	1.07956e-16	1.59029e-15	0.0038544	0.0189163	AT5G47550	AT5G47550.1	5	cysteine protease inhibitor, putative / cystatin, putative, similar to SP|P09229 Cysteine proteinase inhibitor-I (Oryzacystatin-I) {Oryza sativa}; contains Pfam profile PF00031: Cystatin domain
CATMA5a62520	32	4.13206	4	2.07439	1	1.8278	3	0.781248	3	1.88597	1	8.89007	4	37.2527	4	22.5075	4	15.8631	4	15.6958	4	1.99194	0.881125	0.376616	0.909169	0.238643	0.604185	0.425823	0.421334	0.000304578	0.00127495	0.464795	0.0556843	0.0812084	0.0492495	0.120158	2.73307e-19	7.18798e-18	1.84365e-06	9.65051e-05	AT5G67070	AT5G67070.1	5	rapid alkalinization factor (RALF) family protein, similar to RALF precursor (Nicotiana tabacum) GI:16566316
CATMA3a50990	40	6.53932	4	11.5942	4	5.76256	4	8.67	4	17.5006	4	9.31746	4	38.825	4	20.3616	4	17.1334	4	30.1237	4	0.564016	0.49702	0.747787	1.50943	0.239986	0.524445	0.441299	0.775885	2.79371e-09	2.41163e-07	0.701835	0.298628	0.283012	0.506029	0.580958	5.00083e-11	2.69082e-10	0.00333868	0.0172563	AT3G57990	AT3G57990.1	3	expressed protein
CATMA2a29585	21	0.790262	0	0.972814	1	1.54486	3	3.01398	4	1.06055	0	1.17981	0	4.88611	2	6.06007	4	5.40708	4	3.39886	3	0.812347	1.58804	3.09821	1.09018	0.241462	1.24026	1.10662	0.695616	3.14087e-08	1.37117e-06	0.669821	0.199098	0.254925	0.557413	0.31203	1.24139e-10	6.26095e-10	0.00487132	0.0224084	AT2G31360	ADS2	2	homologous to delta 9 acyl-lipid desaturases of cyanobacteria and acyl-CoA desaturases of yeast and mammals. expression up-regulated by cold temperature.
CATMA4a15340	19	0.652815	0	0.754937	0	0.524171	0	0.252952	1	1.09158	1	3.13784	2	12.9296	4	7.14237	4	5.63359	4	6.43957	3	0.864727	0.694324	0.335063	1.44592	0.242686	0.552403	0.435712	0.498047	2.3044e-08	1.07569e-06	0.208046	0.0583881	0.0733889	0.0449006	0.169511	4.89767e-24	6.68501e-22	9.73635e-07	6.9062e-05	AT4G14870	AT4G14870.1	4	expressed protein
CATMA1a45640	26	3.31829	4	1.2682	1	1.2428	0	0.946954	1	4.29432	1	7.7007	4	31.1907	4	22.5705	4	13.94	4	18.0845	3	2.61654	0.979972	0.746693	3.38616	0.246891	0.723628	0.446927	0.579806	6.1951e-05	0.000375713	0.430908	0.0406595	0.0550631	0.067931	0.237458	1.24041e-20	4.58059e-19	1.13119e-08	3.1276e-06	AT1G54500	AT1G54500.1	1	rubredoxin family protein, similar to SP|P00270 Rubredoxin (Rd) {Desulfovibrio gigas}; contains Pfam profile PF00301: Rubredoxin
CATMA3a11290	38	5.38279	4	3.96136	3	2.45371	4	1.46458	4	11.7898	4	56.9723	3	228.95	4	105.64	4	111.962	4	125.031	4	1.35882	0.61941	0.369716	2.9762	0.248842	0.46141	0.489023	0.546107	1.6336e-06	2.46021e-05	0.0944809	0.0173023	0.0232271	0.0130811	0.094295	3.4636e-24	5.33542e-22	8.70577e-07	6.59006e-05	AT3G12340	AT3G12340.1	3	similar to immunophilin-related / FKBP-type peptidyl-prolyl cis-trans isomerase-related [Arabidopsis thaliana] (TAIR:At4g25340.1); similar to putative immunophilin/FKBP-type peptidyl-prolyl cis-trans isomerase [Helianthus annuus] (GB:AAR23804.1); con
CATMA4a01510	23	0.904232	0	1.16719	1	1.37139	2	0.89013	2	3.45037	2	5.17826	4	20.6929	3	17.081	3	14.4113	3	12.5626	3	0.774711	1.17495	0.762629	2.95615	0.250243	0.825452	0.696438	0.607095	2.06017e-06	2.9252e-05	0.174621	0.0564051	0.0802873	0.0617659	0.274655	5.39478e-20	1.70093e-18	5.94828e-05	0.00105668	AT4G01310	AT4G01310.1	4	ribosomal protein L5 family protein, contains Pfam profiles PF00673: ribosomal L5P family C-terminus, PF00281: ribosomal protein L5
CATMA4a30310	36	3.25751	4	1.45416	2	1.45025	3	1.25415	4	7.42601	4	30.8826	4	122.514	3	84.3017	4	69.3527	4	104.367	4	2.24013	0.997309	0.862456	5.10672	0.252074	0.6881	0.566081	0.851884	1.15162e-07	3.41046e-06	0.105481	0.0118694	0.0172031	0.0180837	0.0711526	9.82164e-27	6.22981e-24	1.73215e-08	4.24494e-06	AT4G28660	AT4G28660.1	4	photosystem II reaction centre W (PsbW) family protein, contains Pfam profile: PF03912 photosystem II reaction centre W protein, PsbW
CATMA2a25680	35	0.501263	4	0.864223	2	0.418171	3	0.575843	4	1.10539	2	2.9659	4	11.6523	4	5.09298	4	7.41945	4	7.13598	4	0.580015	0.483869	0.666313	1.27906	0.254533	0.437079	0.636737	0.612409	1.84126e-06	2.69029e-05	0.169009	0.0741676	0.0821073	0.0776126	0.154904	1.72672e-20	6.1858e-19	0.0234571	0.0670922	AT2G27290	AT2G27290.1	2	expressed protein
CATMA3a36600	24	0.807317	2	0.196628	1	0.223923	1	0.0663245	0	0.384823	0	8.70147	4	34.1395	4	14.8398	4	11.2883	4	29.5511	4	4.10581	1.13882	0.33731	1.95711	0.254879	0.434681	0.330653	0.865598	4.584e-06	5.29222e-05	0.0927793	0.00575953	0.0150893	0.00587549	0.0130223	1.57717e-24	2.96247e-22	1.38983e-06	8.51509e-05	AT3G43720	AT3G43720.1	3	protease inhibitor/seed storage/lipid transfer protein (LTP) family protein, contains Pfam protease inhibitor/seed storage/LTP family domain PF00234
CATMA1a65380	38	8.05337	4	3.90632	2	6.07113	4	4.81565	4	6.10593	4	6.4016	4	24.8576	4	29.6497	4	19.4839	4	19.9359	4	2.06163	1.55418	1.23278	1.56309	0.25753	1.19278	0.783819	0.802003	3.17978e-05	0.000225873	1.25803	0.157148	0.204762	0.247161	0.306278	1.49319e-17	2.62233e-16	2.30305e-10	1.9103e-07	AT1G76160	AT1G76160.1	1	multi-copper oxidase type I family protein, similar to pollen-specific BP10 protein (SP|Q00624)(Brassica napus); contains Pfam profile: PF00394 Multicopper oxidase
CATMA1a13350	28	1.75744	4	0.347536	0	0.143953	1	0.103187	1	1.1388	2	9.31222	4	35.4491	4	16.1256	4	9.36537	4	20.0834	4	5.05685	0.414211	0.296909	3.27679	0.262693	0.454894	0.264192	0.566541	7.3548e-07	1.31303e-05	0.188724	0.00980382	0.00892702	0.0110179	0.0567038	9.53522e-21	3.60766e-19	9.17501e-07	6.75703e-05	AT1G14345	AT1G14345.1	1	expressed protein, contains one transmembrane domain
CATMA5a43110	39	2.16712	4	2.96246	3	2.86274	4	1.84999	4	4.46212	4	5.55173	4	21.0984	4	11.9874	4	10.0487	4	11.9079	4	0.731529	0.966339	0.624479	1.50622	0.263135	0.568166	0.476277	0.564397	4.327e-08	1.7345e-06	0.390351	0.140412	0.238813	0.184103	0.374721	6.36633e-19	1.4956e-17	0.000153256	0.00203267	AT5G47110	AT5G47110.1	5	lil3 protein, putative, similar to Lil3 protein (Arabidopsis thaliana) gi|4741966|gb|AAD28780
CATMA4a38770	36	1.29338	3	1.44747	2	1.24314	3	1.0484	4	2.69125	4	5.67165	4	21.3598	4	13.3823	4	11.9203	4	13.3643	4	0.893546	0.858838	0.724297	1.85928	0.265529	0.626518	0.558072	0.625677	6.78414e-06	7.09538e-05	0.228042	0.0677659	0.0928943	0.0879504	0.201375	1.38063e-21	7.05563e-20	0.000151331	0.00201457	AT4G37200	AT4G37200.1	4	thioredoxin family protein, contains Pfam profile: PF00085 Thioredoxin; identical to cDNA thioredoxin-like protein (hcf164 gene) GI;12049652
CATMA1a32750	34	3.09539	4	1.56973	2	2.72953	4	1.92734	4	3.42551	2	1.77171	4	6.60096	3	5.04368	4	4.88861	4	3.80118	3	1.97192	1.73885	1.22781	2.18222	0.268403	0.764083	0.740591	0.575853	0.00982937	0.0194799	1.74712	0.237804	0.541179	0.39425	0.901169	8.13977e-07	2.45514e-06	1.51296e-07	2.0141e-05	AT1G34430	AT1G34430.1	1	dihydrolipoamide S-acetyltransferase, putative, similar to dihydrolipoamide S-acetyltransferase (LTA2) (Arabidopsis thaliana) GI:5881963; contains Pfam profiles PF00198: 2-oxo acid dehydrogenases acyltransferase (catalytic domain), PF00364: Biotin-re
CATMA3a08720	39	1.5634	4	1.71057	3	1.95921	4	1.11139	4	3.36073	4	3.42183	4	12.7084	4	11.2641	4	6.21939	4	9.12325	4	0.913961	1.14536	0.649717	1.96468	0.269258	0.886354	0.489394	0.717893	2.00456e-06	2.86668e-05	0.456889	0.134602	0.173934	0.178697	0.36837	1.02048e-15	1.21322e-14	0.000900445	0.00686669	AT3G09860	AT3G09860.1	3	expressed protein
CATMA4a01230	37	1.82265	4	2.10042	2	1.35446	4	1.64785	4	3.49676	3	11.8735	4	43.4487	4	30.0646	4	31.9534	4	35.78	4	0.867757	0.644854	0.784535	1.66479	0.273276	0.691956	0.735428	0.823498	1.09203e-06	1.79502e-05	0.153506	0.0483425	0.0450517	0.0515704	0.0977295	4.4174e-25	1.08256e-22	7.97754e-05	0.00129306	AT4G01050	AT4G01050.1	4	hydroxyproline-rich glycoprotein family protein, contains a rhodanese homology domain.
CATMA1a60820	32	2.92812	3	1.45958	1	1.15118	3	1.12443	3	4.55989	3	13.0839	3	47.7148	4	40.5947	4	38.2937	4	31.0065	4	2.00613	0.788702	0.770376	3.1241	0.274211	0.850778	0.802554	0.649829	0.010795	0.020981	0.223795	0.0305897	0.0283578	0.0293633	0.147062	8.01515e-21	3.17747e-19	1.29822e-06	8.42656e-05	AT1G71500	AT1G71500.1	1	Rieske (2Fe-2S) domain-containing protein, contains Pfam profile PF00355: iron-sulfur cluster-binding protein, rieske family
CATMA5a48840	29	0.391541	3	0.438891	2	0.590322	2	0.323767	1	0.854637	1	1.54161	4	5.58407	4	3.41636	4	2.90886	4	3.60135	4	0.892114	1.34503	0.737694	1.94726	0.276073	0.611805	0.52092	0.644932	8.25326e-07	1.43079e-05	0.253981	0.0785969	0.172792	0.111304	0.23731	8.29699e-21	3.24154e-19	0.000170755	0.00216109	AT5G52960	AT5G52960.1	5	expressed protein, similar to unknown protein (pir |S77140)
CATMA4a09325	35	37.4257	3	28.3275	4	37.3245	4	16.679	4	53.3815	4	19.586	1	70.9215	4	55.9843	4	61.7885	3	114.443	4	1.32118	1.3176	0.588791	1.88444	0.276165	0.789384	0.871224	1.61366	7.61829e-07	1.34669e-05	1.91084	0.399421	0.666695	0.269937	0.466447	2.0979e-06	6.05665e-06	4.0747e-06	0.000167063	AT4G09320	AT4G09320.1	4	nucleoside diphosphate kinase 1 (NDK1), identical to identical to Nucleoside diphosphate kinase I (NDK I) (NDP kinase I) (NDPK I) (SP:P39207) (Arabidopsis thaliana); contains Pfam PF00334 : Nucleoside diphosphate kinase domain;
CATMA5a13625	39	5.40586	4	4.21802	3	5.82517	4	3.47455	4	5.40328	4	3.97447	4	14.1926	4	17.5772	4	11.5774	4	20.8912	4	1.28161	1.38102	0.823738	1.281	0.280038	1.23848	0.815732	1.47198	8.98099e-10	1.06747e-07	1.36015	0.297198	0.331405	0.300115	0.258639	4.52478e-16	5.86427e-15	8.5299e-10	5.74862e-07	AT5G15350	AT5G15350.1	5	plastocyanin-like domain-containing protein, contains plastocyanin-like domain Pfam:PF02298
CATMA5a13675	39	1.52539	3	1.56002	4	1.08118	4	2.85004	4	3.32176	4	7.52692	4	26.1384	4	18.9587	4	12.0275	4	20.7945	4	0.977801	0.693053	1.82693	2.1293	0.287964	0.725321	0.460146	0.795556	9.24944e-06	9.04231e-05	0.202658	0.0596832	0.057028	0.236961	0.159742	8.76463e-21	3.37532e-19	9.87013e-06	0.000293195	AT5G15410	AT5G15410.1	5	cyclic nucleotide-regulated ion channel / cyclic nucleotide-gated channel (CNGC2), identical to cyclic nucleotide-gated cation channel GI:3894399 from (Arabidopsis thaliana)
CATMA1a54550	24	0.303654	0	0.464134	2	0.7634	2	0.694242	4	1.12482	1	1.14103	3	3.95232	2	3.81832	4	3.56197	3	3.57798	3	0.654239	1.64478	1.49578	2.42347	0.288699	0.966096	0.901236	0.905287	3.45609e-07	7.46835e-06	0.266123	0.117433	0.199931	0.194904	0.314371	2.67558e-15	2.93796e-14	0.0649781	0.138335	AT1G65260	AT1G65260.1	1	PspA/IM30 family protein, contains Pfam PF04012: PspA/IM30 family profile; similar to Membrane-associated 30 kDa protein, chloroplast precursor (M30) (Swiss-Prot:Q03943) (Pisum sativum); similar to phage shock protein A (GI:28806161) (Vibrio parahaem
CATMA1a64335	34	3.24305	4	1.48344	2	1.48448	3	1.22893	3	5.92657	3	13.0861	4	45.2723	4	20.9189	4	17.7991	3	27.3511	4	2.18617	1.00071	0.828438	3.99517	0.289052	0.462069	0.393157	0.604147	4.35592e-07	8.82393e-06	0.247825	0.0327669	0.0709637	0.0690447	0.216685	1.6454e-22	1.17499e-20	6.12658e-08	1.03223e-05	AT1G74970	AT1G74970.1	1	ribosomal protein S9 (RPS9), identical to ribosomal protein S9 (Arabidopsis thaliana) GI:5456946
CATMA1a60325	28	0.730316	1	1.23284	2	1.05846	4	0.13881	3	1.5149	2	4.24167	0	14.4549	4	5.40883	4	2.89105	4	7.94375	4	0.592385	0.858552	0.112594	1.22879	0.293442	0.374187	0.200005	0.549555	4.46205e-09	3.34127e-07	0.172176	0.0852889	0.195691	0.0480138	0.190704	5.67424e-16	7.20675e-15	0.00776968	0.0307339	AT1G71030	AT1G71030.1	1	Encodes a putative myb family transcription factor. In contrast to most other myb-like proteins its myb domain consists of a single repeat. A proline-rich region potentially involved in transactivation is found in the C-terminal part of the protein
CATMA1a27050	40	6.89249	4	3.74958	4	3.44872	4	2.20869	4	15.7337	4	36.4141	4	123.907	4	90.8161	4	58.662	4	100.971	4	1.8382	0.919762	0.589049	4.19613	0.293881	0.732936	0.473435	0.814892	1.18162e-08	6.6029e-07	0.189281	0.0302612	0.0379748	0.0376511	0.155824	2.55783e-24	4.24325e-22	4.12995e-08	7.67815e-06	AT1G29070	AT1G29070.1	1	ribosomal protein L34 family protein, similar to plastid ribosomal protein L34 precursor GB:AAF64157 GI:7578860 from (Spinacia oleracea)
CATMA3a16770	29	0.74966	1	1.11462	2	0.398913	2	1.06709	4	1.5731	3	1.31291	1	4.45357	4	1.66873	4	1.75042	4	2.75653	4	0.672571	0.357891	0.957354	1.41133	0.294799	0.374694	0.393038	0.618948	4.90922e-06	5.55468e-05	0.570992	0.250275	0.239052	0.609615	0.57068	9.23055e-09	3.58548e-08	0.0169334	0.0533026	AT3G17350	AT3G17350.1	3	expressed protein
CATMA1a67690	35	3.13439	1	1.95986	3	2.51891	4	1.92911	4	5.35673	4	13.5754	3	46.0373	4	46.2837	4	39.1024	4	32.0588	4	1.59929	1.28524	0.984307	2.73321	0.294878	1.00535	0.849365	0.696366	0.000901913	0.0029435	0.230888	0.0425713	0.0544232	0.0493347	0.167091	2.21156e-22	1.49045e-20	1.44415e-06	8.5295e-05	AT1G78630	AT1G78630.1	1	ribosomal protein L13 family protein, similar to ribosomal protein L13 GI:170132 from (Spinacia oleracea)
CATMA4a17230	37	2.99161	4	1.19345	2	0.924012	3	0.555207	4	3.91064	4	12.6595	4	42.4153	4	34.5866	4	18.0674	4	32.3822	4	2.50669	0.774235	0.465212	3.27675	0.298465	0.815428	0.425965	0.763455	5.20747e-06	5.80684e-05	0.236313	0.0281373	0.0267159	0.0307298	0.120765	2.53598e-21	1.22078e-19	8.77449e-07	6.59006e-05	AT4G16410	AT4G16410.1	4	expressed protein, contains Pfam PF05421: Protein of unknown function (DUF751)
CATMA4a21620	29	16.0968	4	9.47422	2	9.80526	3	9.67942	3	28.0522	2	46.8208	4	156.848	2	117.166	2	112.746	4	132.029	3	1.69901	1.03494	1.02166	2.9609	0.298511	0.747002	0.718825	0.841768	5.119e-05	0.000322796	0.343797	0.060404	0.0836872	0.0858516	0.21247	6.19155e-21	2.53854e-19	1.62041e-06	8.8695e-05	AT4G20360	AT4G20360.1	4	elongation factor Tu / EF-Tu (TUFA), identical to SWISS-PROT:P17745 elongation factor Tu, chloroplast precursor (EF-Tu) (Arabidopsis thaliana)
CATMA5a41930	17	0.0617681	0	0.158562	0	0.143028	1	0.091444	0	0.209268	0	1.05608	4	3.49435	2	3.79031	4	2.99847	4	2.835	2	0.389551	0.902032	0.576707	1.31979	0.302225	1.0847	0.858092	0.81131	2.23307e-06	3.09501e-05	0.0584882	0.0453768	0.0377353	0.0304969	0.073816	1.74968e-22	1.23312e-20	0.143089	0.242905	AT5G45930	AT5G45930.1	5	magnesium-chelatase subunit chlI, chloroplast, putative / Mg-protoporphyrin IX chelatase, putative, similar to SP|P161127 from Arabidopsis thaliana, SP|P93162 from Glycine max, SP|O22436 from Nicotiana tabacum; non-consensus AA donor splice site at e
CATMA5a22100	26	0.235418	2	0.708046	2	0.625175	3	0.41251	3	0.384276	1	0.63656	4	2.09486	3	0.929972	4	0.632493	3	0.795802	1	0.332489	0.882958	0.582603	0.542728	0.303867	0.44393	0.301925	0.379882	3.26885e-06	4.17631e-05	0.369828	0.337992	0.672251	0.652197	0.482879	2.35143e-07	7.6097e-07	0.184126	0.292148	AT5G24500	AT5G24500.1	5	expressed protein
CATMA2a30900	35	1.75297	3	1.97346	2	1.41031	3	1.29344	3	5.19646	4	7.52466	4	24.1722	4	12.5422	4	18.5481	4	24.1203	4	0.888273	0.714642	0.655419	2.63318	0.311294	0.518869	0.767332	0.997854	8.24972e-07	1.43079e-05	0.232963	0.0816417	0.112446	0.0697345	0.215439	8.62852e-19	2.00089e-17	0.0017535	0.0109548	AT2G32180	AT2G32180.1	2	expressed protein
CATMA1a00590	36	10.5723	4	2.86425	3	1.73369	4	1.98747	4	8.46409	4	8.5746	2	27.1784	3	18.0701	4	18.7055	4	20.6956	4	3.69111	0.605286	0.693887	2.95508	0.315493	0.664871	0.68825	0.761473	4.81392e-06	5.48136e-05	1.23298	0.105387	0.0959424	0.10625	0.40898	7.54745e-17	1.14151e-15	1.88295e-10	1.8458e-07	AT1G01610	AT1G01610.1	1	Encodes a protein with glycerol-3-phosphate acyltransferase activity.
CATMA4a23520	29	1.89307	3	0.394775	2	0.49729	1	0.310639	2	1.48677	2	2.3658	4	7.49479	4	7.9765	4	3.87763	4	3.42418	3	4.79532	1.25968	0.786875	3.76612	0.31566	1.06427	0.517377	0.456875	0.0336908	0.0532759	0.800182	0.0526733	0.0623444	0.0801104	0.434197	2.06772e-13	1.67767e-12	1.55681e-06	8.69796e-05	AT4G21860	AT4G21860.1	4	methionine sulfoxide reductase domain-containing protein / SeIR domain-containing protein, low similarity to pilin-like transcription factor (Homo sapiens) GI:5059062, SP|P14930 Peptide methionine sulfoxide reductase msrA/msrB (EC 1.8.4.6) {Neisseria
CATMA5a44950	26	0.397771	0	0.751851	2	0.464084	3	0.373139	3	0.39926	0	1.3598	4	4.26541	4	1.99811	4	1.70329	4	2.48684	2	0.529056	0.617256	0.496294	0.531036	0.318796	0.468445	0.399326	0.583024	8.03281e-09	5.00681e-07	0.292523	0.176267	0.232262	0.21907	0.160549	3.83648e-21	1.69544e-19	0.0508262	0.115967	AT5G49015	AT5G49015.1	5	Expressed protein
CATMA5a19250	39	21.4407	3	13.3096	4	14.9445	4	11.2547	4	33.9954	4	25.2474	4	79.0807	4	104.778	4	101.286	4	100.447	4	1.61093	1.12284	0.84561	2.55421	0.319261	1.32494	1.28079	1.27019	5.6851e-05	0.0003505	0.849224	0.168303	0.142631	0.111118	0.338441	4.17459e-15	4.39379e-14	1.64975e-06	8.93932e-05	AT5G20720	AT5G20720.1	5	20 kDa chaperonin, chloroplast (CPN21) (CHCPN10) (CPN20), identical to chloroplast 20 kDa chaperonin, chloroplast precursor (Protein Cpn21), chloroplast protein Cpn10, chloroplast chaperonin 10 (Ch-CPN10), SP|O65282 from (Arabidopsis thaliana); ident
CATMA5a36620	34	3.08636	1	1.27522	3	2.22476	4	1.35403	4	5.3914	4	12.1744	2	37.9865	4	43.3983	4	19.9929	4	28.3923	4	2.42026	1.74461	1.0618	4.22782	0.320491	1.14246	0.526315	0.747432	2.19108e-06	3.06042e-05	0.253513	0.0335703	0.0512638	0.0677256	0.189889	4.53967e-23	3.95727e-21	3.81102e-08	7.33825e-06	AT5G40950	AT5G40950.1	5	50S ribosomal protein L27, chloroplast, putative (RPL27), identical to SP|Q9FLN4 ribosomal protein L27, chloroplast precursor {Arabidopsis thaliana}; similar to SP|P30155 50S ribosomal protein L27, chloroplast precursor (CL27) {Nicotiana tabacum}
CATMA3a20410	34	0.654029	2	0.57395	2	0.552842	4	0.179152	3	1.54464	3	1.93475	4	6.0352	4	3.6226	4	2.57426	4	2.97187	4	1.13952	0.963224	0.312138	2.69125	0.320577	0.600245	0.42654	0.492423	4.00056e-07	8.23245e-06	0.338044	0.0951004	0.152609	0.0695935	0.519755	5.66838e-17	8.90994e-16	1.58403e-06	8.78881e-05	AT3G20680	AT3G20680.1	3	expressed protein
CATMA5a06200	35	1.96698	4	1.13769	3	0.787811	2	0.585608	3	2.72605	3	22.5153	4	69.6305	4	31.3372	4	24.3062	4	37.0233	4	1.72892	0.692462	0.514732	2.39612	0.323354	0.450049	0.349073	0.531711	1.50992e-07	4.16407e-06	0.087362	0.016339	0.0251398	0.024093	0.0736308	4.49909e-27	4.80874e-24	8.37933e-07	6.45388e-05	AT5G07020	AT5G07020.1	5	proline-rich family protein
CATMA5a03720	34	0.257702	4	0.289525	2	0.1975	3	0.124066	3	0.444033	2	1.01672	4	3.14108	4	1.89758	4	1.02864	4	1.85835	4	0.890088	0.682153	0.428518	1.53366	0.323686	0.604117	0.327481	0.591629	2.35418e-06	3.23377e-05	0.253464	0.0921737	0.10408	0.120612	0.238939	2.58762e-18	5.32486e-17	0.00568229	0.0249276	AT5G04490	AT5G04490.1	5	Encodes a protein with phytol kinase activity involved in tocopherol biosynthesis.
CATMA4a01610	35	1.7915	4	0.912129	2	0.827866	4	0.683444	3	1.01489	3	1.53769	4	4.7106	4	2.8936	4	2.79855	4	2.81205	3	1.96409	0.90762	0.749284	1.11266	0.326432	0.614274	0.594097	0.596962	0.0480213	0.0713144	1.16506	0.193633	0.286103	0.244213	0.360909	9.54172e-14	8.10783e-13	6.59488e-07	5.66867e-05	AT4G01410	AT4G01410.1	4	harpin-induced family protein / HIN1 family protein / harpin-responsive family protein, similar to harpin-induced protein hin1 ( GI:1619321) (Nicotiana tabacum)
CATMA3a26364	38	2.15606	4	3.5151	3	3.85771	4	3.91244	4	4.39623	4	5.56548	4	17.0355	4	11.3654	3	12.7869	4	11.7763	4	0.613371	1.09747	1.11304	1.25067	0.326699	0.66716	0.750603	0.691278	6.11574e-07	1.15089e-05	0.387398	0.206339	0.339425	0.305972	0.373312	8.62937e-16	1.04317e-14	0.0833909	0.165427	AT3G26580	AT3G26580.1	3	expressed protein
CATMA1a59370	29	0.555204	1	1.17296	2	0.81964	3	0.582072	4	0.667959	0	1.66649	3	5.06946	4	3.32461	4	3.03964	4	6.66814	4	0.473337	0.698781	0.496243	0.569466	0.328732	0.655811	0.599599	1.31536	8.81292e-06	8.73435e-05	0.333157	0.231377	0.246538	0.191494	0.100172	2.1364e-16	2.95722e-15	0.00799699	0.0313517	AT1G70090	AT1G70090.1	1	glycosyl transferase family 8 protein, contains Pfam profile: PF01501 glycosyl transferase family 8
CATMA1a66290	21	0.0789003	0	0.171675	0	0.125411	0	0.134069	1	0.366663	0	0.971126	4	2.92792	4	2.38343	4	1.63242	4	2.28325	4	0.459591	0.730514	0.780946	2.1358	0.331678	0.814036	0.557536	0.77982	2.88276e-06	3.81408e-05	0.0812462	0.0586338	0.0526178	0.0821289	0.160588	2.40907e-20	8.29938e-19	0.033272	0.0863885	AT1G77060	AT1G77060.1	1	mutase family protein, similar to carboxyvinyl-carboxyphosphonate phosphorylmutase GB:O49290 from (Arabidopsis thaliana); similar to carboxyphosphonoenolpyruvate mutase (GI:47149) (Streptomyces hygroscopicus); contains Prosite PS00161: Isocitrate lya
CATMA1a13840	37	3.45234	3	2.87798	3	2.56221	4	1.30622	4	5.96123	3	2.77737	4	8.28709	4	3.29189	4	4.49203	4	10.2045	4	1.19957	0.89028	0.453868	2.07132	0.335144	0.397231	0.542052	1.23137	2.52971e-06	3.43549e-05	1.24303	0.347285	0.778339	0.290786	0.584177	2.93584e-05	7.27917e-05	0.00271772	0.014944	AT1G14810	AT1G14810.1	1	semialdehyde dehydrogenase family protein, similar to SP:O31219 Aspartate-semialdehyde dehydrogenase (EC 1.2.1.11) (ASA dehydrogenase) (ASADH) {Legionella pneumophila}; contains Pfam profiles PF02774: Semialdehyde dehydrogenase dimerisation domain, P
CATMA5a53510	29	1.99141	4	0.478228	2	0.547482	4	0.0614386	1	0.94858	2	1.24623	2	3.7011	3	2.72097	4	1.16016	4	2.02786	3	4.16414	1.14481	0.128471	1.98353	0.336719	0.735179	0.313463	0.547907	2.97538e-10	4.64978e-08	1.59794	0.129212	0.201208	0.052957	0.467774	1.31927e-12	9.2016e-12	5.92696e-09	2.13035e-06	AT5G57785	AT5G57785.1	5	expressed protein
CATMA1b60390	34	4.26564	4	2.64251	2	3.34269	3	3.86414	4	3.5382	2	2.96524	4	8.73486	4	7.2433	4	7.15039	4	4.87694	3	1.61424	1.26497	1.4623	1.33896	0.339473	0.82924	0.818603	0.558331	0.00879828	0.017853	1.43854	0.302524	0.461488	0.54041	0.725497	3.27726e-08	1.18308e-07	1.30968e-06	8.42656e-05	AT1G71100	AT1G71100.1	1	ribose 5-phosphate isomerase-related, similar to ribose-5-phosphate isomerase GI:18654317 from (Spinacia oleracea)
CATMA2a00475	32	2.8422	4	2.46158	2	2.83399	4	2.46373	0	8.43859	4	4.31344	4	12.4859	4	7.91613	3	7.68106	4	6.92192	3	1.15463	1.15129	1.00087	3.42812	0.345464	0.634004	0.615177	0.554378	1.31426e-05	0.000116352	0.658918	0.197148	0.358003	0.320754	1.21911	2.94711e-11	1.64392e-10	3.92473e-07	3.84731e-05	AT2G01420	AT2G01420.1	2	auxin transport protein, putative, similar to auxin transport protein PIN7(Arabidopsis thaliana) gi|5817305|gb|AAD52697
CATMA1a22190	19	0.250288	0	0.108367	0	0.0502961	0	0.0232239	0	0.212842	0	5.14771	4	14.8963	4	23.7216	4	12.9944	4	6.93083	3	2.30963	0.464127	0.214308	1.96408	0.345571	1.59245	0.872323	0.465273	0.00025995	0.00113621	0.0486213	0.00727478	0.00212027	0.00178723	0.0307094	2.48469e-28	5.24918e-25	5.37245e-11	9.65519e-08	AT1G23130	AT1G23130.1	1	Bet v I allergen family protein, similar to Csf-2 (Cucumis sativus)(GI:5762258)(J Am Soc Hortic Sci 124, 136-139 (1999)); location of ESTs gb|T45139 and gb|T43456 ; contains Pfam profile PF00407: Pathogenesis-related protein Bet v I family
CATMA4a18000	32	1.36441	4	0.232786	2	0.137069	3	0.105024	2	1.15263	2	14.1048	3	40.7177	4	30.608	4	16.6717	4	41.2261	4	5.86123	0.588821	0.451162	4.95147	0.346406	0.751713	0.409445	1.01249	7.57925e-08	2.52244e-06	0.0967337	0.00571707	0.00447822	0.00629957	0.0279588	5.71545e-25	1.36955e-22	4.50175e-08	8.09039e-06	AT4G16980	AT4G16980.1	4	arabinogalactan-protein family, similar to arabinogalactan protein (Arabidopsis thaliana) gi|10880495|gb|AAG24277; contains proline-rich extensin domains, INTERPRO:IPR002965
CATMA4a26465	34	3.74763	3	1.91775	1	1.73937	3	1.14146	3	7.7587	4	14.3029	4	40.4214	4	24.2073	4	19.7476	4	33.3567	4	1.95417	0.906985	0.595204	4.04572	0.353844	0.598875	0.488544	0.825224	1.92406e-06	2.79235e-05	0.262019	0.0474441	0.0718532	0.0578022	0.232598	2.80589e-19	7.36154e-18	1.54799e-05	0.000404987	AT4G24770	AT4G24770.1	4	31 kDa ribonucleoprotein, chloroplast, putative / RNA-binding protein RNP-T, putative / RNA-binding protein 1/2/3, putative / RNA-binding protein cp31, putative, similar to SP|Q04836 31 kDa ribonucleoprotein, chloroplast precursor (RNA-binding protei
CATMA5a07300	33	2.73789	4	0.471904	2	0.547624	2	0.38113	3	3.02996	2	13.7502	4	38.8082	4	22.1184	4	25.4414	4	27.706	4	5.80179	1.16046	0.807643	6.4207	0.354311	0.569942	0.655569	0.71392	5.16198e-06	5.78002e-05	0.199117	0.0121599	0.0247587	0.0149807	0.109361	2.66947e-23	2.59324e-21	4.98648e-09	1.92033e-06	AT5G08050	AT5G08050.1	5	expressed protein, predicted protein, Arabidopsis thaliana
CATMA5a13500	29	0.467144	2	0.659596	1	0.394184	3	0.678558	3	1.38214	2	1.32257	4	3.71361	4	3.24507	4	3.57974	4	3.84072	2	0.708227	0.597614	1.02875	2.09543	0.356142	0.873832	0.96395	1.03423	3.16388e-07	7.07802e-06	0.353208	0.177616	0.121472	0.189555	0.359865	6.06978e-17	9.44451e-16	0.00172411	0.0108151	AT5G15210	AT5G15210.1	5	zinc finger homeobox family protein / ZF-HD homeobox family protein, various predicted proteins, Arabidopsis thaliana
CATMA3a52950	31	3.72928	4	2.271	2	2.048	3	1.12213	4	6.16577	2	3.94734	4	10.9744	2	13.1006	4	6.35119	3	9.3033	3	1.64213	0.901807	0.494115	2.71501	0.359687	1.19375	0.57873	0.847731	3.13615e-06	4.03064e-05	0.944758	0.206937	0.156329	0.176681	0.662751	1.03556e-12	7.37549e-12	8.2617e-07	6.45388e-05	AT3G59940	AT3G59940.1	3	kelch repeat-containing F-box family protein, contains Pfam profiles PF01344: Kelch motif, PF00646: F-box domain
CATMA1a30400	31	0.954069	4	0.691848	1	0.534886	2	0.26262	2	1.84263	2	36.1679	4	99.6993	4	84.2374	4	39.7724	4	83.1189	4	1.37902	0.773126	0.379592	2.66334	0.36277	0.844915	0.398923	0.833697	4.24445e-06	5.00196e-05	0.0263789	0.00693935	0.00634974	0.00660308	0.0221686	2.84441e-26	1.33353e-23	0.000664272	0.0055686	AT1G32060	AT1G32060.1	1	phosphoribulokinase (PRK) / phosphopentokinase, nearly identical to SP|P25697 Phosphoribulokinase, chloroplast precursor (EC 2.7.1.19) (Phosphopentokinase) (PRKASE) (PRK) {Arabidopsis thaliana}
CATMA3a45410	34	1.96953	4	0.952773	2	0.898792	4	0.924802	4	1.08797	1	3.34704	4	9.16859	4	6.70071	4	4.58084	4	6.09147	3	2.06715	0.943343	0.970642	1.1419	0.365055	0.730834	0.499623	0.664384	0.0348411	0.0546699	0.588439	0.103917	0.134134	0.201885	0.178606	3.43294e-21	1.56853e-19	5.62658e-08	9.78571e-06	AT3G52500	AT3G52500.1	3	aspartyl protease family protein, contains Pfam PF00026: eukaryotic aspartyl protease
CATMA2a30820	16	0.0879896	0	0.124316	0	0.0659728	0	0.173184	0	0.958669	0	0.893237	4	2.43914	2	2.04003	3	2.33284	4	7.70154	3	0.707791	0.530688	1.3931	7.71157	0.366209	0.836369	0.956416	3.15748	1.61695e-11	5.12812e-09	0.0985064	0.0509669	0.0323392	0.0742374	0.124478	1.09468e-19	3.21633e-18	0.015863	0.0509991	AT2G32550	AT2G32550.1	2	rcd1-like cell differentiation family protein, weak similarity to protein involved in sexual development (Schizosaccharomyces pombe) GI:1620896; contains Pfam profile PF04078: Cell differentiation family, Rcd1-like
CATMA5a54080	23	1.58901	2	0.759032	0	0.786218	2	0.58273	2	2.46994	1	6.86462	3	18.5901	2	25.8946	4	16.0363	4	16.0148	3	2.09346	1.03582	0.767727	3.25406	0.369262	1.39292	0.862623	0.861466	0.00108008	0.00338562	0.231477	0.0408299	0.0303622	0.0363383	0.154229	7.04141e-22	3.97526e-20	4.53013e-07	4.36147e-05	AT5G58330	AT5G58330.1	5	malate dehydrogenase (NADP), chloroplast, putative, strong similiarity to chloroplast NADP-dependent malate dehydrogenase (EC 1.1.1.82) SP|O48902 {Medicago sativa}, SP|P21528 {Pisum sativum}, SP|Q05145 {Mesembryanthemum crystallinum}, SP|P46489 {Flav
CATMA5a47470	16	0.755214	0	0.647653	0	0.403884	0	0.245289	0	0.853617	0	4.40661	4	11.9261	3	4.8806	4	4.28499	3	5.96392	2	1.16608	0.623611	0.378736	1.31802	0.369493	0.409237	0.359295	0.500073	5.11654e-06	5.74106e-05	0.171382	0.0543055	0.0827528	0.0572439	0.14313	4.41894e-21	1.87596e-19	0.0020089	0.0120814	AT5G51540	AT5G51540.1	5	similar to peptidase M3 family protein / thimet oligopeptidase family protein [Arabidopsis thaliana] (TAIR:At1g67690.1); similar to PREDICTED: similar to Mitochondrial intermediate peptidase [Gallus gallus] (GB:XP_417136.1); similar to CG7791-PA [Dro
CATMA1a30420	20	0.00571119	0	0.0999298	0	0.010792	0	0.0124626	0	0.135735	0	11.8718	4	31.2431	4	14.2052	4	16.0159	4	14.9177	4	0.057152	0.107996	0.124713	1.3583	0.379983	0.454668	0.512621	0.47747	4.99141e-08	1.85595e-06	0.00048107	0.00319846	0.00075972	0.000778141	0.00909893	5.89682e-27	4.80874e-24	2.17507e-05	0.000517744	AT1G32080	AT1G32080.1	1	membrane protein, putative, contains 12 transmembrane domains; similar to yohK (GI:405873) (Escherichia coli)
CATMA1a54045	38	11.275	3	14.8684	4	11.5912	4	11.1486	4	29.3733	4	18.2982	3	48.1302	4	36.1807	4	28.6187	4	68.6648	4	0.758322	0.779583	0.749818	1.97555	0.380181	0.751726	0.59461	1.42665	7.29093e-06	7.50173e-05	0.616185	0.308921	0.320369	0.389557	0.427778	5.9073e-09	2.36007e-08	0.341034	0.455458	AT1G64720	AT1G64720.1	1	expressed protein, weak similarity to SP|P53809 Phosphatidylcholine transfer protein (PC-TP) {Rattus norvegicus}
CATMA4a14320	32	1.07789	4	0.784244	2	0.612291	2	0.436344	2	1.94619	3	1.16325	4	3.04775	4	1.89303	4	1.2324	3	2.45551	4	1.37443	0.78074	0.556388	2.48162	0.381677	0.621123	0.404363	0.805679	3.26848e-09	2.69038e-07	0.926618	0.257319	0.323446	0.354061	0.792584	1.60552e-11	9.29272e-11	5.11699e-06	0.000191544	AT4G14100	AT4G14100.1	4	expressed protein
CATMA1a41090	20	0.165114	0	0.643675	2	0.504618	1	0.579781	3	0.39029	0	1.11842	4	2.87514	2	1.84129	4	1.82138	4	1.40577	0	0.256518	0.783964	0.900734	0.606345	0.388998	0.640417	0.633494	0.488942	4.13776e-07	8.46631e-06	0.147631	0.223876	0.274057	0.318319	0.277633	3.28818e-15	3.55275e-14	0.136869	0.235309	AT1G49980	AT1G49980.1	1	similar to UMUC-like DNA repair family protein [Arabidopsis thaliana] (TAIR:At5g44740.2); similar to putative DNA-directed polymerase, having alternative splicing products [Oryza sativa (japonica cultivar-group)] (GB:AAT81654.1); contains InterPro do
CATMA4a36980	21	0.555483	3	0.389693	0	0.153498	0	0.0747987	0	0.50826	1	4.94316	3	12.6384	4	5.04285	2	4.36119	4	8.57298	4	1.42544	0.393896	0.191943	1.30426	0.391123	0.399011	0.345075	0.678329	1.64277e-06	2.47058e-05	0.112374	0.0308341	0.0304388	0.017151	0.0592863	2.1758e-20	7.6206e-19	0.0027798	0.0151811	AT4G35250	AT4G35250.1	4	vestitone reductase-related, low similarity to vestitone reductase (Medicago sativa subsp. sativa) GI:973249
CATMA1a67475	33	9.75524	1	4.8492	3	10.138	4	11.8665	4	16.884	4	8.34765	1	21.3404	4	29.4208	4	17.1744	4	28.0931	4	2.01172	2.09065	2.44711	3.4818	0.391166	1.37864	0.804781	1.31643	8.67663e-07	1.49457e-05	1.16862	0.227231	0.344586	0.690944	0.601001	1.33965e-08	5.10441e-08	1.1184e-05	0.00031904	AT1G78380	AT1G78380.1	1	glutathione S-transferase, putative, similar to glutathione transferase GI:2853219 from (Carica papaya)
CATMA3a47330	39	18.9199	4	7.14299	4	8.33316	4	4.31534	4	7.82241	4	23.9599	3	60.9781	4	65.9168	4	55.5206	4	88.7025	4	2.64874	1.16662	0.604136	1.09512	0.392926	1.08099	0.910501	1.45466	0.00125849	0.00380974	0.78965	0.11714	0.126419	0.077725	0.088187	4.33408e-22	2.59636e-20	1.09476e-10	1.18692e-07	AT3G54400	AT3G54400.1	3	aspartyl protease family protein, contains Pfam profile: PF00026 eukaryotic aspartyl protease
CATMA3a08450	23	0.301584	1	0.251326	0	0.147394	0	0.0592086	1	0.483497	2	2.9146	4	7.39604	4	5.26358	4	2.62792	4	4.4497	3	1.19997	0.586467	0.235585	1.92379	0.394076	0.711676	0.355314	0.601633	5.99388e-09	4.01441e-07	0.103474	0.0339811	0.0280026	0.0225306	0.108658	1.09748e-24	2.27579e-22	5.1769e-06	0.000192491	AT3G09580	AT3G09580.1	3	amine oxidase family protein, low similarity to SP|P28553 Phytoene dehydrogenase, chloroplast precursor (Phytoene desaturase) from Glycine max; contains Pfam profile PF01593 amine oxidase, flavin-containing
CATMA2a38810	39	2.2505	4	3.5565	4	3.50513	4	2.65893	4	4.40817	4	12.6008	4	31.956	4	30.4888	4	22.5618	3	22.8832	4	0.632785	0.985554	0.747625	1.23947	0.394316	0.954087	0.706026	0.716084	6.42537e-07	1.19663e-05	0.178601	0.111294	0.114964	0.117851	0.192638	1.14963e-23	1.32381e-21	0.0291137	0.0786601	AT2G40490	AT2G40490.1	2	uroporphyrinogen decarboxylase, putative / UPD, putative, similar to uroporphyrinogen decarboxylase (chloroplast) from Nicotiana tabacum (SP|Q42967), Hordeum vulgare (SP|Q42855), Zea mays (SP|O81220); contains Pfam domain uroporphyrinogen decarboxyla
